# Supplementary material for: Escherichia coli killing by epidemiologically successful sublineages of Shigella sonnei is mediated by colicins
Source: eBioMedicine. 2023 Oct 6;97:104822. doi: 10.1016/j.ebiom.2023.104822 (PMC10579285; doi:10.1016/j.ebiom.2023.104822)
Supplement: Supplementary Table S1 [file mmc2.xlsx]

## Sheet: Sheet1
					E. coli MG1655			E. coli LAES2471692004 (O1:H7) ST6199	E. coli LAE3140732004 (O25:H4) ST131	E. coli LAE31441672004 (O15:H16) ST10	Colicin cluster
Strain Identifier	SRR Number	Species	Final genotype	name	% of GFP expressing cells from cell sorter	Phenotype (cell sorter) *	Phenotype (plate reader) * ^	% of GFP expressing cells from cell sorter	% of GFP expressing cells from cell sorter	% of GFP expressing cells from cell sorter	ENA_-.match	ENA_-_12.match	ENA_-_18.match	ENA_-_20.match	ENA_-_25.match	ENA_-_29.match	ENA_-_30.match	ENA_-_31.match	ENA_-_37.match	ENA_-_39.match	ENA_-_40.match	ENA_-_43.match	ENA_AAK67298_AAK67298.match	ENA_AAK67300_AAK67300.match	ENA_AAN28374_AAN28374.match	ENA_AAN28375_AAN28375.match	ENA_AJE60862_AJE60862.match	ENA_CDU39502_CDU39502.match	ENA_EGI-_1.match
18787_6#1	ERR1364143	S. sonnei	3.7.18	Global III	0.11	K	K	19.98	38.66	33.66	yes	yes	no	no	no	yes	no	no	no	yes	yes	no	yes	yes	no	yes	no	yes	no
18787_6#10	ERR1364152	S. sonnei	3.7.18	Global III	0.1	K	K	12.35	12.13	7.89	yes	yes	no	no	no	yes	no	no	no	yes	yes	no	yes	yes	no	no	no	yes	no
18787_6#11	ERR1364153	S. sonnei	3.7.27	Global III	2.64	K	K	43.03	47.86	42.5	yes	no	no	yes	yes	no	no	no	no	yes	yes	no	no	no	yes	yes	yes	yes	no
18787_6#12	ERR1364154	S. sonnei	3.7.25	MSM4	0.12	K	K	23.78	49.39	19.55	yes	yes	no	yes	no	no	no	no	no	no	no	no	yes	yes	yes	yes	no	yes	no
18787_6#13	ERR1364155	S. sonnei	3.7.16	Global III	0.23	K	K	54.93	40.87	28.19	yes	no	no	yes	no	no	no	no	no	no	no	no	no	no	yes	yes	no	yes	no
18787_6#17	ERR1364159	S. sonnei	3.6.2	Central Asia III	75.9	NK	NK	92.3	43.93	11.24	yes	no	no	no	no	no	no	no	no	no	no	no	no	no	no	no	no	yes	no
18787_6#18	ERR1364160	S. sonnei	3.7.20	Global III	0.7	K	K	32.21	22.82	25.02	yes	no	no	no	no	no	no	no	no	yes	yes	no	no	no	no	no	no	yes	no
18787_6#19	ERR1364161	S. sonnei	3.7.16	Global III	1.39	K	K	72.7	41.67	31.19	yes	no	no	yes	no	no	no	no	no	no	no	no	no	no	yes	yes	no	yes	no
18787_6#2	ERR1364144	S. sonnei	3.6.1	CipR_parent	0.17	K	K	41.1	23.08	14.78	yes	no	no	no	no	no	yes	no	no	no	no	no	no	no	no	no	no	yes	no
18787_6#21	ERR1364163	S. sonnei	3.7.30.1	Global III Middle East III	0.44	K	K	32.39	38.55	32.43	yes	no	no	no	no	no	no	no	no	yes	yes	no	no	no	no	no	no	yes	no
18787_6#22	ERR1364164	S. sonnei	3.7.16	Global III	0.11	K	K	70.35	29.23	14.81	yes	no	no	yes	no	no	no	no	no	no	no	no	no	no	yes	yes	no	yes	no
18787_6#23	ERR1364165	S. sonnei	3.6.2	Central Asia III	74.61	NK	NK	77.1	27.45	13.67	yes	no	no	no	no	no	no	no	no	no	no	no	no	no	no	no	no	yes	no
18787_6#25	ERR1364167	S. sonnei	3.6.1	CipR_parent	3.48	K	K	79.07	56.41	55.34	yes	no	no	no	no	no	yes	no	no	no	no	no	no	no	no	no	no	yes	no
18787_6#26	ERR1364168	S. sonnei	3.6.1	CipR_parent	0.83	K	K	71.7	39.25	34.65	yes	no	no	no	no	no	yes	no	no	no	no	no	no	no	no	no	no	yes	no
18787_6#27	ERR1364169	S. sonnei	3.7.25	MSM4	1.44	K	K	77.48	61.5	54.34	yes	yes	no	yes	no	no	no	no	no	no	no	no	yes	yes	yes	yes	no	yes	no
18787_6#28	ERR1364170	S. sonnei	3.6.1	CipR_parent	0.3	K	K	78.94	56.7	53.4	yes	no	no	no	no	no	yes	no	no	no	no	no	no	no	no	no	no	yes	no
18787_6#29	ERR1364171	S. sonnei	3.6.3	Central Asia III	55.83	NK	NK	72.05	28.66	20.02	yes	no	no	no	no	no	no	no	no	no	no	no	no	no	no	no	no	yes	no
18787_6#3	ERR1364145	S. sonnei	3.7.30.4.1	Global III OJC	83.5	NK	NK	55.23	19	26.55	yes	no	no	no	no	no	no	no	no	yes	no	no	no	no	no	no	no	yes	no
18787_6#30	ERR1364172	S. sonnei	3.7.18	Global III	0.89	K	K	81.34	57.4	44.61	yes	yes	no	no	no	yes	no	no	no	no	no	no	yes	yes	no	yes	no	yes	no
18787_6#31	ERR1364173	S. sonnei	3.6.1.1.3	CipR	0.54	K	K	76.89	49.14	46.86	yes	no	no	no	no	no	yes	no	no	no	no	no	no	no	no	no	no	yes	no
18787_6#35	ERR1364177	S. sonnei	3.6.1.1	CipR	0.83	K	K	81.64	43.21	42.76	yes	no	no	no	no	no	yes	no	no	no	no	no	no	no	no	no	no	yes	no
18787_6#36	ERR1364178	S. sonnei	3.7.25	MSM4	8.24	K	K	81.96	37.93	15.22	yes	yes	no	yes	no	no	no	no	no	no	no	no	yes	yes	yes	yes	no	yes	no
18787_6#37	ERR1364179	S. sonnei	3.6.1	CipR_parent	0.5	K	K	45.59	37.01	20.19	yes	yes	no	no	no	no	yes	no	no	no	no	no	yes	yes	no	no	no	yes	no
18787_6#38	ERR1364180	S. sonnei	3.7.16	Global III	0.25	K	K	48.39	23.21	18.14	yes	no	no	yes	no	no	no	no	no	no	no	no	no	no	yes	yes	no	yes	no
18787_6#39	ERR1364181	S. sonnei	3.7.25	MSM4	0.6	K	K	56.36	35.48	38.36	yes	yes	no	yes	no	no	no	no	no	no	no	no	yes	yes	yes	yes	no	yes	no
18787_6#4	ERR1364146	S. sonnei	3.7.11	Global III	13.22	K	K	47.12	43.26	30.95	yes	yes	no	no	no	yes	no	no	no	yes	yes	no	yes	yes	no	yes	no	yes	no
18787_6#40	ERR1364182	S. sonnei	3.7.12	Global III	0.02	K	K	25.7	15.37	18.51	yes	no	no	no	no	no	no	no	no	yes	yes	no	no	no	no	no	no	yes	no
18787_6#41	ERR1364183	S. sonnei	3.7.25	MSM4	0.26	K	K	18.84	27.35	14.36	yes	yes	no	yes	no	no	no	no	no	no	no	no	yes	yes	yes	yes	no	yes	no
18787_6#42	ERR1364184	S. sonnei	3.7.25	MSM4	0.45	K	K	72.13	34.09	38.82	yes	yes	no	yes	no	no	no	no	no	no	no	no	yes	yes	yes	yes	no	yes	no
18787_6#43	ERR1364185	S. sonnei	3.6.2	Central Asia III	0.03	K	K	17.9	34.94	27.02	yes	no	yes	no	no	no	no	no	yes	yes	yes	yes	no	no	no	no	no	yes	no
18787_6#45	ERR1364187	S. sonnei	3.7.25	MSM4	0.03	K	K	46.88	21.37	17.61	yes	yes	yes	yes	no	no	no	no	yes	no	no	yes	yes	yes	yes	yes	no	yes	no
18787_6#46	ERR1364188	S. sonnei	3.6.1.1.3	CipR	0.31	K	K	77.19	49.07	39.67	yes	no	no	no	no	no	yes	no	no	no	no	no	no	no	yes	yes	no	yes	no
18787_6#47	ERR1364189	S. sonnei	3.7.30.4.1	Global III OJC	85.66	NK	NK	59.26	21.88	14.81	yes	no	yes	no	no	no	no	no	yes	yes	no	no	no	no	no	no	no	yes	no
18787_6#48	ERR1364190	S. sonnei	3.7.8	Global III	6.77	K	K	74.05	34.36	19.6	yes	no	no	no	no	yes	no	no	no	no	no	no	no	no	no	yes	no	yes	no
18787_6#49	ERR1364191	S. sonnei	3.7.18	Global III	88.54	NK	NK	82.25	33.78	24.3	yes	yes	no	no	no	no	no	no	no	no	no	no	yes	yes	no	yes	no	yes	no
18787_6#5	ERR1364147	S. sonnei	3.7.25	MSM4	0.69	K	K	67.36	49.32	28.47	yes	yes	no	yes	no	no	no	no	no	no	no	no	yes	yes	yes	yes	no	yes	no
18787_6#50	ERR1364192	S. sonnei	3.7.25	MSM4	14.46	K	K	75.74	56.63	58.17	yes	yes	no	yes	no	no	no	no	no	no	no	no	yes	yes	yes	yes	no	yes	no
18787_6#52	ERR1364194	S. sonnei	3.7.25	MSM4	1.64	K	K	63.6	34.41	33.25	yes	no	no	yes	no	no	no	no	no	no	no	no	no	no	yes	yes	no	yes	no
18787_6#53	ERR1364195	S. sonnei	3.6.1.1	CipR	0.46	K	K	75.94	41.5	29.85	yes	no	yes	no	no	no	yes	no	yes	no	no	yes	no	no	no	no	no	yes	no
18787_6#54	ERR1364196	S. sonnei	3.7.18	Global III	0.1	K	K	71.03	24.89	15.92	yes	yes	no	no	no	yes	no	no	no	no	no	no	yes	yes	no	yes	no	yes	no
18787_6#55	ERR1364197	S. sonnei	3.6.1.1	CipR	1.21	K	K	82.15	46.88	46.63	yes	no	no	no	no	no	yes	no	no	no	no	no	no	no	no	no	no	yes	no
18787_6#57	ERR1364199	S. sonnei	3.6.2	Central Asia III	66.5	NK	NK	81.9	33.57	25.68	yes	no	no	no	no	no	no	no	no	no	no	no	no	no	no	no	no	yes	no
18787_6#58	ERR1364200	S. sonnei	3.6.1.1	CipR	2.08	K	K	78.3	48.88	26.86	yes	no	no	no	no	no	yes	no	no	no	no	no	no	no	no	no	no	yes	no
18787_6#59	ERR1364201	S. sonnei	3.7.18	Global III	0.17	K	K	75.87	37.48	35.03	yes	yes	no	no	no	yes	no	no	no	no	no	no	yes	yes	no	no	no	yes	no
18787_6#6	ERR1364148	S. sonnei	3.7.25	MSM4	0.15	K	K	78.22	36	20.27	yes	yes	no	yes	no	no	no	no	no	no	no	no	yes	yes	yes	yes	no	yes	no
18787_6#60	ERR1364202	S. sonnei	3.6.1.1	CipR	0.17	K	K	77	34.94	23.59	yes	no	no	no	no	no	yes	no	no	no	no	no	no	no	no	no	no	yes	no
18787_6#61	ERR1364203	S. sonnei	3.6.2	Central Asia III	60.54	NK	NK	81.35	43.62	33.38	yes	no	no	no	no	no	no	no	no	no	no	no	no	no	no	no	no	yes	no
18787_6#62	ERR1364204	S. sonnei	3.6.2	Central Asia III	70.42	NK	NK	69.11	30.27	28.37	yes	no	no	no	no	no	no	no	no	no	no	no	no	no	no	no	no	yes	no
18787_6#63	ERR1364205	S. sonnei	3.6.3	Central Asia III	62.25	NK	NK	80.27	47.11	28.07	yes	no	no	no	no	no	yes	no	no	no	no	no	no	no	no	no	no	yes	no
18787_6#64	ERR1364206	S. sonnei	3.6.3	Central Asia III	68.15	NK	NK	74.26	20.83	15.47	yes	no	no	no	no	no	no	no	no	no	no	no	no	no	no	no	no	yes	no
18787_6#65	ERR1364207	S. sonnei	3.7.18	Global III	81.46	NK	NK	25.58	25.95	14.74	yes	yes	no	no	no	no	no	no	no	no	no	no	yes	yes	no	yes	no	yes	no
18787_6#66	ERR1364208	S. sonnei	3.6.1.1	CipR	1.16	K	K	76.48	44.29	31.79	yes	no	no	no	no	no	yes	no	no	no	no	no	no	no	no	no	no	yes	no
18787_6#67	ERR1364209	S. sonnei	3.7.16	Global III	70.24	NK	NK	84.76	39.73	38.04	yes	no	no	no	no	no	no	no	no	no	no	no	no	no	no	no	no	yes	no
18787_6#68	ERR1364210	S. sonnei	3.4.1	Latin America III	2.94	K	K	20.81	8.67	3.9	yes	no	no	yes	no	no	no	no	no	yes	yes	no	no	no	yes	yes	no	yes	no
18787_6#69	ERR1364211	S. sonnei	3.7.6	Global III	0.17	K	K	15.73	25.02	18.74	yes	no	no	no	no	no	no	no	no	yes	yes	no	no	no	no	no	no	yes	no
18787_6#7	ERR1364149	S. sonnei	3.6.3	Central Asia III	60.36	NK	NK	79.6	47.79	60.44	yes	yes	no	no	no	no	no	no	no	no	no	no	yes	yes	no	no	no	yes	no
18787_6#70	ERR1364212	S. sonnei	3.7.29.1	Global III VN2	0.08	K	K	69.79	32.93	26.32	yes	yes	no	no	no	yes	no	no	no	no	no	no	yes	yes	no	yes	no	yes	no
18787_6#71	ERR1364213	S. sonnei	3.6.1	CipR_parent	0	K	K	63.54	62.52	32.11	yes	no	no	no	no	no	yes	no	no	no	no	no	no	no	no	no	no	yes	no
18787_6#72	ERR1364214	S. sonnei	3.7.18	Global III	86.18	NK	NK	79.14	63.79	27.1	yes	yes	no	no	no	no	no	no	no	no	no	no	yes	yes	no	yes	no	yes	no
18787_6#73	ERR1364215	S. sonnei	3.6.2	Central Asia III	62.62	NK	NK	77.2	25.66	16.73	yes	no	no	no	no	no	no	no	no	no	no	no	no	no	no	no	no	yes	no
18787_6#77	ERR1364219	S. sonnei	3.7.21	Global III	72.12	NK	NK	22.84	43.12	31.13	yes	no	no	no	no	no	no	no	no	no	no	no	no	no	no	no	no	yes	no
18787_6#78	ERR1364220	S. sonnei	3.7.25	MSM4	2.43	K	K	58.42	31.36	40.49	yes	no	no	yes	no	no	no	no	no	no	no	no	no	no	yes	yes	no	yes	no
18787_6#79	ERR1364221	S. sonnei	3.7.25	MSM4	0.37	K	K	13.36	30.04	13.14	yes	yes	no	yes	no	no	no	no	no	no	no	no	yes	yes	yes	yes	no	yes	no
18787_6#8	ERR1364150	S. sonnei	3.7.25	MSM4	1.74	K	K	78.58	49.02	48.81	yes	yes	no	yes	no	no	no	no	no	no	no	no	yes	yes	yes	yes	no	yes	no
18787_6#80	ERR1364222	S. sonnei	3.7.19	Global III	86.88	NK	NK	81.43	60.1	31.52	yes	no	yes	no	no	no	no	no	yes	no	no	yes	no	no	no	no	no	yes	no
18787_6#81	ERR1364223	S. sonnei	3.7.25	MSM4	2.81	K	K	10.8	29.08	14.52	yes	yes	no	yes	no	no	no	no	no	no	no	no	yes	yes	yes	yes	no	yes	no
18787_6#82	ERR1364224	S. sonnei	3.7.25	MSM4	0.09	K	K	61.33	26.03	20.36	yes	yes	no	yes	no	no	no	no	no	no	no	no	yes	yes	yes	yes	no	yes	yes
18787_6#83	ERR1364225	S. sonnei	3.6.3	Central Asia III	0.07	K	K	78.7	49.42	36.04	yes	no	no	yes	yes	no	no	no	no	no	no	no	no	no	no	yes	yes	yes	no
18787_6#84	ERR1364226	S. sonnei	3.7.25	MSM4	0.05	K	K	11.82	28.35	16.12	yes	yes	no	yes	no	no	no	no	no	no	no	no	yes	yes	yes	yes	no	yes	no
18787_6#85	ERR1364227	S. sonnei	3.7.18	Global III	20.01	NK	NK	80.16	42.24	35.82	yes	yes	no	no	no	no	no	no	no	no	no	no	yes	yes	no	no	no	yes	no
18787_6#86	ERR1364228	S. sonnei	3.6.1.1.3.1	CipR.MSM1	0.54	K	K	73.8	41.7	17.52	yes	no	no	no	no	no	yes	no	no	no	no	no	no	no	no	no	no	yes	no
18787_6#87	ERR1364229	S. sonnei	3.7.25	MSM4	0.11	K	K	12.44	12.54	9.43	yes	yes	no	yes	no	no	no	no	no	no	no	no	yes	yes	yes	yes	no	yes	no
18787_6#88	ERR1364230	S. sonnei	3.7.25	MSM4	0.08	K	K	9.14	23.61	10.6	yes	yes	no	yes	no	no	no	no	no	no	no	no	yes	yes	yes	yes	no	yes	no
18787_6#89	ERR1364231	S. sonnei	3.7.25	MSM4	0.23	K	K	39.99	25.94	12.17	yes	yes	no	yes	no	no	no	no	no	no	no	no	yes	yes	yes	yes	no	yes	no
18787_6#9	ERR1364151	S. sonnei	3.7.27	Global III	0.21	K	K	62.49	23.68	18.45	yes	no	no	yes	yes	no	no	no	no	yes	yes	no	no	no	yes	yes	yes	yes	no
18787_6#90	ERR1364232	S. sonnei	3.7.25	MSM4	0.13	K	K	35.92	38.43	11.47	yes	yes	no	yes	no	no	no	no	no	no	no	no	yes	yes	yes	yes	no	yes	no
18787_6#91	ERR1364233	S. sonnei	3.6.1.1.3.1	CipR.MSM1	0.27	K	K	63.55	42.27	14.79	yes	no	no	no	no	no	yes	no	no	no	no	no	no	no	no	no	no	yes	no
18787_6#92	ERR1364234	S. sonnei	3.7.25	MSM4	0.35	K	K	73.67	38.12	39.44	yes	yes	no	yes	no	no	no	no	no	no	no	no	yes	yes	yes	yes	no	yes	no
18787_6#93	ERR1364235	S. sonnei	3.7.16	Global III	0.49	K	K	69.52	37.97	39.14	yes	yes	no	yes	no	no	no	no	no	no	no	no	yes	yes	yes	yes	no	yes	no
18787_6#94	ERR1364236	S. sonnei	3.7.30.4.1	Global III OJC	62.46	NK	NK	52.82	38.2	40.04	yes	yes	yes	yes	no	no	no	no	yes	yes	no	no	yes	yes	yes	yes	no	yes	no
18787_7#1	ERR1364237	S. sonnei	3.6.1.1.3.1	CipR.MSM1	25.92	NK	K	69.07	18.8	14.63	yes	no	no	no	no	no	yes	no	no	no	no	yes	no	no	no	no	no	yes	no
18787_7#11	ERR1364247	S. sonnei	3.6.3	Central Asia III	38.73	NK	K	66.16	11.1	1.73	yes	no	no	no	no	no	no	no	no	no	no	no	no	no	no	no	no	yes	no
18787_7#12	ERR1364248	S. sonnei	3.7.18	Global III	0.67	K	K	26.01	19.39	18.38	yes	yes	no	no	no	yes	no	no	no	no	no	no	yes	yes	no	no	no	yes	no
18787_7#13	ERR1364249	S. sonnei	3.6.1	CipR_parent	0.29	K	K	28.7	38.25	23.54	yes	no	yes	no	no	no	yes	no	yes	no	no	yes	no	no	no	no	no	yes	no
18787_7#14	ERR1364250	S. sonnei	3.7.25	MSM4	0.24	K	K	67.57	25.8	29.13	yes	no	no	yes	no	no	no	no	no	no	no	no	no	no	yes	yes	no	yes	no
18787_7#15	ERR1364251	S. sonnei	3.6	Central Asia III	0.46	K	K	34.42	39.59	18.62	yes	no	no	no	no	no	yes	no	no	no	no	no	no	no	no	no	no	yes	no
18787_7#16	ERR1364252	S. sonnei	3.7.11	Global III	0.86	K	K	64.88	52.97	45.69	yes	yes	no	no	no	yes	no	no	no	no	no	no	yes	yes	no	yes	no	yes	no
18787_7#17	ERR1364253	S. sonnei	3.7.30.1	Global III Middle East III	61.67	NK	NK	73.64	50.51	52.75	yes	no	no	no	no	no	no	no	no	no	no	no	no	no	no	no	no	yes	no
18787_7#18	ERR1364254	S. sonnei	3.7.25	MSM4	2.69	K	K	56.51	34.55	35.92	yes	no	no	yes	no	no	no	no	no	no	no	no	no	no	yes	yes	no	yes	no
18787_7#19	ERR1364255	S. sonnei	3.7.25	MSM4	0.24	K	K	30.15	25.69	16.57	yes	yes	no	yes	no	no	no	no	no	no	no	no	yes	yes	yes	yes	no	yes	no
18787_7#2	ERR1364238	S. sonnei	3.7.25	MSM4	1.35	K	K	76.15	43.84	47.25	yes	no	yes	yes	no	no	no	no	yes	no	no	no	no	no	yes	yes	no	yes	no
18787_7#20	ERR1364256	S. sonnei	3.6.1.1	CipR	0.81	K	K	70.09	34.26	25.96	yes	no	no	no	no	no	yes	no	no	no	no	no	no	no	no	no	no	yes	no
18787_7#22	ERR1364258	S. sonnei	3.6.1.1.3.1	CipR.MSM1	63	NK	NK	63.89	32.18	16.4	yes	yes	no	no	no	no	no	no	no	no	no	no	yes	yes	no	no	no	yes	no
18787_7#24	ERR1364260	S. sonnei	3.7.25	MSM4	1.41	K	K	23.67	35.22	17.94	yes	yes	no	yes	no	no	no	no	no	no	no	no	yes	yes	yes	yes	no	yes	no
18787_7#25	ERR1364261	S. sonnei	3.6.1.1	CipR	0.9	K	K	73.2	44.6	21.62	yes	no	no	no	no	no	yes	no	no	no	no	no	no	no	no	no	no	yes	no
18787_7#26	ERR1364262	S. sonnei	3.6.3	Central Asia III	0.14	K	K	73.18	43.66	30.69	yes	no	no	no	no	no	yes	no	no	no	no	no	no	no	no	no	no	yes	no
18787_7#28	ERR1364264	S. sonnei	3.6.3	Central Asia III	0.48	K	K	67.72	26.15	21.32	yes	no	no	no	no	no	yes	no	no	no	no	no	no	no	no	no	no	yes	no
18787_7#3	ERR1364239	S. sonnei	3.7.21	Global III	0.12	K	K	57.36	29.84	50.85	yes	no	yes	no	no	no	no	no	yes	yes	yes	yes	no	no	no	no	no	yes	no
18787_7#30	ERR1364266	S. sonnei	3.6.1.1	CipR	0.18	K	K	38	41.53	19.86	yes	no	no	no	no	no	yes	no	no	no	no	no	no	no	no	no	no	yes	no
18787_7#31	ERR1364267	S. sonnei	3.7.25	MSM4	0.14	K	K	59.52	35.36	29.77	yes	yes	no	yes	no	no	no	no	no	no	no	no	yes	yes	yes	yes	no	yes	no
18787_7#32	ERR1364268	S. sonnei	3.7.18	Global III	0.44	K	K	28.44	22.05	25.51	yes	yes	no	no	no	yes	no	no	no	no	no	no	yes	yes	no	yes	no	yes	no
18787_7#33	ERR1364269	S. sonnei	3.7.16	Global III	0.04	K	K	67.91	21.83	7.84	yes	no	yes	yes	no	no	no	no	yes	yes	yes	yes	no	no	yes	yes	no	yes	no
18787_7#34	ERR1364270	S. sonnei	3.7.25	MSM4	0.35	K	K	24.35	41.39	21.73	yes	yes	no	yes	no	no	no	no	no	no	no	no	yes	yes	yes	yes	no	yes	no
18787_7#35	ERR1364271	S. sonnei	3.7.10	Global III	5.64	K	K	37.62	20.49	19.23	yes	no	yes	no	no	yes	no	no	yes	no	no	yes	no	no	no	yes	no	yes	no
18787_7#36	ERR1364272	S. sonnei	3.7.18	Global III	0.84	K	K	74.93	49	32.22	yes	yes	no	no	no	yes	no	no	no	no	no	no	yes	yes	no	yes	no	yes	no
18787_7#37	ERR1364273	S. sonnei	3.6.1.1.3	CipR	1.4	K	K	74.42	43.91	43.27	yes	no	no	no	no	no	yes	no	no	no	no	no	no	no	no	no	no	yes	no
18787_7#4	ERR1364240	S. sonnei	3.7.25	MSM4	0.71	K	K	59.95	38	31.61	yes	no	no	yes	no	no	no	no	no	no	no	no	no	no	yes	yes	no	yes	no
18787_7#40	ERR1364276	S. sonnei	3.7.18	Global III	36.53	NK	NK	79.09	65.48	59.52	yes	yes	no	no	no	no	no	no	no	no	no	no	yes	yes	no	no	no	yes	no
18787_7#41	ERR1364277	S. sonnei	3.7.18	Global III	41.48	NK	NK	71.03	41.73	31.54	yes	yes	no	no	no	no	no	no	no	no	no	no	yes	yes	no	yes	no	yes	no
18787_7#43	ERR1364279	S. sonnei	3.7.12	Global III	38.98	NK	NK	78.94	43.67	29.84	yes	no	no	no	no	no	no	no	no	no	no	no	no	no	no	no	no	yes	no
18787_7#44	ERR1364280	S. sonnei	3.7.25	MSM4	1.02	K	K	18.08	23.76	16.63	yes	yes	no	yes	no	no	no	no	no	no	no	no	yes	no	yes	yes	no	yes	no
18787_7#45	ERR1364281	S. sonnei	3.6.3	Central Asia III	52.66	NK	NK	81.5	57.51	44.4	yes	no	no	no	no	no	no	no	no	no	no	no	no	no	no	no	no	yes	no
18787_7#46	ERR1364282	S. sonnei	3.6.1.1.3.1	CipR.MSM1	0.5	K	K	55.47	43.85	30.83	yes	yes	no	no	no	no	yes	no	no	no	no	no	yes	yes	no	no	no	yes	no
18787_7#47	ERR1364283	S. sonnei	3.7.29.1.2	Global III VN2.MSM2	0.18	K	K	39.33	40.69	23.93	yes	yes	no	no	no	yes	no	no	no	no	no	no	yes	yes	no	no	no	yes	no
18787_7#48	ERR1364284	S. sonnei	3.7.26	Global III	0.04	K	K	19.58	28.37	15.59	yes	no	no	no	no	no	no	no	no	yes	yes	no	no	no	no	no	no	yes	no
18787_7#49	ERR1364285	S. sonnei	3.7.25	MSM4	0.3	K	K	54.09	41.23	33.27	yes	yes	no	yes	no	no	no	no	no	no	no	no	yes	yes	yes	yes	no	yes	no
18787_7#5	ERR1364241	S. sonnei	3.7.25	MSM4	0.25	K	K	74.52	33.12	28.39	yes	no	no	yes	no	no	no	no	no	no	no	no	no	no	yes	yes	no	yes	no
18787_7#50	ERR1364286	S. sonnei	3.6.1	CipR_parent	1.47	K	K	76.3	45.73	46.6	yes	no	yes	no	no	no	yes	no	yes	no	no	yes	no	no	no	no	no	yes	no
18787_7#52	ERR1364288	S. sonnei	3.7.8	Global III	0.84	K	K	78.92	49.02	49.31	yes	no	no	no	no	yes	no	no	no	no	no	no	no	no	no	yes	no	yes	no
18787_7#53	ERR1364289	S. sonnei	3.7.25	MSM4	0.29	K	K	37.43	29.59	14.27	yes	no	no	yes	no	no	no	no	no	no	no	no	no	no	yes	yes	no	yes	no
18787_7#54	ERR1364290	S. sonnei	3.7.29.1.2	Global III VN2.MSM2	0.92	K	K	76.5	56.73	29.2	yes	yes	no	no	no	yes	no	no	no	no	no	no	yes	yes	no	yes	no	yes	no
18787_7#55	ERR1364291	S. sonnei	3.6.1.1	CipR	1.22	K	K	69.24	69.5	45.09	yes	no	no	no	no	no	yes	no	no	no	no	no	yes	no	no	no	no	yes	no
18787_7#56	ERR1364292	S. sonnei	3.6.1.1.3.1	CipR.MSM1	0.23	K	K	76.83	31.98	29.73	yes	yes	no	no	no	no	yes	no	no	no	no	no	yes	yes	no	no	no	yes	no
18787_7#57	ERR1364293	S. sonnei	3.7.25	MSM4	6.63	K	K	16.82	12.24	10.35	yes	yes	no	yes	no	no	no	no	no	no	no	no	yes	yes	yes	yes	no	yes	no
18787_7#59	ERR1364295	S. sonnei	3.7.6	Global III	0.05	K	K	34.04	22.57	12.7	yes	no	no	no	no	no	no	no	no	yes	yes	no	no	no	no	no	no	yes	no
18787_7#6	ERR1364242	S. sonnei	3.7.18	Global III	69.77	NK	NK	74.17	28.14	19.6	yes	yes	no	no	no	no	no	no	no	no	no	no	yes	yes	no	no	no	yes	no
18787_7#61	ERR1364297	S. sonnei	3.6.2	Central Asia III	0.27	K	K	63.53	29.02	33.28	yes	no	no	yes	no	no	no	no	no	no	no	no	no	no	yes	yes	no	yes	no
18787_7#62	ERR1364298	S. sonnei	3.7.18	Global III	0.12	K	K	72.52	41.71	33.38	yes	yes	no	no	no	yes	no	no	no	no	no	no	yes	yes	no	yes	no	yes	no
18787_7#63	ERR1364299	S. sonnei	3.7.25	MSM4	15.57	K	K	57.86	43.11	17.11	yes	yes	yes	yes	no	no	no	no	yes	no	no	yes	yes	yes	yes	yes	no	yes	no
18787_7#64	ERR1364300	S. sonnei	3.6.1.1	CipR	0.12	K	K	76.29	63.37	50.47	yes	no	no	no	no	no	yes	no	no	no	no	no	no	no	no	no	no	yes	no
18787_7#65	ERR1364301	S. sonnei	3.7.25	MSM4	0.92	K	K	72.33	46.17	32.17	yes	yes	yes	yes	no	no	no	no	yes	no	no	yes	yes	yes	yes	yes	no	yes	no
18787_7#66	ERR1364302	S. sonnei	3.7.25	MSM4	0.43	K	K	19.4	22.79	13.11	yes	yes	no	yes	no	no	no	no	no	no	no	no	yes	yes	yes	yes	no	yes	no
18787_7#67	ERR1364303	S. sonnei	3.6.1.1	CipR	0.34	K	K	60.2	23.83	20.48	yes	no	no	no	no	no	yes	no	no	no	no	no	no	no	no	no	no	yes	no
18787_7#68	ERR1364304	S. sonnei	3.7.4	Global III	0.13	K	K	73.91	68.1	75.25	yes	no	no	yes	no	no	no	no	no	no	no	no	no	no	yes	yes	no	yes	no
18787_7#69	ERR1364305	S. sonnei	3.7.30.4.1	Global III OJC	84.64	NK	NK	32.76	35.15	38.22	yes	no	yes	no	no	no	no	no	yes	yes	no	no	no	no	no	no	no	yes	no
18787_7#70	ERR1364306	S. sonnei	3.7.30.4.1	Global III OJC	30.73	NK	NK	52.02	22.35	32.55	yes	no	yes	no	no	no	no	no	yes	yes	no	no	no	no	no	no	no	yes	no
18787_7#71	ERR1364307	S. sonnei	3.6.1.1	CipR	16.98	K	K	61.6	64.65	52.2	yes	no	no	no	no	no	yes	no	no	no	no	no	no	no	no	no	no	yes	no
18787_7#73	ERR1364309	S. sonnei	3.7.29.1.2	Global III VN2.MSM2	1.98	K	K	42.39	41.35	26.75	yes	yes	no	no	no	yes	no	no	no	no	no	no	yes	yes	no	no	no	yes	no
18787_7#75	ERR1364311	S. sonnei	3.7.25	MSM4	7.36	K	K	69.02	37.91	39.44	yes	yes	yes	yes	no	no	no	no	yes	no	no	yes	yes	yes	yes	yes	no	yes	no
18787_7#76	ERR1364312	S. sonnei	3.6.1.1.3	CipR	0.19	K	K	68.87	18.13	22.39	yes	no	no	no	no	no	yes	no	no	no	no	no	no	no	no	no	no	yes	no
18787_7#77	ERR1364313	S. sonnei	3.7.29.1.2	Global III VN2.MSM2	0.09	K	K	7.55	28.62	17.04	yes	yes	no	no	no	yes	no	no	no	yes	yes	no	yes	yes	no	yes	no	yes	no
18787_7#78	ERR1364314	S. sonnei	3.7.18	Global III	0.2	K	K	66.26	46.12	33.17	yes	yes	no	no	no	yes	no	no	no	no	no	no	yes	yes	no	no	no	yes	no
18787_7#79	ERR1364315	S. sonnei	3.7.29.1.2	Global III VN2.MSM2	0.54	K	K	57.05	48.13	27.59	yes	yes	no	no	no	yes	no	no	no	no	no	no	yes	yes	no	yes	no	yes	no
18787_7#8	ERR1364244	S. sonnei	3.6.1	CipR_parent	2.8	K	K	41.32	22.79	19.33	yes	no	no	yes	yes	no	yes	no	no	no	no	no	no	no	yes	yes	yes	yes	no
18787_7#80	ERR1364316	S. sonnei	3.7.25	MSM4	2.43	K	K	67.89	61.06	57.46	yes	yes	yes	yes	no	no	no	no	yes	no	no	yes	yes	yes	yes	yes	no	yes	no
18787_7#81	ERR1364317	S. sonnei	3.7.30.4.1	Global III OJC	55.62	NK	NK	34.85	39.34	39.75	yes	no	yes	no	no	no	no	no	yes	yes	no	no	no	no	no	no	no	yes	no
18787_7#83	ERR1364319	S. sonnei	3.7.25	MSM4	3.73	K	K	65.77	43.8	32.71	yes	yes	yes	yes	no	no	no	no	yes	no	no	yes	yes	yes	yes	yes	no	yes	no
18787_7#84	ERR1364320	S. sonnei	3.7.25	MSM4	0.34	K	K	50.9	44.98	36.79	yes	yes	no	yes	no	no	no	no	no	no	no	no	yes	yes	yes	yes	no	yes	no
18787_7#85	ERR1364321	S. sonnei	3.6.1.1.3.1	CipR.MSM1	0.13	K	K	44.94	62.31	42.6	yes	yes	no	no	no	no	yes	no	no	no	no	no	yes	yes	no	no	no	yes	no
18787_7#86	ERR1364322	S. sonnei	3.7.25	MSM4	0.24	K	K	4.16	13.77	26.26	yes	yes	no	yes	no	no	no	no	no	yes	yes	no	yes	yes	yes	yes	no	yes	no
18787_7#87	ERR1364323	S. sonnei	3.7.25	MSM4	0.27	K	K	51.76	20.08	14.92	yes	yes	no	yes	no	no	no	no	no	no	no	no	yes	yes	yes	yes	no	yes	no
18787_7#88	ERR1364324	S. sonnei	3.6.1.1	CipR	0.24	K	K	78.77	26.24	19.21	yes	no	no	no	no	no	yes	no	no	no	no	no	no	no	no	no	no	yes	no
18787_7#89	ERR1364325	S. sonnei	3.6.2	Central Asia III	37.65	NK	NK	81.44	30.59	37.1	yes	no	no	no	no	no	no	no	no	no	no	no	no	no	no	no	no	yes	no
18787_7#9	ERR1364245	S. sonnei	3.6.1	CipR_parent	0.05	K	K	53.67	42.93	22.17	yes	no	no	no	no	no	yes	no	no	no	no	no	no	no	no	no	no	yes	no
18787_7#90	ERR1364326	S. sonnei	3.7.25	MSM4	1.18	K	K	45.36	26.51	25.56	yes	yes	no	yes	no	no	no	no	no	yes	yes	no	yes	yes	yes	yes	no	yes	no
18787_7#91	ERR1364327	S. sonnei	3.7.29.1.2	Global III VN2.MSM2	0.17	K	K	70.89	36.42	34.62	yes	yes	no	no	no	yes	no	no	no	no	no	no	yes	yes	no	yes	no	yes	no
18787_7#92	ERR1364328	S. sonnei	3.6.1.1	CipR	0.29	K	K	71.93	34.41	29.41	yes	yes	no	no	no	no	yes	no	no	no	no	no	no	no	no	no	no	yes	no
18787_7#93	ERR1364329	S. sonnei	3.7.29.1.2	Global III VN2.MSM2	0.18	K	K	33.07	27.8	25.15	yes	yes	no	no	no	yes	no	no	no	no	no	no	yes	yes	no	no	no	yes	no
18787_7#94	ERR1364330	S. sonnei	3.7.6	Global III	0.01	K	K	28.93	12.18	4.26	yes	no	no	no	no	no	no	no	no	yes	yes	no	no	no	no	no	no	yes	no
CIP106347	PRJNA890640	S. sonnei	3.7	Global III	Not Determined	Not determined	Not Determined	Not Determined	Not Determined	Not Determined	yes	no	no	no	no	no	no	no	no	yes	yes	no	no	no	no	no	no	yes	no
* K = killing, NK = non-killing
^ data used for GWAS and T6SS statistical testing
