# Supplementary material for: Escherichia coli killing by epidemiologically successful sublineages of Shigella sonnei is mediated by colicins
Source: eBioMedicine. 2023 Oct 6;97:104822. doi: 10.1016/j.ebiom.2023.104822 (PMC10579285; doi:10.1016/j.ebiom.2023.104822)
Supplement: Supplementary Table S2 [file mmc3.xlsx]

## Sheet: Pyseer - kmer
gene	Function	hits	maxp	avg_af	avg_maf	avg_beta
PFCCDMEB_03709	replication initiation protein	24	15.5214	0.289792	0.289792	0.415125
cim	Colicin related	150	15.8827	0.236207	0.236207	0.7128
IBDECAPI_01590	Phage related	1	15.9872	0.787	0.213	0.579
KENDMLBB_03776	Plasmid transfer protein	443	16.1046	0.23479	0.23479	0.76481
BNHHFJPC_03747	Plasmid transfer protein	1	18.0273	0.408	0.408	0.85
IBDECAPI_01474	Phage related	6	18.2644	0.288	0.288	0.744
KENDMLBB_03775	Hypothetical	459	18.8125	0.236294	0.236294	0.735277
hchA	protein deglycase	1	20.5969	0.663	0.337	0.768
icsA	T3SS Virulence	1	20.9666	0.775	0.225	0.764
BNHHFJPC_03743	replication initiation protein	8	22.8268	0.747125	0.252875	0.787
IBDECAPI_02979	DNA Modification protein	1	23.2097	0.799	0.201	0.783
IBDECAPI_03033	Phage related	1	23.308	0.793	0.207	0.785
col	Colicin related	45	24.2725	0.0653089	0.0653089	0.990378
cea	Colicin related	1	24.4248	0.864	0.136	0.797
IBDECAPI_04579	Phage related	3	25.4935	0.607667	0.392333	0.813333
IBDECAPI_04568	replication protein B	3	25.4935	0.544333	0.455667	0.786333
IBDECAPI_01572	DNA binding protein	2	25.7375	0.453	0.453	0.7035
ipaA	T3SS Virulence	1	26.3726	0.793	0.207	0.838
ipaB	T3SS Virulence	1	26.3726	0.793	0.207	0.838
cnl	Colicin related	263	27.1746	0.265608	0.265608	0.694399
ceaC	Colicin related	1771	27.9626	0.255138	0.255138	0.782317
IBDECAPI_05363	Colicin transporter	1	35.9626	0.893	0.107	0.954

## Sheet: Pyseer - COG
variant	af	filter-pvalue	lrt-pvalue	beta	beta-std-err	variant_h2	notes
cnl	0.426	0.0333	2.15e-12	0.616	0.0812	0.506
group_2126	0.0651	6.75e-06	1.09e-09	-0.693	0.107	0.447
group_3168	0.0651	6.75e-06	1.09e-09	-0.693	0.107	0.447
upaG	0.101	1.49e-11	6.02e-09	-0.6	0.0978	0.429
group_63	0.0947	8.65e-09	5.4e-07	-0.46	0.0883	0.374
group_1489	0.278	0.000293	5.83e-07	0.315	0.0606	0.373	bad-chisq
group_3228	0.254	0.00339	6.55e-07	0.336	0.0649	0.372
repE	0.107	7.26e-05	1.22e-06	-0.436	0.0867	0.363
ceaC	0.213	0.00344	4.01e-06	0.357	0.0749	0.346	bad-chisq
group_1237	0.0355	0.83	1.35e-05	-0.385	0.0858	0.328	bad-chisq
dhfrI_1	0.0414	7.26e-08	3.79e-05	-0.371	0.0876	0.311	bad-chisq
group_3876	0.0414	7.26e-08	3.79e-05	-0.371	0.0876	0.311	bad-chisq
mbeA	0.0237	0.805	4.67e-05	-0.324	0.0775	0.308	bad-chisq
group_2264	0.0473	1.11e-06	0.000107	-0.344	0.0866	0.294	bad-chisq
group_13	0.195	0.00634	0.00015	0.229	0.059	0.288	bad-chisq
group_4759	0.0118	0.475	0.000185	0.931	0.243	0.284	bad-chisq
yfeO	0.988	0.475	0.000185	-0.931	0.243	0.284	bad-chisq
group_1556	0.118	2.16e-06	0.000205	-0.273	0.0719	0.282
group_2266	0.0473	1.11e-06	0.000319	-0.286	0.0779	0.274	bad-chisq
group_3880	0.0473	1.11e-06	0.000319	-0.286	0.0779	0.274	bad-chisq
group_1044	0.0178	0.38	0.000651	0.769	0.221	0.26	bad-chisq
group_1455	0.538	7.26e-05	0.000973	0.318	0.0947	0.251
group_402	0.0592	1.12e-06	0.00125	-0.363	0.11	0.246
group_152	0.0533	1.23e-07	0.00156	-0.223	0.0693	0.242	bad-chisq
group_626	0.26	0.00273	0.00243	0.139	0.0453	0.232
group_1557	0.0888	2.47e-06	0.00269	-0.203	0.0667	0.229
group_2265	0.0592	1.12e-06	0.00288	-0.199	0.0657	0.228
group_3232	0.0178	0.38	0.0029	0.312	0.103	0.228	bad-chisq
group_3233	0.0178	0.38	0.0029	0.312	0.103	0.228	bad-chisq
uxaC_1	0.101	0.0291	0.003	0.12	0.04	0.227	bad-chisq
group_3878	0.0651	6.75e-06	0.00395	-0.19	0.0649	0.221
group_3879	0.0651	6.75e-06	0.00395	-0.19	0.0649	0.221
group_184	0.0237	0.31	0.00656	0.26	0.0946	0.208	bad-chisq
group_3403	0.0651	0.000196	0.00737	-0.163	0.06	0.205
group_3405	0.0651	0.000196	0.00737	-0.163	0.06	0.205
tap_1	0.0651	0.000196	0.00737	-0.163	0.06	0.205
group_2871	0.982	0.000497	0.00741	0.615	0.227	0.205	bad-chisq
group_1182	0.0118	0.00458	0.00763	-0.542	0.201	0.205	bad-chisq
rutA_1	0.0118	0.475	0.00836	0.797	0.299	0.202	bad-chisq
group_3205	0.166	1.57e-05	0.01	-0.115	0.0441	0.198
group_3206	0.166	1.57e-05	0.01	-0.115	0.0441	0.198
imm	0.343	2.41e-06	0.011	0.296	0.115	0.195	bad-chisq
group_444	0.148	0.000165	0.0129	-0.119	0.0472	0.191
ssuA_2	0.0178	0.000497	0.0165	-0.453	0.187	0.184	bad-chisq
group_1981	0.438	0.0587	0.0171	-0.134	0.0555	0.183
group_4051	0.0118	0.289	0.0174	-0.677	0.282	0.183	bad-chisq
group_1973	0.432	0.000766	0.0219	0.131	0.0568	0.176
group_3240	0.0178	0.565	0.0226	0.189	0.0822	0.175	bad-chisq
group_617	0.272	0.00084	0.0226	-0.083	0.036	0.175
group_2740	0.414	0.112	0.0239	-0.12	0.0526	0.174
group_2739	0.408	0.13	0.0271	-0.115	0.0514	0.17
group_3248	0.0178	0.565	0.0277	0.177	0.0799	0.169	bad-chisq
group_2192	0.124	8.12e-05	0.0284	-0.107	0.0485	0.169
group_904	0.0118	0.00458	0.0287	-0.848	0.385	0.168	bad-chisq
group_2792	0.982	0.38	0.0291	-0.286	0.13	0.168	bad-chisq
rcsA_1	0.0533	1.23e-07	0.0314	-0.642	0.296	0.166	bad-chisq
mhpB	0.929	0.291	0.0428	-0.353	0.173	0.156	bad-chisq
group_434	0.142	0.000692	0.0443	-0.0895	0.0442	0.155
ydfR	0.97	0.995	0.0454	-0.252	0.125	0.154	bad-chisq
ddpB_2	0.0118	0.475	0.0468	0.468	0.234	0.153	bad-chisq
group_3221	0.0414	7.26e-08	0.0493	-0.768	0.388	0.152	bad-chisq
group_1236	0.0592	0.102	0.0495	0.0932	0.0471	0.151	bad-chisq
group_2357	0.0118	0.475	0.0499	0.442	0.224	0.151	bad-chisq
group_4762	0.0118	0.475	0.0499	0.442	0.224	0.151	bad-chisq
group_2099	0.0769	0.245	0.0502	0.125	0.0633	0.151	bad-chisq
group_313	0.0592	0.411	0.0523	0.0949	0.0485	0.15	bad-chisq
group_3141	0.0355	0.211	0.0553	0.746	0.387	0.148	bad-chisq
group_2657	0.988	0.475	0.0579	-0.739	0.387	0.146	bad-chisq
group_3645	0.0118	0.475	0.0579	0.739	0.387	0.146	bad-chisq
group_689	0.0118	0.475	0.0579	0.739	0.387	0.146	bad-chisq
group_2741	0.414	0.112	0.0589	-0.0843	0.0443	0.146
group_2111	0.0178	0.38	0.061	0.72	0.382	0.144	bad-chisq
group_4782	0.0118	0.475	0.0653	0.697	0.376	0.142	bad-chisq
group_3237	0.0296	0.255	0.0694	0.119	0.0653	0.14	bad-chisq
fliA	0.799	0.378	0.0696	0.229	0.125	0.14
fliC	0.799	0.378	0.0696	0.229	0.125	0.14
fliY	0.799	0.378	0.0696	0.229	0.125	0.14
group_1342	0.373	0.00232	0.0726	0.078	0.0432	0.138
group_535	0.0592	0.102	0.0747	0.0865	0.0482	0.137	bad-chisq
group_2238	0.0178	0.38	0.0784	0.451	0.255	0.136	bad-chisq
group_2239	0.0178	0.38	0.0784	0.451	0.255	0.136	bad-chisq
group_618	0.101	0.789	0.0786	0.106	0.0597	0.136
group_1113	0.935	0.0852	0.0792	-0.0893	0.0506	0.135	bad-chisq
group_1112	0.698	0.118	0.0802	0.0888	0.0504	0.135
group_1436	0.189	0.481	0.0811	-0.117	0.0667	0.135
group_1971	0.663	0.534	0.0848	-0.38	0.219	0.133
group_2987	0.107	0.814	0.0851	0.0915	0.0528	0.133
group_2149	0.0769	0.086	0.086	0.125	0.0725	0.132
cim	0.207	0.00423	0.0891	0.12	0.0699	0.131	bad-chisq
group_3278	0.0828	0.41	0.09	0.102	0.06	0.131
group_1527	0.0414	0.694	0.0903	0.101	0.0593	0.131	bad-chisq
group_256	0.0355	0.83	0.0942	-0.78	0.463	0.129	bad-chisq
group_2139	0.0178	0.0424	0.0971	-0.279	0.167	0.128	bad-chisq
group_1189	0.0178	0.565	0.0995	0.338	0.204	0.127	bad-chisq
group_803	0.988	0.475	0.103	-0.227	0.138	0.126	bad-chisq
yqiJ_1	0.0947	0.0683	0.109	0.106	0.0655	0.124
yqiK_1	0.0947	0.0683	0.109	0.106	0.0655	0.124
group_1536	0.0473	0.00219	0.117	0.102	0.0644	0.121	bad-chisq
group_3370	0.0473	0.00219	0.12	-0.326	0.209	0.12	bad-chisq
asr	0.947	0.000344	0.126	0.595	0.387	0.118
group_151	0.0888	0.181	0.126	0.097	0.063	0.118
group_218	0.0237	5.5e-05	0.126	-0.458	0.298	0.118	bad-chisq
group_2402	0.976	5.5e-05	0.126	0.458	0.298	0.118	bad-chisq
group_2989	0.0237	5.5e-05	0.126	-0.458	0.298	0.118	bad-chisq
rop_1	0.302	0.173	0.126	-0.0408	0.0265	0.118
group_359	0.136	0.726	0.133	0.0747	0.0495	0.116
group_1331	0.0118	0.475	0.135	0.262	0.175	0.115	bad-chisq
group_2100	0.071	0.757	0.14	0.0935	0.0631	0.114
group_781	0.0237	0.805	0.142	-0.0952	0.0646	0.113	bad-chisq
group_306	0.0651	0.868	0.144	-0.0837	0.057	0.113
group_425	0.0888	0.173	0.147	0.0473	0.0325	0.112	bad-chisq
group_984	0.0296	0.255	0.15	0.379	0.262	0.111	bad-chisq
group_2060	0.0178	0.38	0.153	0.137	0.0957	0.11	bad-chisq
group_868	0.0533	0.309	0.153	0.0853	0.0594	0.11
sfmD_1	0.988	0.289	0.156	0.701	0.492	0.11	bad-chisq
group_1124	0.0473	0.146	0.161	0.0727	0.0516	0.108	bad-chisq
group_762	0.0473	0.0308	0.161	0.0612	0.0435	0.108	bad-chisq
group_2162	0.0769	0.000106	0.162	0.251	0.178	0.108
group_3282	0.0769	0.000106	0.162	0.251	0.178	0.108
group_534	0.101	0.789	0.162	-0.0579	0.0412	0.108
group_1886	0.964	0.83	0.163	0.689	0.492	0.108	bad-chisq
group_2568	0.964	0.83	0.163	0.689	0.492	0.108	bad-chisq
group_2570	0.964	0.83	0.163	0.689	0.492	0.108	bad-chisq
group_2571	0.964	0.83	0.163	0.689	0.492	0.108	bad-chisq
group_1341	0.367	0.00293	0.168	0.0461	0.0333	0.107
group_377	0.0237	0.805	0.172	-0.466	0.34	0.106	bad-chisq
group_1454	0.101	0.123	0.176	0.0411	0.0302	0.105	bad-chisq
nudK_1	0.0118	0.289	0.177	-0.637	0.47	0.104	bad-chisq
group_2140	0.0533	9.22e-06	0.178	-0.0578	0.0427	0.104
group_2142	0.0473	1.11e-06	0.179	-0.109	0.0805	0.104	bad-chisq
group_3236	0.0473	1.11e-06	0.179	-0.109	0.0805	0.104	bad-chisq
group_810	0.0118	0.00458	0.183	-0.287	0.215	0.103	bad-chisq
group_2168	0.071	3e-05	0.184	0.253	0.19	0.103
group_3289	0.071	3e-05	0.184	0.253	0.19	0.103
group_3326	0.071	3e-05	0.184	0.253	0.19	0.103
group_284	0.811	0.0922	0.186	-0.0443	0.0334	0.102
group_982	0.0178	0.38	0.186	0.562	0.424	0.102	bad-chisq
group_3041	0.16	0.203	0.187	0.0564	0.0425	0.102
group_3043	0.16	0.203	0.187	0.0564	0.0425	0.102
group_3044	0.16	0.203	0.187	0.0564	0.0425	0.102
parM	0.16	0.203	0.187	0.0564	0.0425	0.102
group_819	0.172	0.351	0.188	0.0557	0.0421	0.102
group_449	0.0473	1.11e-06	0.192	-0.296	0.226	0.101	bad-chisq
group_4018	0.0651	0.54	0.193	-0.137	0.105	0.101
group_439	0.112	1.3e-05	0.194	-0.0482	0.037	0.1
group_1344	0.0118	0.00458	0.195	-0.0895	0.0688	0.1	bad-chisq
dnaJ_2	0.0118	0.00458	0.201	-0.128	0.1	0.0988	bad-chisq
group_2286	0.0118	0.00458	0.201	-0.128	0.1	0.0988	bad-chisq
group_2287	0.0118	0.00458	0.201	-0.128	0.1	0.0988	bad-chisq
group_2288	0.0118	0.00458	0.201	-0.128	0.1	0.0988	bad-chisq
group_2289	0.0118	0.00458	0.201	-0.128	0.1	0.0988	bad-chisq
group_2290	0.0118	0.00458	0.201	-0.128	0.1	0.0988	bad-chisq
group_283	0.515	5.52e-05	0.201	0.0485	0.0378	0.0989
group_4019	0.0118	0.00458	0.201	-0.128	0.1	0.0988	bad-chisq
group_4020	0.0118	0.00458	0.201	-0.128	0.1	0.0988	bad-chisq
group_4021	0.0118	0.00458	0.201	-0.128	0.1	0.0988	bad-chisq
group_4022	0.0118	0.00458	0.201	-0.128	0.1	0.0988	bad-chisq
group_4023	0.0118	0.00458	0.201	-0.128	0.1	0.0988	bad-chisq
group_4025	0.0118	0.00458	0.201	-0.128	0.1	0.0988	bad-chisq
group_4026	0.0118	0.00458	0.201	-0.128	0.1	0.0988	bad-chisq
group_4029	0.0118	0.00458	0.201	-0.128	0.1	0.0988	bad-chisq
group_4030	0.0118	0.00458	0.201	-0.128	0.1	0.0988	bad-chisq
group_4032	0.0118	0.00458	0.201	-0.128	0.1	0.0988	bad-chisq
group_4033	0.0118	0.00458	0.201	-0.128	0.1	0.0988	bad-chisq
group_4034	0.0118	0.00458	0.201	-0.128	0.1	0.0988	bad-chisq
group_4036	0.0118	0.00458	0.201	-0.128	0.1	0.0988	bad-chisq
group_4037	0.0118	0.00458	0.201	-0.128	0.1	0.0988	bad-chisq
group_4038	0.0118	0.00458	0.201	-0.128	0.1	0.0988	bad-chisq
group_4039	0.0118	0.00458	0.201	-0.128	0.1	0.0988	bad-chisq
group_4040	0.0118	0.00458	0.201	-0.128	0.1	0.0988	bad-chisq
group_4041	0.0118	0.00458	0.201	-0.128	0.1	0.0988	bad-chisq
group_4042	0.0118	0.00458	0.201	-0.128	0.1	0.0988	bad-chisq
group_4044	0.0118	0.00458	0.201	-0.128	0.1	0.0988	bad-chisq
group_4045	0.0118	0.00458	0.201	-0.128	0.1	0.0988	bad-chisq
group_4046	0.0118	0.00458	0.201	-0.128	0.1	0.0988	bad-chisq
higA1	0.0118	0.00458	0.201	-0.128	0.1	0.0988	bad-chisq
higB2	0.0118	0.00458	0.201	-0.128	0.1	0.0988	bad-chisq
rfaH_2	0.0118	0.00458	0.201	-0.128	0.1	0.0988	bad-chisq
virB4_2	0.0118	0.00458	0.201	-0.128	0.1	0.0988	bad-chisq
bin3	0.0355	6.7e-07	0.206	-0.755	0.595	0.0978	bad-chisq
group_3052	0.0296	0.255	0.206	0.28	0.221	0.0977	bad-chisq
group_3053	0.0296	0.255	0.206	0.28	0.221	0.0977	bad-chisq
group_3464	0.0355	6.7e-07	0.206	-0.755	0.595	0.0978	bad-chisq
group_3465	0.0355	6.7e-07	0.206	-0.755	0.595	0.0978	bad-chisq
group_3466	0.0355	6.7e-07	0.206	-0.755	0.595	0.0978	bad-chisq
group_3467	0.0355	6.7e-07	0.206	-0.755	0.595	0.0978	bad-chisq
group_3468	0.0355	6.7e-07	0.206	-0.755	0.595	0.0978	bad-chisq
group_3469	0.0355	6.7e-07	0.206	-0.755	0.595	0.0978	bad-chisq
group_3471	0.0355	6.7e-07	0.206	-0.755	0.595	0.0978	bad-chisq
group_3473	0.0355	6.7e-07	0.206	-0.755	0.595	0.0978	bad-chisq
group_3474	0.0355	6.7e-07	0.206	-0.755	0.595	0.0978	bad-chisq
group_3475	0.0355	6.7e-07	0.206	-0.755	0.595	0.0978	bad-chisq
group_3477	0.0355	6.7e-07	0.206	-0.755	0.595	0.0978	bad-chisq
group_3479	0.0355	6.7e-07	0.206	-0.755	0.595	0.0978	bad-chisq
group_3480	0.0355	6.7e-07	0.206	-0.755	0.595	0.0978	bad-chisq
group_3482	0.0355	6.7e-07	0.206	-0.755	0.595	0.0978	bad-chisq
group_3483	0.0355	6.7e-07	0.206	-0.755	0.595	0.0978	bad-chisq
group_3485	0.0355	6.7e-07	0.206	-0.755	0.595	0.0978	bad-chisq
group_3486	0.0355	6.7e-07	0.206	-0.755	0.595	0.0978	bad-chisq
group_3488	0.0355	6.7e-07	0.206	-0.755	0.595	0.0978	bad-chisq
group_3489	0.0355	6.7e-07	0.206	-0.755	0.595	0.0978	bad-chisq
group_3490	0.0355	6.7e-07	0.206	-0.755	0.595	0.0978	bad-chisq
group_3491	0.0355	6.7e-07	0.206	-0.755	0.595	0.0978	bad-chisq
group_3492	0.0355	6.7e-07	0.206	-0.755	0.595	0.0978	bad-chisq
group_3493	0.0355	6.7e-07	0.206	-0.755	0.595	0.0978	bad-chisq
group_3494	0.0355	6.7e-07	0.206	-0.755	0.595	0.0978	bad-chisq
group_3495	0.0355	6.7e-07	0.206	-0.755	0.595	0.0978	bad-chisq
group_3496	0.0355	6.7e-07	0.206	-0.755	0.595	0.0978	bad-chisq
group_3497	0.0355	6.7e-07	0.206	-0.755	0.595	0.0978	bad-chisq
group_3498	0.0355	6.7e-07	0.206	-0.755	0.595	0.0978	bad-chisq
group_3499	0.0355	6.7e-07	0.206	-0.755	0.595	0.0978	bad-chisq
group_3500	0.0355	6.7e-07	0.206	-0.755	0.595	0.0978	bad-chisq
group_3501	0.0355	6.7e-07	0.206	-0.755	0.595	0.0978	bad-chisq
group_3502	0.0355	6.7e-07	0.206	-0.755	0.595	0.0978	bad-chisq
group_3503	0.0355	6.7e-07	0.206	-0.755	0.595	0.0978	bad-chisq
group_3504	0.0355	6.7e-07	0.206	-0.755	0.595	0.0978	bad-chisq
group_3505	0.0355	6.7e-07	0.206	-0.755	0.595	0.0978	bad-chisq
group_3506	0.0355	6.7e-07	0.206	-0.755	0.595	0.0978	bad-chisq
group_3539	0.0355	6.7e-07	0.206	-0.755	0.595	0.0978	bad-chisq
group_824	0.0296	0.255	0.206	0.28	0.221	0.0977	bad-chisq
mpa	0.0355	6.7e-07	0.206	-0.755	0.595	0.0978	bad-chisq
pir	0.0355	6.7e-07	0.206	-0.755	0.595	0.0978	bad-chisq
stpA_1	0.0355	6.7e-07	0.206	-0.755	0.595	0.0978	bad-chisq
virB9	0.0355	6.7e-07	0.206	-0.755	0.595	0.0978	bad-chisq
virD4	0.0355	6.7e-07	0.206	-0.755	0.595	0.0978	bad-chisq
yadA	0.0355	6.7e-07	0.206	-0.755	0.595	0.0978	bad-chisq
group_820	0.172	0.671	0.209	0.0549	0.0435	0.0971
group_1469	0.225	1.71e-05	0.21	-0.0498	0.0396	0.0968
group_3211	0.225	1.71e-05	0.21	-0.0498	0.0396	0.0968
group_522	0.0118	0.00458	0.213	-0.337	0.27	0.0962	bad-chisq
group_358	0.112	0.474	0.218	0.0714	0.0578	0.0952
group_3167	0.0237	0.00559	0.222	-0.0683	0.0557	0.0944	bad-chisq
group_2435	0.87	0.808	0.228	0.0392	0.0324	0.0933
group_2358	0.0118	0.475	0.229	0.297	0.246	0.093	bad-chisq
group_4763	0.0118	0.475	0.229	0.297	0.246	0.093	bad-chisq
group_4769	0.0118	0.475	0.229	0.297	0.246	0.093	bad-chisq
group_4770	0.0118	0.475	0.229	0.297	0.246	0.093	bad-chisq
group_4771	0.0118	0.475	0.229	0.297	0.246	0.093	bad-chisq
group_4777	0.0118	0.475	0.229	0.297	0.246	0.093	bad-chisq
group_4778	0.0118	0.475	0.229	0.297	0.246	0.093	bad-chisq
group_4779	0.0118	0.475	0.229	0.297	0.246	0.093	bad-chisq
group_4780	0.0118	0.475	0.229	0.297	0.246	0.093	bad-chisq
group_4781	0.0118	0.475	0.229	0.297	0.246	0.093	bad-chisq
group_502	0.0118	0.475	0.229	0.297	0.246	0.093	bad-chisq
group_314	0.0592	0.422	0.232	-0.049	0.0408	0.0924
group_3646	0.0178	0.38	0.232	0.293	0.244	0.0924	bad-chisq
group_3647	0.0178	0.38	0.232	0.293	0.244	0.0924	bad-chisq
dinG_1	0.0296	0.255	0.234	0.162	0.135	0.092	bad-chisq
group_2506	0.781	0.00279	0.235	-0.489	0.411	0.0918	bad-chisq
group_727	0.219	0.00279	0.235	0.489	0.411	0.0918	bad-chisq
ymgC	0.781	0.00279	0.235	-0.489	0.411	0.0918	bad-chisq
group_1391	0.0178	0.0424	0.241	-0.0733	0.0623	0.0906	bad-chisq
group_356	0.0769	0.00159	0.243	-0.0432	0.0369	0.0903
group_2084	0.0828	0.000308	0.244	-0.155	0.133	0.0901
group_3190	0.0473	7.27e-05	0.244	-0.646	0.552	0.0901
tnsA	0.953	0.146	0.244	-0.23	0.197	0.09	bad-chisq
group_4774	0.0237	0.00559	0.245	0.312	0.267	0.0899	bad-chisq
group_1769	0.911	0.0442	0.247	0.405	0.348	0.0896
group_875	0.0118	0.475	0.249	0.095	0.0822	0.0891	bad-chisq
group_2016	0.947	0.000344	0.254	0.621	0.543	0.0882
group_2826	0.947	0.000344	0.254	0.621	0.543	0.0882
yhdJ_1	0.302	0.00484	0.262	-0.0382	0.0339	0.0868
dgcC	0.0118	0.475	0.267	0.327	0.294	0.0858	bad-chisq
group_3001	0.888	0.268	0.273	-0.0972	0.0885	0.0847
group_3891	0.0355	0.411	0.274	-0.129	0.118	0.0847	bad-chisq
group_3247	0.136	2.79e-06	0.275	-0.061	0.0557	0.0844
group_349	0.947	0.000344	0.275	0.571	0.522	0.0844
group_2858	0.964	0.83	0.277	0.141	0.13	0.0841	bad-chisq
group_2859	0.964	0.83	0.277	0.141	0.13	0.0841	bad-chisq
group_2246	0.0118	0.475	0.28	0.312	0.288	0.0835	bad-chisq
group_2247	0.0118	0.475	0.28	0.312	0.288	0.0835	bad-chisq
group_2248	0.0118	0.475	0.28	0.312	0.288	0.0835	bad-chisq
group_3775	0.0118	0.475	0.28	0.312	0.288	0.0835	bad-chisq
group_312	0.0118	0.289	0.281	0.256	0.237	0.0833	bad-chisq
group_619	0.148	1.65e-05	0.281	-0.0558	0.0516	0.0834
klcA	0.219	0.00235	0.284	-0.0416	0.0386	0.0829
imm_2	0.0296	0.255	0.286	0.148	0.138	0.0826	bad-chisq
bfpB	0.142	7.06e-06	0.288	-0.0581	0.0545	0.0822
group_1466	0.142	7.06e-06	0.288	-0.0581	0.0545	0.0822
group_1529	0.142	7.06e-06	0.288	-0.0581	0.0545	0.0822
group_1530	0.142	7.06e-06	0.288	-0.0581	0.0545	0.0822
group_1531	0.142	7.06e-06	0.288	-0.0581	0.0545	0.0822
group_2146	0.142	7.06e-06	0.288	-0.0581	0.0545	0.0822
group_2147	0.142	7.06e-06	0.288	-0.0581	0.0545	0.0822
group_2148	0.142	7.06e-06	0.288	-0.0581	0.0545	0.0822
group_2150	0.142	7.06e-06	0.288	-0.0581	0.0545	0.0822
group_2151	0.142	7.06e-06	0.288	-0.0581	0.0545	0.0822
group_2152	0.142	7.06e-06	0.288	-0.0581	0.0545	0.0822
group_2153	0.142	7.06e-06	0.288	-0.0581	0.0545	0.0822
group_2992	0.0178	0.38	0.288	0.0817	0.0767	0.0821	bad-chisq
group_3243	0.142	7.06e-06	0.288	-0.0581	0.0545	0.0822
group_3244	0.142	7.06e-06	0.288	-0.0581	0.0545	0.0822
group_3245	0.142	7.06e-06	0.288	-0.0581	0.0545	0.0822
group_3246	0.142	7.06e-06	0.288	-0.0581	0.0545	0.0822
group_3249	0.142	7.06e-06	0.288	-0.0581	0.0545	0.0822
group_3250	0.142	7.06e-06	0.288	-0.0581	0.0545	0.0822
group_3251	0.142	7.06e-06	0.288	-0.0581	0.0545	0.0822
group_3252	0.142	7.06e-06	0.288	-0.0581	0.0545	0.0822
group_3253	0.142	7.06e-06	0.288	-0.0581	0.0545	0.0822
group_3254	0.142	7.06e-06	0.288	-0.0581	0.0545	0.0822
group_3255	0.142	7.06e-06	0.288	-0.0581	0.0545	0.0822
group_3256	0.142	7.06e-06	0.288	-0.0581	0.0545	0.0822
group_3257	0.142	7.06e-06	0.288	-0.0581	0.0545	0.0822
group_3258	0.142	7.06e-06	0.288	-0.0581	0.0545	0.0822
group_3259	0.142	7.06e-06	0.288	-0.0581	0.0545	0.0822
group_3260	0.142	7.06e-06	0.288	-0.0581	0.0545	0.0822
group_3261	0.142	7.06e-06	0.288	-0.0581	0.0545	0.0822
group_3262	0.142	7.06e-06	0.288	-0.0581	0.0545	0.0822
group_3263	0.142	7.06e-06	0.288	-0.0581	0.0545	0.0822
group_3264	0.142	7.06e-06	0.288	-0.0581	0.0545	0.0822
group_3265	0.142	7.06e-06	0.288	-0.0581	0.0545	0.0822
group_3266	0.142	7.06e-06	0.288	-0.0581	0.0545	0.0822
group_3267	0.142	7.06e-06	0.288	-0.0581	0.0545	0.0822
group_3268	0.142	7.06e-06	0.288	-0.0581	0.0545	0.0822
group_3269	0.142	7.06e-06	0.288	-0.0581	0.0545	0.0822
group_3270	0.142	7.06e-06	0.288	-0.0581	0.0545	0.0822
group_3271	0.142	7.06e-06	0.288	-0.0581	0.0545	0.0822
group_3273	0.142	7.06e-06	0.288	-0.0581	0.0545	0.0822
group_3274	0.142	7.06e-06	0.288	-0.0581	0.0545	0.0822
group_3275	0.142	7.06e-06	0.288	-0.0581	0.0545	0.0822
group_3462	0.142	7.06e-06	0.288	-0.0581	0.0545	0.0822
group_1475	0.154	3.6e-05	0.292	-0.0535	0.0506	0.0815
group_1476	0.16	7.39e-05	0.292	-0.0535	0.0506	0.0815
manX_1	0.0178	0.0424	0.293	-0.0447	0.0424	0.0814	bad-chisq
group_1604	0.0296	0.0239	0.297	0.181	0.173	0.0807	bad-chisq
ssb_1	0.29	0.00252	0.299	-0.0352	0.0338	0.0804
emrE_1	0.0592	4.98e-05	0.301	-0.0658	0.0635	0.08
group_1525	0.0592	4.98e-05	0.301	-0.0658	0.0635	0.08
group_2145	0.0592	4.98e-05	0.301	-0.0658	0.0635	0.08
group_3242	0.0651	6.75e-06	0.301	-0.065	0.0626	0.08
group_1173	0.799	0.301	0.303	0.0269	0.026	0.0797
group_2390	0.97	0.995	0.303	0.118	0.114	0.0797	bad-chisq
group_1172	0.243	0.737	0.305	-0.0268	0.0261	0.0794
group_864	0.26	0.00177	0.308	-0.0365	0.0357	0.0788
rpoS_1	0.13	1.57e-05	0.311	-0.0528	0.052	0.0783
group_814	0.787	0.293	0.315	-0.0336	0.0334	0.0777
group_1045	0.0888	0.173	0.317	0.0279	0.0278	0.0774	bad-chisq
group_254	0.0355	0.063	0.319	0.176	0.177	0.0771	bad-chisq
bcsB_2	0.0237	0.31	0.32	0.316	0.317	0.077	bad-chisq
group_1166	0.201	0.301	0.321	-0.025	0.0251	0.0769
group_1522	0.0592	0.106	0.322	-0.0698	0.0702	0.0766
bla_2	0.0414	0.569	0.324	-0.105	0.106	0.0763	bad-chisq
group_1155	0.201	0.939	0.325	-0.0253	0.0256	0.0762
cea	0.178	0.628	0.328	0.0705	0.0718	0.0757
group_1993	0.178	0.628	0.328	0.0705	0.0718	0.0757
group_1214	0.0178	0.38	0.33	0.0686	0.0701	0.0754	bad-chisq
group_3017	0.0533	0.309	0.332	-0.138	0.142	0.075
group_3753	0.0296	0.255	0.333	0.317	0.327	0.0749	bad-chisq
group_759	0.982	0.565	0.339	0.17	0.178	0.0739	bad-chisq
group_1578	0.0178	0.38	0.34	0.105	0.11	0.0738	bad-chisq
group_4357	0.0355	0.00378	0.341	-0.0371	0.0388	0.0736	bad-chisq
group_4358	0.0355	0.00378	0.341	-0.0371	0.0388	0.0736	bad-chisq
group_4359	0.0355	0.00378	0.341	-0.0371	0.0388	0.0736	bad-chisq
group_4360	0.0355	0.00378	0.341	-0.0371	0.0388	0.0736	bad-chisq
group_4361	0.0355	0.00378	0.341	-0.0371	0.0388	0.0736	bad-chisq
group_3169	0.0414	0.0126	0.342	-0.0649	0.0681	0.0735	bad-chisq
yadC_2	0.941	0.102	0.343	-0.214	0.225	0.0734	bad-chisq
group_275	0.0237	0.00559	0.346	-0.175	0.185	0.0729	bad-chisq
group_318	0.296	0.656	0.347	0.0184	0.0195	0.0727
group_383	0.0414	0.125	0.348	-0.0378	0.0402	0.0726	bad-chisq
group_432	0.189	0.83	0.348	0.0368	0.0392	0.0726
group_1992	0.166	0.481	0.349	0.0673	0.0717	0.0725
group_805	0.124	0.896	0.357	0.0472	0.0512	0.0712
fryA_2	0.917	0.206	0.36	-0.0256	0.0278	0.0709	bad-chisq
group_801	0.0769	0.782	0.36	-0.071	0.0773	0.0709
group_1521	0.225	0.0138	0.362	-0.0366	0.04	0.0706
btuB	0.71	0.717	0.363	-0.0178	0.0195	0.0704
group_865	0.231	0.000204	0.363	-0.0302	0.0331	0.0704
group_2442	0.893	0.391	0.364	0.159	0.174	0.0702
group_339	0.107	0.814	0.366	0.0453	0.0501	0.0699
treB_1	0.0118	0.289	0.367	-0.351	0.388	0.0699	bad-chisq
group_1482	0.0533	0.488	0.368	0.194	0.215	0.0696	bad-chisq
group_2122	0.0533	0.488	0.368	0.194	0.215	0.0696	bad-chisq
group_257	0.0533	0.488	0.368	0.194	0.215	0.0696	bad-chisq
group_3133	0.0533	0.488	0.368	0.194	0.215	0.0696	bad-chisq
group_3134	0.0533	0.488	0.368	0.194	0.215	0.0696	bad-chisq
group_3135	0.0533	0.488	0.368	0.194	0.215	0.0696	bad-chisq
group_3137	0.0533	0.488	0.368	0.194	0.215	0.0696	bad-chisq
group_3138	0.0533	0.488	0.368	0.194	0.215	0.0696	bad-chisq
group_3140	0.0533	0.488	0.368	0.194	0.215	0.0696	bad-chisq
group_2125	0.0237	0.805	0.372	0.194	0.216	0.0691	bad-chisq
group_2171	0.0237	0.805	0.372	0.194	0.216	0.0691	bad-chisq
group_3337	0.0237	0.805	0.372	0.194	0.216	0.0691	bad-chisq
group_3338	0.0237	0.805	0.372	0.194	0.216	0.0691	bad-chisq
group_3887	0.0296	0.995	0.373	-0.151	0.169	0.0689	bad-chisq
group_3888	0.0296	0.995	0.373	-0.151	0.169	0.0689	bad-chisq
group_1540	0.0296	0.995	0.374	0.192	0.215	0.0688	bad-chisq
group_1541	0.0296	0.995	0.374	0.192	0.215	0.0688	bad-chisq
group_2170	0.0296	0.995	0.374	0.192	0.215	0.0688	bad-chisq
group_873	0.0296	0.995	0.374	0.192	0.215	0.0688	bad-chisq
group_2072	0.0237	0.131	0.375	-0.0402	0.0452	0.0686	bad-chisq
group_2117	0.0355	0.83	0.375	0.19	0.214	0.0686	bad-chisq
group_2270	0.0118	0.289	0.375	-0.218	0.244	0.0687	bad-chisq
group_2271	0.0118	0.289	0.375	-0.218	0.244	0.0687	bad-chisq
hokC_2	0.0355	0.83	0.375	0.19	0.214	0.0686	bad-chisq
rrrD_4	0.0118	0.289	0.375	-0.218	0.244	0.0687	bad-chisq
group_1480	0.0414	0.694	0.376	0.19	0.214	0.0686	bad-chisq
group_2120	0.0414	0.694	0.376	0.19	0.214	0.0686	bad-chisq
group_817	0.32	0.0346	0.378	-0.0302	0.0342	0.0682
group_2810	0.982	0.0424	0.379	0.124	0.141	0.0682	bad-chisq
group_816	0.32	0.0887	0.38	-0.0302	0.0344	0.0679
noc	0.26	0.00177	0.38	-0.0306	0.0347	0.068
group_3040	0.325	0.0151	0.386	-0.0291	0.0335	0.0671
group_826	0.0414	0.694	0.386	-0.211	0.243	0.0671	bad-chisq
umuD_1	0.325	0.0151	0.386	-0.0291	0.0335	0.0671
group_3889	0.0178	0.565	0.389	-0.121	0.14	0.0667	bad-chisq
bglA_2	0.982	0.38	0.39	-0.0542	0.0629	0.0665	bad-chisq
dcp	0.988	0.475	0.39	-0.0543	0.063	0.0665	bad-chisq
glsA2	0.982	0.38	0.39	-0.0542	0.0629	0.0665	bad-chisq
gltR	0.982	0.38	0.39	-0.0542	0.0629	0.0665	bad-chisq
group_1932	0.982	0.38	0.39	-0.0542	0.0629	0.0665	bad-chisq
group_2653	0.982	0.38	0.39	-0.0542	0.0629	0.0665	bad-chisq
group_2744	0.982	0.38	0.39	-0.0542	0.0629	0.0665	bad-chisq
marA	0.982	0.38	0.39	-0.0542	0.0629	0.0665	bad-chisq
marR	0.982	0.38	0.39	-0.0542	0.0629	0.0665	bad-chisq
pncC_3	0.988	0.475	0.39	-0.0543	0.063	0.0665	bad-chisq
por_1	0.988	0.475	0.39	-0.0543	0.063	0.0665	bad-chisq
rspR	0.988	0.475	0.39	-0.0543	0.063	0.0665	bad-chisq
sad	0.982	0.38	0.39	-0.0542	0.0629	0.0665	bad-chisq
sotB	0.982	0.38	0.39	-0.0542	0.0629	0.0665	bad-chisq
tnsE	0.953	0.146	0.39	-0.244	0.283	0.0665	bad-chisq
uxaB	0.982	0.38	0.39	-0.0542	0.0629	0.0665	bad-chisq
ydfG	0.988	0.475	0.39	-0.0543	0.063	0.0665	bad-chisq
ydfZ	0.988	0.475	0.39	-0.0543	0.063	0.0665	bad-chisq
ygiW_2	0.988	0.475	0.39	-0.0543	0.063	0.0665	bad-chisq
group_2093	0.325	0.0433	0.391	-0.0288	0.0335	0.0664
group_2837	0.988	0.475	0.391	-0.412	0.479	0.0664	bad-chisq
group_4443	0.0296	0.255	0.392	0.0474	0.0552	0.0663	bad-chisq
group_168	0.142	0.52	0.397	0.0396	0.0466	0.0656
group_147	0.0178	0.0424	0.398	-0.165	0.195	0.0655	bad-chisq
group_4444	0.0473	0.146	0.4	0.0411	0.0487	0.0651	bad-chisq
group_4445	0.0473	0.146	0.4	0.0411	0.0487	0.0651	bad-chisq
group_2853	0.101	0.314	0.401	0.122	0.145	0.065
group_1528	0.118	0.000385	0.402	-0.0454	0.054	0.0649
group_3238	0.118	0.000385	0.402	-0.0454	0.054	0.0649
group_3239	0.118	0.000385	0.402	-0.0454	0.054	0.0649
group_3241	0.118	0.000385	0.402	-0.0454	0.054	0.0649
metG	0.988	0.289	0.404	0.0378	0.0451	0.0647	bad-chisq
group_253	0.0237	0.00559	0.405	-0.154	0.184	0.0645	bad-chisq
umuC_1	0.266	0.00983	0.406	-0.0304	0.0365	0.0643
group_436	0.296	0.00352	0.408	-0.0293	0.0354	0.064
group_2326	0.0533	0.122	0.409	0.0395	0.0477	0.0639	bad-chisq
atoS	0.988	0.475	0.41	-0.379	0.458	0.0638	bad-chisq
group_2656	0.976	0.31	0.41	-0.0494	0.0598	0.0638	bad-chisq
group_4479	0.0178	0.000497	0.41	-0.036	0.0435	0.0638	bad-chisq
bcsB_1	0.0178	0.565	0.412	-0.27	0.328	0.0636	bad-chisq
group_2094	0.32	0.00332	0.412	-0.0283	0.0344	0.0635
group_528	0.0355	0.411	0.415	-0.0445	0.0545	0.063	bad-chisq
group_2722	0.988	0.475	0.418	-0.31	0.381	0.0627	bad-chisq
group_3212	0.071	0.236	0.418	-0.054	0.0666	0.0627
group_3231	0.112	0.00166	0.42	-0.0439	0.0543	0.0624
group_191	0.0118	0.289	0.424	-0.0346	0.0432	0.062	bad-chisq
psiB	0.314	0.00877	0.427	-0.0267	0.0335	0.0615
group_2686	0.781	0.000455	0.428	0.0264	0.0333	0.0613
group_3832	0.0414	0.175	0.428	0.0393	0.0494	0.0614	bad-chisq
group_4005	0.0118	0.289	0.428	0.165	0.208	0.0613	bad-chisq
group_1029	0.0118	0.475	0.43	0.265	0.335	0.0611	bad-chisq
ugpC_2	0.0237	0.00559	0.431	-0.134	0.17	0.0609	bad-chisq
group_1461	0.0237	0.31	0.432	0.0418	0.053	0.0609	bad-chisq
group_3886	0.0237	0.805	0.432	-0.102	0.129	0.0609	bad-chisq
group_1167	0.799	0.579	0.433	0.0196	0.025	0.0607
ybdK_2	0.0118	0.289	0.435	-0.179	0.229	0.0604	bad-chisq
group_1474	0.142	0.00447	0.437	-0.0392	0.0503	0.0602
group_1081	0.982	0.565	0.44	-0.135	0.174	0.0597	bad-chisq
group_2709	0.183	0.382	0.44	0.113	0.146	0.0598
group_688	0.982	0.565	0.44	-0.135	0.174	0.0597	bad-chisq
group_2685	0.781	0.000455	0.441	0.0255	0.033	0.0597
group_674	0.0118	0.289	0.441	-0.288	0.373	0.0597	bad-chisq
group_872	0.0651	0.000196	0.441	0.0277	0.0359	0.0597
group_2244	0.118	0.543	0.445	-0.0511	0.0668	0.0592
group_2245	0.118	0.543	0.445	-0.0511	0.0668	0.0592
group_878	0.118	0.543	0.445	-0.0511	0.0668	0.0592
group_1117	0.0651	0.345	0.446	-0.0281	0.0368	0.059	bad-chisq
group_2096	0.0414	0.175	0.448	0.0825	0.109	0.0587	bad-chisq
group_4439	0.0414	0.175	0.448	0.0372	0.0489	0.0587	bad-chisq
group_4440	0.0414	0.175	0.448	0.0372	0.0489	0.0587	bad-chisq
group_4441	0.0414	0.175	0.448	0.0372	0.0489	0.0587	bad-chisq
group_4446	0.0414	0.175	0.448	0.0372	0.0489	0.0587	bad-chisq
group_684	0.0592	0.992	0.453	-0.0644	0.0856	0.0581
group_1555	0.0828	0.00359	0.454	-0.0238	0.0317	0.058
group_271	0.0237	0.00559	0.454	-0.122	0.163	0.058	bad-chisq
group_1409	0.97	0.995	0.461	-0.0904	0.122	0.0571	bad-chisq
group_3442	0.0355	0.83	0.461	-0.107	0.145	0.0571	bad-chisq
tmrB	0.0355	0.83	0.461	-0.107	0.145	0.0571	bad-chisq
yokD	0.0355	0.83	0.461	-0.107	0.145	0.0571	bad-chisq
group_225	0.0178	0.38	0.463	0.2	0.272	0.0569	bad-chisq
group_3769	0.0296	0.26	0.465	-0.0589	0.0805	0.0565	bad-chisq
rhaB_1	0.0118	0.475	0.466	0.252	0.345	0.0564	bad-chisq
clpX_1	0.0651	0.165	0.467	-0.0233	0.032	0.0563
group_581	0.0237	0.31	0.467	0.058	0.0795	0.0563	bad-chisq
group_246	0.0178	0.38	0.468	0.0389	0.0534	0.0562	bad-chisq
group_3773	0.0947	0.000151	0.468	-0.0311	0.0428	0.0562
group_4474	0.0296	0.0239	0.468	-0.0284	0.0391	0.0562	bad-chisq
group_4475	0.0296	0.0239	0.468	-0.0284	0.0391	0.0562	bad-chisq
group_4476	0.0296	0.0239	0.468	-0.0284	0.0391	0.0562	bad-chisq
group_4048	0.0178	0.000497	0.469	-0.0337	0.0464	0.0561	bad-chisq
group_2646	0.71	3.06e-05	0.47	-0.145	0.2	0.0559	bad-chisq
group_4106	0.0592	0.992	0.47	-0.0967	0.134	0.0559
group_4107	0.0592	0.992	0.47	-0.0967	0.134	0.0559
intA_1	0.0592	0.992	0.47	-0.0967	0.134	0.0559
group_1421	0.0888	0.508	0.474	0.0373	0.052	0.0555
group_2329	0.0355	0.063	0.475	-0.0276	0.0386	0.0553	bad-chisq
tetA	0.769	0.00112	0.475	0.0236	0.0329	0.0554
group_2009	0.0296	6.09e-06	0.478	-0.26	0.365	0.0549	bad-chisq
group_2850	0.0296	6.09e-06	0.478	-0.26	0.365	0.0549	bad-chisq
group_3007	0.0296	6.09e-06	0.478	-0.26	0.365	0.0549	bad-chisq
group_3532	0.0296	6.09e-06	0.478	-0.26	0.365	0.0549	bad-chisq
group_3535	0.0296	6.09e-06	0.478	-0.26	0.365	0.0549	bad-chisq
group_39	0.231	0.944	0.479	0.0257	0.0362	0.0549
group_4646	0.0118	0.289	0.48	-0.134	0.19	0.0547	bad-chisq
group_32	0.0178	0.565	0.481	-0.0576	0.0816	0.0545	bad-chisq
group_3884	0.0296	0.995	0.482	-0.0876	0.124	0.0545	bad-chisq
group_3885	0.0296	0.995	0.482	-0.0876	0.124	0.0545	bad-chisq
group_3813	0.0651	0.0302	0.487	-0.0203	0.0291	0.0538
dgcZ_1	0.929	0.00738	0.488	-0.0424	0.061	0.0537
group_3828	0.0414	0.175	0.488	0.0315	0.0453	0.0537	bad-chisq
group_1582	0.0178	0.0424	0.489	-0.123	0.178	0.0536	bad-chisq
amyA	0.988	0.289	0.491	0.0766	0.111	0.0534	bad-chisq
fliS	0.988	0.289	0.491	0.0766	0.111	0.0534	bad-chisq
fliT	0.988	0.289	0.491	0.0766	0.111	0.0534	bad-chisq
group_2729	0.988	0.289	0.491	0.0766	0.111	0.0534	bad-chisq
group_2730	0.988	0.289	0.491	0.0766	0.111	0.0534	bad-chisq
group_289	0.0118	0.289	0.491	-0.0766	0.111	0.0534	bad-chisq
group_4478	0.0355	0.063	0.491	-0.0256	0.0371	0.0533	bad-chisq
yedF	0.988	0.289	0.491	0.0766	0.111	0.0534	bad-chisq
group_4105	0.0473	0.582	0.492	-0.0749	0.109	0.0532	bad-chisq
group_2343	0.0355	0.00378	0.5	0.0343	0.0507	0.0522	bad-chisq
group_438	0.166	0.222	0.5	-0.0303	0.0448	0.0522
group_2560	0.988	0.475	0.501	-0.29	0.429	0.0522	bad-chisq
group_2683	0.775	0.000724	0.505	0.0192	0.0287	0.0517
group_983	0.976	0.31	0.505	-0.143	0.214	0.0516	bad-chisq
malT	0.876	0.0281	0.508	-0.0206	0.0311	0.0512
group_616	0.32	0.0346	0.51	-0.0224	0.0339	0.051
group_410	0.0296	0.255	0.511	0.0312	0.0474	0.0509	bad-chisq
group_1338	0.071	0.291	0.513	0.0325	0.0497	0.0506	bad-chisq
group_33	0.0237	0.805	0.513	-0.0517	0.0789	0.0507	bad-chisq
ynjI_1	0.249	0.257	0.515	-0.0155	0.0238	0.0504
group_1286	0.775	0.000724	0.516	0.0192	0.0295	0.0503
group_3207	0.0592	0.422	0.516	-0.0443	0.0681	0.0503
group_3208	0.0592	0.422	0.516	-0.0443	0.0681	0.0503
group_3209	0.0592	0.422	0.516	-0.0443	0.0681	0.0503
group_3213	0.0651	0.54	0.519	-0.0438	0.0678	0.0499
group_1599	0.0414	0.125	0.52	-0.0248	0.0385	0.0498	bad-chisq
group_2330	0.0414	0.125	0.52	-0.0248	0.0385	0.0498	bad-chisq
group_4374	0.0592	0.422	0.52	-0.0183	0.0283	0.0498
group_761	0.0592	0.422	0.52	-0.0183	0.0283	0.0498
group_523	0.148	0.102	0.526	0.0163	0.0257	0.0491
group_6906	0.0592	4.98e-05	0.526	-0.107	0.168	0.0491
group_1211	0.911	0.0417	0.527	-0.0214	0.0338	0.049	bad-chisq
group_1878	0.917	0.0499	0.527	-0.0214	0.0338	0.049	bad-chisq
group_2676	0.905	0.146	0.527	-0.132	0.208	0.049	bad-chisq
group_1103	0.0118	0.289	0.531	-0.192	0.305	0.0486	bad-chisq
group_2679	0.935	0.345	0.534	-0.13	0.209	0.0481	bad-chisq
group_2742	0.976	0.805	0.534	-0.0384	0.0616	0.0481	bad-chisq
group_2921	0.0651	0.0852	0.534	0.0227	0.0364	0.0482	bad-chisq
group_507	0.16	0.0617	0.534	-0.00535	0.00858	0.0482
lacI	0.935	0.345	0.534	-0.13	0.209	0.0481	bad-chisq
lsrA_1	0.976	0.805	0.534	-0.0384	0.0616	0.0481	bad-chisq
lsrA_2	0.976	0.805	0.534	-0.0384	0.0616	0.0481	bad-chisq
mhpA	0.935	0.345	0.534	-0.13	0.209	0.0481	bad-chisq
yiaJ	0.935	0.345	0.534	-0.13	0.209	0.0481	bad-chisq
erfK_1	0.183	0.705	0.536	-0.0149	0.0241	0.048
group_440	0.112	0.914	0.536	-0.0211	0.0341	0.0479
lacZ	0.923	0.245	0.536	-0.128	0.207	0.048	bad-chisq
group_1343	0.0414	0.0126	0.537	-0.0278	0.0449	0.0478	bad-chisq
group_2005	0.982	0.565	0.537	0.0644	0.104	0.0478	bad-chisq
group_2840	0.953	0.582	0.538	0.102	0.166	0.0477	bad-chisq
group_2841	0.953	0.582	0.538	0.102	0.166	0.0477	bad-chisq
yicI_2	0.0473	0.582	0.538	-0.102	0.166	0.0477	bad-chisq
group_2559	0.911	0.0417	0.539	-0.0202	0.0328	0.0476	bad-chisq
group_447	0.0296	0.26	0.539	-0.106	0.172	0.0475	bad-chisq
group_3191	0.0473	0.582	0.541	-0.136	0.221	0.0473	bad-chisq
rop_3	0.071	0.291	0.541	0.0468	0.0765	0.0473	bad-chisq
group_166	0.0178	0.0424	0.542	-0.0935	0.153	0.0472	bad-chisq
hiuH	0.964	0.83	0.543	0.06	0.0983	0.0472	bad-chisq
kduD_2	0.183	0.382	0.543	-0.0125	0.0205	0.0472
group_3310	0.0828	1.67e-05	0.544	0.0985	0.162	0.047
group_1588	0.0473	0.582	0.545	0.0322	0.0531	0.0469	bad-chisq
group_2021	0.781	0.837	0.546	0.017	0.028	0.0468
group_4477	0.0533	0.309	0.546	-0.0219	0.0361	0.0468
group_3831	0.0414	0.175	0.548	0.0245	0.0406	0.0466	bad-chisq
group_1120	0.0651	0.0852	0.55	0.0194	0.0323	0.0463	bad-chisq
group_427	0.0178	0.565	0.55	-0.102	0.17	0.0463	bad-chisq
fliD_1	0.982	0.565	0.551	0.0603	0.101	0.0462	bad-chisq
group_2443	0.959	0.175	0.551	-0.251	0.421	0.0462	bad-chisq
group_1260	0.148	0.287	0.552	-0.0147	0.0247	0.046
group_2095	0.0178	0.38	0.553	0.0971	0.163	0.046	bad-chisq
group_1408	0.0118	0.475	0.554	0.0965	0.163	0.0458	bad-chisq
group_2058	0.071	0.0713	0.554	0.0204	0.0345	0.0458	bad-chisq
group_609	0.071	0.0713	0.555	0.0204	0.0345	0.0457	bad-chisq
ompX_1	0.0237	0.131	0.555	-0.0837	0.142	0.0457	bad-chisq
group_682	0.124	0.196	0.556	-0.0461	0.0781	0.0457
group_1458	0.101	0.0291	0.559	0.0178	0.0304	0.0453	bad-chisq
group_437	0.0473	0.146	0.559	0.0448	0.0765	0.0453	bad-chisq
group_2041	0.0888	0.0417	0.56	0.0192	0.0328	0.0451	bad-chisq
lpxM2	0.0888	0.0417	0.56	0.0192	0.0328	0.0451	bad-chisq
mshA	0.0888	0.0417	0.56	0.0192	0.0328	0.0451	bad-chisq
group_2043	0.0769	0.0597	0.561	0.0197	0.0339	0.045	bad-chisq
group_3973	0.0118	0.289	0.562	-0.093	0.16	0.0449	bad-chisq
group_1121	0.172	0.671	0.565	0.0136	0.0235	0.0446
group_3719	0.071	0.0713	0.565	0.0201	0.0348	0.0446	bad-chisq
acpP_2	0.0828	0.0499	0.572	0.0186	0.0329	0.0438	bad-chisq
aqpZ_2	0.0828	0.0499	0.572	0.0186	0.0329	0.0438	bad-chisq
arnB_2	0.0828	0.0499	0.572	0.0186	0.0329	0.0438	bad-chisq
group_1450	0.0828	0.0499	0.572	0.0186	0.0329	0.0438	bad-chisq
group_2035	0.0828	0.0499	0.572	0.0186	0.0329	0.0438	bad-chisq
group_2038	0.0828	0.0499	0.572	0.0186	0.0329	0.0438	bad-chisq
group_2042	0.0828	0.0499	0.572	0.0186	0.0329	0.0438	bad-chisq
group_2046	0.0828	0.0499	0.572	0.0186	0.0329	0.0438	bad-chisq
group_2876	0.0828	0.0499	0.572	0.0186	0.0329	0.0438	bad-chisq
group_2884	0.0828	0.0499	0.572	0.0186	0.0329	0.0438	bad-chisq
group_2885	0.0828	0.0499	0.572	0.0186	0.0329	0.0438	bad-chisq
group_2886	0.0828	0.0499	0.572	0.0186	0.0329	0.0438	bad-chisq
group_2889	0.0828	0.0499	0.572	0.0186	0.0329	0.0438	bad-chisq
group_2892	0.0828	0.0499	0.572	0.0186	0.0329	0.0438	bad-chisq
group_2894	0.0828	0.0499	0.572	0.0186	0.0329	0.0438	bad-chisq
group_2895	0.0828	0.0499	0.572	0.0186	0.0329	0.0438	bad-chisq
group_2896	0.0828	0.0499	0.572	0.0186	0.0329	0.0438	bad-chisq
group_2899	0.0828	0.0499	0.572	0.0186	0.0329	0.0438	bad-chisq
group_2904	0.0828	0.0499	0.572	0.0186	0.0329	0.0438	bad-chisq
group_2911	0.0828	0.0499	0.572	0.0186	0.0329	0.0438	bad-chisq
group_2914	0.0828	0.0499	0.572	0.0186	0.0329	0.0438	bad-chisq
group_2915	0.0828	0.0499	0.572	0.0186	0.0329	0.0438	bad-chisq
group_2916	0.0828	0.0499	0.572	0.0186	0.0329	0.0438	bad-chisq
group_2917	0.0828	0.0499	0.572	0.0186	0.0329	0.0438	bad-chisq
group_2928	0.0828	0.0499	0.572	0.0186	0.0329	0.0438	bad-chisq
group_2929	0.0828	0.0499	0.572	0.0186	0.0329	0.0438	bad-chisq
group_2937	0.0828	0.0499	0.572	0.0186	0.0329	0.0438	bad-chisq
group_2938	0.0828	0.0499	0.572	0.0186	0.0329	0.0438	bad-chisq
group_2940	0.0828	0.0499	0.572	0.0186	0.0329	0.0438	bad-chisq
group_2941	0.0828	0.0499	0.572	0.0186	0.0329	0.0438	bad-chisq
group_2943	0.0828	0.0499	0.572	0.0186	0.0329	0.0438	bad-chisq
group_2945	0.0828	0.0499	0.572	0.0186	0.0329	0.0438	bad-chisq
group_2946	0.0828	0.0499	0.572	0.0186	0.0329	0.0438	bad-chisq
group_2947	0.0828	0.0499	0.572	0.0186	0.0329	0.0438	bad-chisq
group_2948	0.0828	0.0499	0.572	0.0186	0.0329	0.0438	bad-chisq
group_2951	0.0828	0.0499	0.572	0.0186	0.0329	0.0438	bad-chisq
group_2952	0.0828	0.0499	0.572	0.0186	0.0329	0.0438	bad-chisq
group_2954	0.0828	0.0499	0.572	0.0186	0.0329	0.0438	bad-chisq
group_2956	0.0769	0.0597	0.572	0.0186	0.0329	0.0437	bad-chisq
group_2960	0.0828	0.0499	0.572	0.0186	0.0329	0.0438	bad-chisq
group_2961	0.0828	0.0499	0.572	0.0186	0.0329	0.0438	bad-chisq
group_2962	0.0828	0.0499	0.572	0.0186	0.0329	0.0438	bad-chisq
group_2963	0.0828	0.0499	0.572	0.0186	0.0329	0.0438	bad-chisq
group_2965	0.0828	0.0499	0.572	0.0186	0.0329	0.0438	bad-chisq
group_2966	0.0828	0.0499	0.572	0.0186	0.0329	0.0438	bad-chisq
group_2967	0.0828	0.0499	0.572	0.0186	0.0329	0.0438	bad-chisq
group_2968	0.0828	0.0499	0.572	0.0186	0.0329	0.0438	bad-chisq
group_2969	0.0828	0.0499	0.572	0.0186	0.0329	0.0438	bad-chisq
group_2970	0.0828	0.0499	0.572	0.0186	0.0329	0.0438	bad-chisq
group_2972	0.0828	0.0499	0.572	0.0186	0.0329	0.0438	bad-chisq
group_2974	0.0828	0.0499	0.572	0.0186	0.0329	0.0438	bad-chisq
group_2975	0.0828	0.0499	0.572	0.0186	0.0329	0.0438	bad-chisq
group_2979	0.0828	0.0499	0.572	0.0186	0.0329	0.0438	bad-chisq
group_2980	0.0828	0.0499	0.572	0.0186	0.0329	0.0438	bad-chisq
group_2984	0.0828	0.0499	0.572	0.0186	0.0329	0.0438	bad-chisq
group_2985	0.0828	0.0499	0.572	0.0186	0.0329	0.0438	bad-chisq
group_2986	0.0828	0.0499	0.572	0.0186	0.0329	0.0438	bad-chisq
group_2988	0.0828	0.0499	0.572	0.0186	0.0329	0.0438	bad-chisq
group_428	0.0828	0.0499	0.572	0.0186	0.0329	0.0438	bad-chisq
group_527	0.905	0.243	0.572	0.0266	0.047	0.0437
group_52	0.0828	0.0499	0.572	0.0186	0.0329	0.0438	bad-chisq
group_610	0.0828	0.0499	0.572	0.0186	0.0329	0.0438	bad-chisq
group_613	0.0769	0.0597	0.572	0.0186	0.0329	0.0437	bad-chisq
icsA	0.0828	0.0499	0.572	0.0186	0.0329	0.0438	bad-chisq
icsP	0.0828	0.0499	0.572	0.0186	0.0329	0.0438	bad-chisq
invF	0.0828	0.0499	0.572	0.0186	0.0329	0.0438	bad-chisq
ipaA	0.0828	0.0499	0.572	0.0186	0.0329	0.0438	bad-chisq
ipaB	0.0828	0.0499	0.572	0.0186	0.0329	0.0438	bad-chisq
ipaC	0.0828	0.0499	0.572	0.0186	0.0329	0.0438	bad-chisq
ipaD	0.0828	0.0499	0.572	0.0186	0.0329	0.0438	bad-chisq
ipaJ	0.0828	0.0499	0.572	0.0186	0.0329	0.0438	bad-chisq
ipgC	0.0828	0.0499	0.572	0.0186	0.0329	0.0438	bad-chisq
ipgD	0.0828	0.0499	0.572	0.0186	0.0329	0.0438	bad-chisq
ipgE	0.0828	0.0499	0.572	0.0186	0.0329	0.0438	bad-chisq
ltrA	0.0828	0.0499	0.572	0.0186	0.0329	0.0438	bad-chisq
mxiA	0.0828	0.0499	0.572	0.0186	0.0329	0.0438	bad-chisq
mxiC	0.0828	0.0499	0.572	0.0186	0.0329	0.0438	bad-chisq
mxiG	0.0828	0.0499	0.572	0.0186	0.0329	0.0438	bad-chisq
mxiH	0.0828	0.0499	0.572	0.0186	0.0329	0.0438	bad-chisq
mxiM	0.0828	0.0499	0.572	0.0186	0.0329	0.0438	bad-chisq
ospF	0.0828	0.0499	0.572	0.0186	0.0329	0.0438	bad-chisq
ospG	0.0828	0.0499	0.572	0.0186	0.0329	0.0438	bad-chisq
parA	0.0828	0.0499	0.572	0.0186	0.0329	0.0438	bad-chisq
pglF	0.0828	0.0499	0.572	0.0186	0.0329	0.0438	bad-chisq
phoC	0.0828	0.0499	0.572	0.0186	0.0329	0.0438	bad-chisq
prgK	0.0828	0.0499	0.572	0.0186	0.0329	0.0438	bad-chisq
recB_2	0.0828	0.0499	0.572	0.0186	0.0329	0.0438	bad-chisq
relE	0.0828	0.0499	0.572	0.0186	0.0329	0.0438	bad-chisq
spaK	0.0828	0.0499	0.572	0.0186	0.0329	0.0438	bad-chisq
spaL	0.0828	0.0499	0.572	0.0186	0.0329	0.0438	bad-chisq
spaN	0.0828	0.0499	0.572	0.0186	0.0329	0.0438	bad-chisq
spaO	0.0828	0.0499	0.572	0.0186	0.0329	0.0438	bad-chisq
spaP	0.0828	0.0499	0.572	0.0186	0.0329	0.0438	bad-chisq
spaQ	0.0828	0.0499	0.572	0.0186	0.0329	0.0438	bad-chisq
spaR	0.0828	0.0499	0.572	0.0186	0.0329	0.0438	bad-chisq
spaS	0.0828	0.0499	0.572	0.0186	0.0329	0.0438	bad-chisq
ushA_2	0.0828	0.0499	0.572	0.0186	0.0329	0.0438	bad-chisq
virA	0.0828	0.0499	0.572	0.0186	0.0329	0.0438	bad-chisq
virB_1	0.0828	0.0499	0.572	0.0186	0.0329	0.0438	bad-chisq
virB_2	0.0828	0.0499	0.572	0.0186	0.0329	0.0438	bad-chisq
wbgU	0.0828	0.0499	0.572	0.0186	0.0329	0.0438	bad-chisq
wbpA	0.0828	0.0499	0.572	0.0186	0.0329	0.0438	bad-chisq
wecA_2	0.0828	0.0499	0.572	0.0186	0.0329	0.0438	bad-chisq
wzzB_2	0.0828	0.0499	0.572	0.0186	0.0329	0.0438	bad-chisq
group_2924	0.0769	0.0597	0.575	0.0185	0.033	0.0434	bad-chisq
group_771	0.0769	0.658	0.576	0.0161	0.0287	0.0433
virF	0.0888	0.0417	0.576	0.0182	0.0325	0.0433	bad-chisq
group_1374	0.183	0.109	0.579	0.0104	0.0187	0.043
yedR	0.947	0.871	0.579	0.0341	0.0613	0.043
relE2	0.0592	0.411	0.58	0.0502	0.0907	0.0428	bad-chisq
group_776	0.118	0.989	0.581	0.0199	0.036	0.0427
group_2981	0.0769	0.0597	0.582	0.0181	0.0329	0.0426	bad-chisq
group_1011	0.0473	0.146	0.583	0.0885	0.161	0.0425	bad-chisq
group_1012	0.953	0.146	0.583	-0.0885	0.161	0.0425	bad-chisq
group_1750	0.0473	0.146	0.583	0.0885	0.161	0.0425	bad-chisq
group_2225	0.0769	0.0597	0.583	0.0182	0.0332	0.0425	bad-chisq
group_2226	0.0769	0.0597	0.583	0.0182	0.0332	0.0425	bad-chisq
group_3677	0.0769	0.0597	0.583	0.0182	0.0332	0.0425	bad-chisq
group_3908	0.0178	0.565	0.586	-0.0859	0.157	0.0422	bad-chisq
group_3909	0.0178	0.565	0.586	-0.0859	0.157	0.0422	bad-chisq
lexA_2	0.0178	0.565	0.586	-0.0859	0.157	0.0422	bad-chisq
folP_2	0.805	0.000366	0.589	0.0175	0.0322	0.0419
group_3366	0.225	0.224	0.589	-0.00466	0.0086	0.0419
group_4447	0.0592	0.422	0.589	-0.0174	0.0321	0.0418
tfaE_1	0.0237	0.131	0.59	-0.0801	0.148	0.0418	bad-chisq
repE_1	0.071	0.0713	0.591	0.0417	0.0775	0.0417	bad-chisq
group_2567	0.959	0.694	0.592	0.123	0.23	0.0415	bad-chisq
group_2569	0.959	0.694	0.592	0.123	0.23	0.0415	bad-chisq
group_1372	0.231	0.7	0.594	-0.0109	0.0203	0.0413
group_2044	0.0118	0.475	0.594	0.23	0.43	0.0413	bad-chisq
group_3210	0.0237	0.131	0.597	-0.0528	0.0996	0.0409	bad-chisq
group_866	0.0355	0.411	0.598	-0.0284	0.0538	0.0408	bad-chisq
group_2283	0.0533	0.488	0.599	-0.0457	0.0868	0.0407	bad-chisq
group_4350	0.0355	0.83	0.6	0.0288	0.0548	0.0407	bad-chisq
erfK_2	0.207	0.984	0.601	-0.0107	0.0204	0.0405
group_384	0.0414	0.694	0.602	-0.0557	0.107	0.0404	bad-chisq
group_6870	0.0118	0.475	0.604	0.215	0.415	0.0401	bad-chisq
group_2284	0.0533	0.488	0.605	-0.0496	0.0957	0.0401	bad-chisq
group_291	0.0651	0.868	0.605	0.032	0.0618	0.04
group_3038	0.195	0.0348	0.605	-0.0235	0.0454	0.0401
group_3455	0.0473	0.00219	0.605	0.106	0.205	0.04	bad-chisq
pgpB	0.953	0.00219	0.605	-0.106	0.205	0.04	bad-chisq
group_316	0.0533	0.309	0.606	0.0244	0.0473	0.0399
group_880	0.0651	0.345	0.606	0.0434	0.084	0.0399	bad-chisq
group_2197	0.0237	0.131	0.608	0.106	0.205	0.0398	bad-chisq
acrF_2	0.988	0.289	0.609	0.247	0.482	0.0396	bad-chisq
group_4748	0.0118	0.00458	0.609	-0.0702	0.137	0.0397	bad-chisq
group_4749	0.0118	0.00458	0.609	-0.0702	0.137	0.0397	bad-chisq
group_4751	0.0118	0.00458	0.609	-0.0702	0.137	0.0397	bad-chisq
group_3833	0.0118	0.475	0.61	0.0192	0.0375	0.0395	bad-chisq
group_4758	0.0355	0.211	0.61	0.0317	0.0621	0.0395	bad-chisq
yedK	0.976	0.805	0.61	0.0481	0.094	0.0395	bad-chisq
group_311	0.148	0.987	0.611	-0.0137	0.0269	0.0394
group_3354	0.0651	0.165	0.612	-0.0513	0.101	0.0393
rhtC_2	0.923	0.245	0.614	-0.102	0.202	0.0391	bad-chisq
group_214	0.0178	0.565	0.615	-0.0271	0.0539	0.0389	bad-chisq
group_2274	0.0237	0.131	0.616	-0.0675	0.135	0.0388	bad-chisq
group_2920	0.0651	0.0852	0.616	0.0165	0.0328	0.0389	bad-chisq
group_450	0.13	0.416	0.616	-0.0328	0.0652	0.0389
group_8014	0.0237	0.131	0.616	-0.0675	0.135	0.0388	bad-chisq
group_3281	0.0769	4.28e-06	0.617	0.0851	0.17	0.0387
group_791	0.0178	0.565	0.617	-0.0392	0.0781	0.0388	bad-chisq
group_2296	0.0178	0.565	0.62	-0.076	0.153	0.0384	bad-chisq
group_2251	0.071	0.0713	0.621	0.0376	0.0758	0.0383	bad-chisq
group_315	0.0651	0.868	0.621	0.031	0.0627	0.0383
group_547	0.0414	9.79e-06	0.622	-0.0814	0.165	0.0382	bad-chisq
group_841	0.0414	9.79e-06	0.622	-0.0814	0.165	0.0382	bad-chisq
group_1227	0.243	0.314	0.624	0.00423	0.00862	0.038
group_1228	0.166	0.85	0.626	-0.00423	0.00867	0.0377
rop	0.858	0.233	0.626	0.0309	0.0631	0.0378
group_2295	0.0237	0.805	0.627	-0.0764	0.157	0.0377	bad-chisq
group_1262	0.0888	0.0442	0.628	-0.00434	0.00895	0.0375
group_2417	0.988	0.289	0.629	0.118	0.244	0.0374	bad-chisq
group_8206	0.0118	0.289	0.629	-0.118	0.244	0.0374	bad-chisq
group_3011	0.0178	0.38	0.635	0.22	0.461	0.0368	bad-chisq
dcm	0.982	0.565	0.636	0.0362	0.0763	0.0367	bad-chisq
dgcQ	0.982	0.565	0.636	0.0362	0.0763	0.0367	bad-chisq
dsrB	0.982	0.565	0.636	0.0362	0.0763	0.0367	bad-chisq
emrE	0.982	0.565	0.636	0.0362	0.0763	0.0367	bad-chisq
fliE	0.982	0.565	0.636	0.0362	0.0763	0.0367	bad-chisq
fliF	0.982	0.565	0.636	0.0362	0.0763	0.0367	bad-chisq
fliG	0.982	0.565	0.636	0.0362	0.0763	0.0367	bad-chisq
fliH	0.982	0.565	0.636	0.0362	0.0763	0.0367	bad-chisq
fliI	0.982	0.565	0.636	0.0362	0.0763	0.0367	bad-chisq
fliJ	0.982	0.565	0.636	0.0362	0.0763	0.0367	bad-chisq
fliK	0.982	0.565	0.636	0.0362	0.0763	0.0367	bad-chisq
fliM	0.982	0.565	0.636	0.0362	0.0763	0.0367	bad-chisq
fliN	0.982	0.565	0.636	0.0362	0.0763	0.0367	bad-chisq
fliO	0.982	0.565	0.636	0.0362	0.0763	0.0367	bad-chisq
fliP	0.982	0.565	0.636	0.0362	0.0763	0.0367	bad-chisq
fliQ	0.982	0.565	0.636	0.0362	0.0763	0.0367	bad-chisq
fliR	0.982	0.565	0.636	0.0362	0.0763	0.0367	bad-chisq
group_1261	0.231	0.151	0.636	0.0115	0.0243	0.0366
group_2464	0.982	0.565	0.636	0.0362	0.0763	0.0367	bad-chisq
group_2470	0.982	0.565	0.636	0.0362	0.0763	0.0367	bad-chisq
group_2472	0.982	0.565	0.636	0.0362	0.0763	0.0367	bad-chisq
group_2479	0.982	0.565	0.636	0.0362	0.0763	0.0367	bad-chisq
group_4174	0.0237	0.31	0.636	0.142	0.3	0.0366	bad-chisq
group_419	0.0178	0.38	0.636	0.0399	0.0841	0.0367	bad-chisq
rcsA	0.982	0.565	0.636	0.0362	0.0763	0.0367	bad-chisq
setB_1	0.0296	0.995	0.636	-0.151	0.318	0.0366	bad-chisq
vsr	0.982	0.565	0.636	0.0362	0.0763	0.0367	bad-chisq
yedA_1	0.982	0.565	0.636	0.0362	0.0763	0.0367	bad-chisq
yedA_2	0.982	0.565	0.636	0.0362	0.0763	0.0367	bad-chisq
yedI	0.982	0.565	0.636	0.0362	0.0763	0.0367	bad-chisq
yedJ	0.982	0.565	0.636	0.0362	0.0763	0.0367	bad-chisq
yedP	0.982	0.565	0.636	0.0362	0.0763	0.0367	bad-chisq
group_877	0.0237	0.31	0.638	0.115	0.245	0.0364	bad-chisq
group_1077	0.0296	0.26	0.639	-0.025	0.0533	0.0363	bad-chisq
group_3049	0.124	0.652	0.639	-0.0236	0.0501	0.0364
group_4430	0.0473	0.582	0.641	0.0227	0.0486	0.0361	bad-chisq
group_34	0.0118	0.00458	0.642	-0.0277	0.0594	0.036	bad-chisq
aer_1	0.0178	0.38	0.643	0.232	0.498	0.036	bad-chisq
group_2293	0.0178	0.38	0.643	0.232	0.498	0.036	bad-chisq
group_2294	0.0178	0.38	0.643	0.232	0.498	0.036	bad-chisq
group_4176	0.0178	0.38	0.643	0.232	0.498	0.036	bad-chisq
group_4177	0.0178	0.38	0.643	0.232	0.498	0.036	bad-chisq
group_4178	0.0178	0.38	0.643	0.232	0.498	0.036	bad-chisq
group_4179	0.0178	0.38	0.643	0.232	0.498	0.036	bad-chisq
group_4180	0.0178	0.38	0.643	0.232	0.498	0.036	bad-chisq
group_4181	0.0178	0.38	0.643	0.232	0.498	0.036	bad-chisq
group_4182	0.0178	0.38	0.643	0.232	0.498	0.036	bad-chisq
group_4183	0.0178	0.38	0.643	0.232	0.498	0.036	bad-chisq
group_4184	0.0178	0.38	0.643	0.232	0.498	0.036	bad-chisq
group_4185	0.0178	0.38	0.643	0.232	0.498	0.036	bad-chisq
group_4186	0.0178	0.38	0.643	0.232	0.498	0.036	bad-chisq
group_494	0.959	0.125	0.644	0.0205	0.0443	0.0358	bad-chisq
group_1150	0.0296	0.255	0.645	0.204	0.441	0.0357	bad-chisq
hyuA_2	0.97	0.255	0.645	-0.204	0.441	0.0357	bad-chisq
group_1218	0.13	0.0091	0.647	0.014	0.0304	0.0355
group_2063	0.0414	0.175	0.653	0.0145	0.0321	0.0349	bad-chisq
group_537	0.0237	0.805	0.654	-0.0424	0.0946	0.0347	bad-chisq
group_3457	0.0592	0.00118	0.658	-0.0873	0.197	0.0343
group_521	0.0414	0.0126	0.658	-0.0176	0.0396	0.0343	bad-chisq
group_3230	0.0178	0.565	0.659	0.0825	0.186	0.0342	bad-chisq
glnQ_3	0.953	0.724	0.66	-0.0287	0.065	0.0341
group_2029	0.947	0.488	0.66	-0.164	0.372	0.034	bad-chisq
fimH	0.911	0.000775	0.662	0.0365	0.0833	0.0339
group_1411	0.0296	6.09e-06	0.663	-0.135	0.309	0.0337	bad-chisq
group_146	0.0296	6.09e-06	0.663	-0.135	0.309	0.0337	bad-chisq
group_163	0.0296	6.09e-06	0.663	-0.135	0.309	0.0337	bad-chisq
group_2049	0.0828	0.41	0.663	0.0162	0.0372	0.0337
group_2261	0.0296	6.09e-06	0.663	-0.135	0.309	0.0337	bad-chisq
group_2262	0.0296	6.09e-06	0.663	-0.135	0.309	0.0337	bad-chisq
group_270	0.0296	6.09e-06	0.663	-0.135	0.309	0.0337	bad-chisq
group_326	0.0296	6.09e-06	0.663	-0.135	0.309	0.0337	bad-chisq
group_351	0.0296	6.09e-06	0.663	-0.135	0.309	0.0337	bad-chisq
group_3836	0.0296	6.09e-06	0.663	-0.135	0.309	0.0337	bad-chisq
group_3837	0.0296	6.09e-06	0.663	-0.135	0.309	0.0337	bad-chisq
group_3838	0.0296	6.09e-06	0.663	-0.135	0.309	0.0337	bad-chisq
group_3839	0.0296	6.09e-06	0.663	-0.135	0.309	0.0337	bad-chisq
group_3840	0.0296	6.09e-06	0.663	-0.135	0.309	0.0337	bad-chisq
group_3841	0.0296	6.09e-06	0.663	-0.135	0.309	0.0337	bad-chisq
group_3842	0.0296	6.09e-06	0.663	-0.135	0.309	0.0337	bad-chisq
group_3843	0.0296	6.09e-06	0.663	-0.135	0.309	0.0337	bad-chisq
group_3844	0.0296	6.09e-06	0.663	-0.135	0.309	0.0337	bad-chisq
group_3845	0.0296	6.09e-06	0.663	-0.135	0.309	0.0337	bad-chisq
group_3846	0.0296	6.09e-06	0.663	-0.135	0.309	0.0337	bad-chisq
group_3847	0.0296	6.09e-06	0.663	-0.135	0.309	0.0337	bad-chisq
group_3848	0.0296	6.09e-06	0.663	-0.135	0.309	0.0337	bad-chisq
group_3849	0.0296	6.09e-06	0.663	-0.135	0.309	0.0337	bad-chisq
group_3850	0.0296	6.09e-06	0.663	-0.135	0.309	0.0337	bad-chisq
group_3851	0.0296	6.09e-06	0.663	-0.135	0.309	0.0337	bad-chisq
group_3852	0.0296	6.09e-06	0.663	-0.135	0.309	0.0337	bad-chisq
group_3853	0.0296	6.09e-06	0.663	-0.135	0.309	0.0337	bad-chisq
group_3855	0.0296	6.09e-06	0.663	-0.135	0.309	0.0337	bad-chisq
group_3856	0.0296	6.09e-06	0.663	-0.135	0.309	0.0337	bad-chisq
group_3857	0.0296	6.09e-06	0.663	-0.135	0.309	0.0337	bad-chisq
group_3858	0.0296	6.09e-06	0.663	-0.135	0.309	0.0337	bad-chisq
group_3859	0.0296	6.09e-06	0.663	-0.135	0.309	0.0337	bad-chisq
group_3860	0.0296	6.09e-06	0.663	-0.135	0.309	0.0337	bad-chisq
group_3862	0.0296	6.09e-06	0.663	-0.135	0.309	0.0337	bad-chisq
group_3863	0.0296	6.09e-06	0.663	-0.135	0.309	0.0337	bad-chisq
group_3864	0.0296	6.09e-06	0.663	-0.135	0.309	0.0337	bad-chisq
group_3865	0.0296	6.09e-06	0.663	-0.135	0.309	0.0337	bad-chisq
group_3866	0.0296	6.09e-06	0.663	-0.135	0.309	0.0337	bad-chisq
group_3867	0.0296	6.09e-06	0.663	-0.135	0.309	0.0337	bad-chisq
group_3869	0.0296	6.09e-06	0.663	-0.135	0.309	0.0337	bad-chisq
group_3870	0.0296	6.09e-06	0.663	-0.135	0.309	0.0337	bad-chisq
group_3872	0.0296	6.09e-06	0.663	-0.135	0.309	0.0337	bad-chisq
group_3875	0.0296	6.09e-06	0.663	-0.135	0.309	0.0337	bad-chisq
group_543	0.0296	6.09e-06	0.663	-0.135	0.309	0.0337	bad-chisq
kilR	0.0296	6.09e-06	0.663	-0.135	0.309	0.0337	bad-chisq
recE	0.0296	6.09e-06	0.663	-0.135	0.309	0.0337	bad-chisq
recT	0.0296	6.09e-06	0.663	-0.135	0.309	0.0337	bad-chisq
trkG	0.0296	6.09e-06	0.663	-0.135	0.309	0.0337	bad-chisq
ydaG	0.0296	6.09e-06	0.663	-0.135	0.309	0.0337	bad-chisq
yeaR_1	0.0296	6.09e-06	0.663	-0.135	0.309	0.0337	bad-chisq
group_495	0.0414	0.125	0.664	-0.0172	0.0395	0.0336	bad-chisq
group_3786	0.0828	0.898	0.666	0.0322	0.0746	0.0334
group_3787	0.0828	0.898	0.666	0.0322	0.0746	0.0334
group_2590	0.941	0.00118	0.667	0.0502	0.116	0.0334
caiB_1	0.0769	0.0597	0.669	0.213	0.498	0.0331	bad-chisq
dinI_3	0.0888	0.0442	0.669	-0.103	0.24	0.0331
group_2430	0.923	0.0597	0.669	-0.213	0.498	0.0331	bad-chisq
group_2487	0.97	0.995	0.669	0.0323	0.0755	0.0331	bad-chisq
group_3760	0.0533	0.122	0.67	0.0227	0.0532	0.033	bad-chisq
rhaS_4	0.964	0.83	0.67	0.0322	0.0755	0.033	bad-chisq
group_1533	0.0769	4.28e-06	0.671	-0.0376	0.0884	0.0329
group_1948	0.621	0.961	0.672	-0.0512	0.121	0.0328
group_3712	0.0473	0.146	0.674	0.0481	0.114	0.0326	bad-chisq
group_4017	0.0296	0.000697	0.676	-0.0527	0.126	0.0324	bad-chisq
ompN_1	0.964	0.83	0.677	0.0306	0.0732	0.0323	bad-chisq
dhfrI	0.964	0.211	0.679	-0.283	0.682	0.0321	bad-chisq
group_1485	0.0355	0.211	0.679	0.283	0.682	0.0321	bad-chisq
group_1768	0.964	0.211	0.679	-0.283	0.682	0.0321	bad-chisq
group_2437	0.964	0.211	0.679	-0.283	0.682	0.0321	bad-chisq
group_2444	0.964	0.211	0.679	-0.283	0.682	0.0321	bad-chisq
group_2572	0.964	0.211	0.679	-0.283	0.682	0.0321	bad-chisq
tnsB	0.964	0.211	0.679	-0.283	0.682	0.0321	bad-chisq
tnsC	0.964	0.211	0.679	-0.283	0.682	0.0321	bad-chisq
wecD_2	0.964	0.211	0.679	-0.283	0.682	0.0321	bad-chisq
xerC_2	0.964	0.211	0.679	-0.283	0.682	0.0321	bad-chisq
xerD_2	0.964	0.211	0.679	-0.283	0.682	0.0321	bad-chisq
group_2135	0.0592	0.0151	0.68	-0.126	0.305	0.0319	bad-chisq
group_3571	0.0414	0.000543	0.68	-0.124	0.3	0.032	bad-chisq
group_1255	0.953	0.146	0.681	-0.212	0.515	0.0319	bad-chisq
group_2564	0.953	0.146	0.681	-0.212	0.515	0.0319	bad-chisq
group_3759	0.0178	0.565	0.681	0.0446	0.108	0.0319	bad-chisq
higB_2	0.953	0.146	0.681	-0.212	0.515	0.0319	bad-chisq
osmE	0.953	0.146	0.681	-0.212	0.515	0.0319	bad-chisq
group_4173	0.0118	0.475	0.682	0.0801	0.195	0.0317	bad-chisq
group_936	0.0178	0.0424	0.682	-0.0711	0.173	0.0317	bad-chisq
exuT_2	0.213	0.293	0.684	-0.0035	0.00857	0.0315
group_2109	0.0178	0.38	0.684	0.202	0.494	0.0316	bad-chisq
group_2110	0.0178	0.38	0.684	0.202	0.494	0.0316	bad-chisq
group_2118	0.0178	0.38	0.684	0.202	0.494	0.0316	bad-chisq
group_400	0.0355	0.83	0.684	0.0272	0.0667	0.0315	bad-chisq
group_503	0.0178	0.38	0.684	0.202	0.494	0.0316	bad-chisq
group_182	0.0592	0.411	0.685	0.0278	0.0683	0.0315	bad-chisq
group_3793	0.0592	0.411	0.685	0.0278	0.0683	0.0315	bad-chisq
group_3794	0.0592	0.411	0.685	0.0278	0.0683	0.0315	bad-chisq
group_3974	0.0237	0.00559	0.685	-0.0422	0.104	0.0314	bad-chisq
group_3975	0.0237	0.00559	0.685	-0.0422	0.104	0.0314	bad-chisq
group_2964	0.0118	0.475	0.686	0.0876	0.216	0.0313	bad-chisq
group_3039	0.0592	0.411	0.686	0.0287	0.071	0.0313	bad-chisq
group_3035	0.0592	0.411	0.687	-0.0344	0.085	0.0313	bad-chisq
metG_1	0.0533	0.309	0.687	0.017	0.0422	0.0312
group_1534	0.0237	0.805	0.688	0.0346	0.086	0.0311	bad-chisq
group_2124	0.0888	0.000775	0.688	-0.0216	0.0538	0.0311
group_1369	0.0592	0.106	0.69	0.0984	0.246	0.0309
group_2137	0.0533	0.309	0.69	-0.0265	0.0662	0.0309
group_3215	0.0533	0.309	0.69	-0.0265	0.0662	0.0309
group_657	0.669	0.265	0.69	0.261	0.654	0.0309
group_663	0.331	0.265	0.69	-0.261	0.654	0.0309
group_1254	0.0592	0.102	0.692	0.193	0.487	0.0307	bad-chisq
group_2269	0.0237	0.805	0.692	-0.0673	0.17	0.0307	bad-chisq
group_3196	0.0592	0.102	0.692	0.193	0.487	0.0307	bad-chisq
group_1447	0.0592	0.992	0.694	0.0211	0.0537	0.0305
group_2196	0.0296	0.0239	0.696	0.0872	0.223	0.0303	bad-chisq
group_1208	0.959	9.79e-06	0.697	0.093	0.238	0.0302	bad-chisq
group_2351	0.0118	0.475	0.697	0.0833	0.214	0.0301	bad-chisq
group_2352	0.0118	0.475	0.697	0.0833	0.214	0.0301	bad-chisq
group_2446	0.592	0.662	0.697	0.0614	0.157	0.0302
group_4709	0.0118	0.475	0.697	0.0833	0.214	0.0301	bad-chisq
group_4710	0.0118	0.475	0.697	0.0833	0.214	0.0301	bad-chisq
group_4711	0.0118	0.475	0.697	0.0833	0.214	0.0301	bad-chisq
group_4712	0.0118	0.475	0.697	0.0833	0.214	0.0301	bad-chisq
group_4717	0.0118	0.475	0.697	0.0833	0.214	0.0301	bad-chisq
group_4718	0.0118	0.475	0.697	0.0833	0.214	0.0301	bad-chisq
group_4719	0.0118	0.475	0.697	0.0833	0.214	0.0301	bad-chisq
group_4720	0.0118	0.475	0.697	0.0833	0.214	0.0301	bad-chisq
group_4722	0.0118	0.475	0.697	0.0833	0.214	0.0301	bad-chisq
group_4723	0.0118	0.475	0.697	0.0833	0.214	0.0301	bad-chisq
group_4724	0.0118	0.475	0.697	0.0833	0.214	0.0301	bad-chisq
group_4725	0.0118	0.475	0.697	0.0833	0.214	0.0301	bad-chisq
group_4726	0.0118	0.475	0.697	0.0833	0.214	0.0301	bad-chisq
group_4728	0.0118	0.475	0.697	0.0833	0.214	0.0301	bad-chisq
group_4729	0.0118	0.475	0.697	0.0833	0.214	0.0301	bad-chisq
group_4730	0.0118	0.475	0.697	0.0833	0.214	0.0301	bad-chisq
group_4731	0.0118	0.475	0.697	0.0833	0.214	0.0301	bad-chisq
group_4732	0.0118	0.475	0.697	0.0833	0.214	0.0301	bad-chisq
group_4736	0.0118	0.475	0.697	0.0833	0.214	0.0301	bad-chisq
group_4737	0.0118	0.475	0.697	0.0833	0.214	0.0301	bad-chisq
group_4738	0.0118	0.475	0.697	0.0833	0.214	0.0301	bad-chisq
group_4739	0.0118	0.475	0.697	0.0833	0.214	0.0301	bad-chisq
group_4740	0.0118	0.475	0.697	0.0833	0.214	0.0301	bad-chisq
group_4741	0.0118	0.475	0.697	0.0833	0.214	0.0301	bad-chisq
group_4742	0.0118	0.475	0.697	0.0833	0.214	0.0301	bad-chisq
group_821	0.166	0.399	0.697	-0.0177	0.0455	0.0301
grxA_1	0.0118	0.475	0.697	0.0833	0.214	0.0301	bad-chisq
group_2272	0.0296	0.26	0.699	-0.0463	0.119	0.03	bad-chisq
group_2273	0.0296	0.26	0.699	-0.0463	0.119	0.03	bad-chisq
group_3901	0.0296	0.26	0.699	-0.0463	0.119	0.03	bad-chisq
group_3904	0.0296	0.26	0.699	-0.0463	0.119	0.03	bad-chisq
group_3906	0.0296	0.26	0.699	-0.0463	0.119	0.03	bad-chisq
group_4346	0.0533	0.122	0.699	0.184	0.475	0.03	bad-chisq
group_513	0.0592	0.102	0.699	0.021	0.0542	0.03	bad-chisq
group_631	0.0296	0.26	0.699	-0.0463	0.119	0.03	bad-chisq
group_879	0.0296	0.26	0.699	-0.0463	0.119	0.03	bad-chisq
lexA_1	0.0296	0.26	0.699	-0.0463	0.119	0.03	bad-chisq
arnC_2	0.982	0.565	0.701	-0.0479	0.124	0.0298	bad-chisq
frmA	0.982	0.565	0.701	-0.0479	0.124	0.0298	bad-chisq
frmB	0.982	0.565	0.701	-0.0479	0.124	0.0298	bad-chisq
frmR	0.982	0.565	0.701	-0.0479	0.124	0.0298	bad-chisq
glmU_2	0.982	0.565	0.701	-0.0479	0.124	0.0298	bad-chisq
group_1903	0.982	0.565	0.701	-0.0479	0.124	0.0298	bad-chisq
group_1904	0.982	0.565	0.701	-0.0479	0.124	0.0298	bad-chisq
group_2634	0.982	0.565	0.701	-0.0479	0.124	0.0298	bad-chisq
mhpC	0.982	0.565	0.701	-0.0479	0.124	0.0298	bad-chisq
mhpD	0.982	0.565	0.701	-0.0479	0.124	0.0298	bad-chisq
mhpE	0.982	0.565	0.701	-0.0479	0.124	0.0298	bad-chisq
mhpF	0.982	0.565	0.701	-0.0479	0.124	0.0298	bad-chisq
mhpT	0.982	0.565	0.701	-0.0479	0.124	0.0298	bad-chisq
group_2738	0.396	0.0789	0.704	0.0215	0.0565	0.0294
group_2865	0.166	0.0242	0.704	-0.0187	0.0493	0.0294
group_1579	0.0888	0.99	0.705	0.0217	0.0571	0.0293
group_3795	0.0355	0.411	0.706	-0.015	0.0398	0.0292	bad-chisq
group_401	0.0355	0.411	0.706	-0.015	0.0398	0.0292	bad-chisq
group_2157	0.118	0.0182	0.708	0.0197	0.0524	0.029
group_2159	0.118	0.0182	0.708	0.0197	0.0524	0.029
group_2163	0.0888	5.43e-05	0.708	0.0374	0.0996	0.029
group_3294	0.118	0.0182	0.708	0.0197	0.0524	0.029
group_3295	0.118	0.0182	0.708	0.0197	0.0524	0.029
group_2345	0.0118	0.475	0.709	0.0383	0.103	0.0289	bad-chisq
group_2684	0.74	0.00718	0.709	0.00818	0.0219	0.0289
group_8223	0.911	0.173	0.709	-0.0213	0.0571	0.0289	bad-chisq
pdeI	0.663	0.304	0.709	0.233	0.622	0.0289
group_1385	0.917	0.206	0.71	-0.0213	0.0571	0.0288	bad-chisq
group_2291	0.0533	0.488	0.71	-0.0514	0.138	0.0288	bad-chisq
ansP2	0.982	0.565	0.711	0.0415	0.112	0.0287	bad-chisq
cntO	0.982	0.565	0.711	0.0415	0.112	0.0287	bad-chisq
group_1422	0.598	0.15	0.711	-0.0109	0.0292	0.0288
group_2223	0.0118	0.475	0.711	0.247	0.665	0.0287	bad-chisq
group_3204	0.13	0.808	0.711	-0.0176	0.0472	0.0288
gstB_1	0.982	0.565	0.711	0.0415	0.112	0.0287	bad-chisq
mcbR_1	0.982	0.565	0.711	0.0415	0.112	0.0287	bad-chisq
yncE_1	0.982	0.565	0.711	0.0415	0.112	0.0287	bad-chisq
group_1882	0.97	0.995	0.713	0.0413	0.112	0.0285	bad-chisq
group_4010	0.0118	0.289	0.714	-0.034	0.0927	0.0284	bad-chisq
norR_3	0.29	0.952	0.714	0.00754	0.0205	0.0284
uxaC	0.58	0.618	0.715	-0.00222	0.00607	0.0283
group_8224	0.0651	0.345	0.717	0.0221	0.0608	0.0281	bad-chisq
nepI	0.935	0.165	0.717	-0.0727	0.2	0.0281
group_3003	0.0651	0.00322	0.722	-0.0789	0.221	0.0276
dnaJ_1	0.112	0.0112	0.723	0.0177	0.0497	0.0275
group_1520	0.0473	0.582	0.723	0.0223	0.0626	0.0275	bad-chisq
group_3751	0.0355	0.063	0.723	0.0873	0.246	0.0274	bad-chisq
group_2082	0.0769	0.782	0.724	-0.00852	0.0241	0.0273
group_3660	0.0414	0.125	0.724	0.0865	0.244	0.0274	bad-chisq
group_3661	0.0414	0.125	0.724	0.0865	0.244	0.0274	bad-chisq
ldrD_5	0.592	0.261	0.724	-0.00293	0.00827	0.0274
mpaA	0.988	0.475	0.724	-0.043	0.122	0.0273	bad-chisq
tpx	0.988	0.475	0.724	-0.043	0.122	0.0273	bad-chisq
tyrR	0.988	0.475	0.724	-0.043	0.122	0.0273	bad-chisq
ycjG	0.988	0.475	0.724	-0.043	0.122	0.0273	bad-chisq
ant1	0.639	0.49	0.725	0.225	0.64	0.0273
group_2191	0.0828	0.41	0.725	-0.0202	0.0573	0.0273
group_1293	0.0178	0.38	0.726	0.0675	0.193	0.0271	bad-chisq
group_2186	0.0355	0.83	0.726	-0.0235	0.0668	0.0272	bad-chisq
group_302	0.249	0.842	0.726	-0.00867	0.0247	0.0272
group_665	0.0237	0.31	0.728	0.209	0.6	0.0269	bad-chisq
group_7830	0.598	0.294	0.728	-0.00288	0.00826	0.027
ldrD_3	0.598	0.294	0.728	-0.00288	0.00826	0.027
tnpR	0.0651	0.0302	0.728	-0.0355	0.102	0.0269
casA	0.976	0.805	0.729	0.0949	0.273	0.0269	bad-chisq
group_2104	0.112	0.914	0.729	-0.0184	0.053	0.0268
group_2105	0.112	0.914	0.729	-0.0184	0.053	0.0268
group_3050	0.112	0.914	0.729	-0.0184	0.053	0.0268
group_530	0.0296	0.995	0.729	-0.0399	0.115	0.0269	bad-chisq
group_777	0.0118	0.00458	0.73	-0.0185	0.0536	0.0267	bad-chisq
group_2000	0.657	0.591	0.731	-0.0313	0.0909	0.0266
ddpB	0.97	0.995	0.732	-0.0224	0.0653	0.0265	bad-chisq
group_2195	0.0237	0.00559	0.733	-0.0881	0.257	0.0265	bad-chisq
group_2013	0.0237	5.5e-05	0.734	-0.0942	0.276	0.0264	bad-chisq
group_2864	0.959	0.0126	0.734	-0.107	0.313	0.0263	bad-chisq
group_3006	0.0237	5.5e-05	0.734	-0.0942	0.276	0.0264	bad-chisq
group_183	0.118	0.543	0.736	0.0151	0.0448	0.0261
group_2115	0.0651	0.868	0.736	0.0165	0.0488	0.0262
group_307	0.0355	0.83	0.736	-0.0183	0.0541	0.0262	bad-chisq
dnaT_1	0.0118	0.289	0.74	-0.148	0.445	0.0258	bad-chisq
group_2174	0.0118	0.289	0.74	-0.148	0.445	0.0258	bad-chisq
group_3330	0.0118	0.289	0.74	-0.148	0.445	0.0258	bad-chisq
group_3332	0.0118	0.289	0.74	-0.148	0.445	0.0258	bad-chisq
group_3333	0.0118	0.289	0.74	-0.148	0.445	0.0258	bad-chisq
group_3335	0.0118	0.289	0.74	-0.148	0.445	0.0258	bad-chisq
group_3336	0.0118	0.289	0.74	-0.148	0.445	0.0258	bad-chisq
group_3339	0.0118	0.289	0.74	-0.148	0.445	0.0258	bad-chisq
group_3340	0.0118	0.289	0.74	-0.148	0.445	0.0258	bad-chisq
group_3341	0.0118	0.289	0.74	-0.148	0.445	0.0258	bad-chisq
group_3342	0.0118	0.289	0.74	-0.148	0.445	0.0258	bad-chisq
group_3343	0.0118	0.289	0.74	-0.148	0.445	0.0258	bad-chisq
group_3345	0.0118	0.289	0.74	-0.148	0.445	0.0258	bad-chisq
group_3346	0.0118	0.289	0.74	-0.148	0.445	0.0258	bad-chisq
group_3347	0.0118	0.289	0.74	-0.148	0.445	0.0258	bad-chisq
group_3348	0.0118	0.289	0.74	-0.148	0.445	0.0258	bad-chisq
group_3349	0.0118	0.289	0.74	-0.148	0.445	0.0258	bad-chisq
group_3350	0.0118	0.289	0.74	-0.148	0.445	0.0258	bad-chisq
group_3351	0.0118	0.289	0.74	-0.148	0.445	0.0258	bad-chisq
group_3352	0.0118	0.289	0.74	-0.148	0.445	0.0258	bad-chisq
group_3353	0.0118	0.289	0.74	-0.148	0.445	0.0258	bad-chisq
group_3355	0.0118	0.289	0.74	-0.148	0.445	0.0258	bad-chisq
group_3702	0.0296	0.255	0.74	0.0675	0.203	0.0257	bad-chisq
nohA_1	0.0118	0.289	0.74	-0.148	0.445	0.0258	bad-chisq
group_2026	0.929	0.291	0.741	-0.0742	0.224	0.0256	bad-chisq
group_344	0.213	0.909	0.741	0.0028	0.00848	0.0256
arcC2	0.941	0.411	0.743	-0.0738	0.225	0.0254	bad-chisq
fdrA	0.941	0.411	0.743	-0.0738	0.225	0.0254	bad-chisq
group_1547	0.0178	0.38	0.743	0.0582	0.177	0.0255	bad-chisq
group_1549	0.0178	0.38	0.743	0.0582	0.177	0.0255	bad-chisq
group_1953	0.941	0.411	0.743	-0.0738	0.225	0.0254	bad-chisq
group_1954	0.941	0.411	0.743	-0.0738	0.225	0.0254	bad-chisq
group_2179	0.0118	0.475	0.743	0.0585	0.178	0.0254	bad-chisq
group_2698	0.941	0.411	0.743	-0.0738	0.225	0.0254	bad-chisq
group_2701	0.941	0.411	0.743	-0.0738	0.225	0.0254	bad-chisq
group_3373	0.0118	0.475	0.743	0.0585	0.178	0.0254	bad-chisq
group_3413	0.0118	0.475	0.743	0.0585	0.178	0.0254	bad-chisq
group_3458	0.142	0.0813	0.743	0.0428	0.13	0.0254
yahK	0.941	0.411	0.743	-0.0738	0.225	0.0254	bad-chisq
group_3461	0.0592	0.106	0.745	-0.0295	0.0908	0.0252
lysU	0.793	0.0609	0.745	0.00276	0.00849	0.0252
yeeO	0.538	0.615	0.745	-0.00201	0.00614	0.0252
group_54	0.0592	0.992	0.75	0.0144	0.0452	0.0247
group_2503	0.538	0.374	0.751	-0.00262	0.00826	0.0246
ldrD_2	0.538	0.374	0.751	-0.00262	0.00826	0.0246
nnr	0.976	0.805	0.751	0.017	0.0536	0.0246	bad-chisq
flmC	0.0888	5.43e-05	0.753	0.0261	0.0826	0.0244
group_1470	0.118	0.229	0.755	0.018	0.0578	0.0241
group_516	0.195	0.201	0.755	0.00191	0.00611	0.0242
group_1097	0.296	0.216	0.756	-0.00191	0.00613	0.0241
group_1323	0.598	0.79	0.756	-0.00249	0.008	0.0241
yqiK	0.71	0.184	0.756	0.00191	0.00614	0.0241
group_1395	0.183	0.705	0.757	0.00273	0.00879	0.024
group_3218	0.272	0.748	0.757	0.0276	0.0889	0.024
group_867	0.172	0.671	0.757	-0.0133	0.043	0.0239
manP_2	0.728	0.748	0.757	-0.0276	0.0889	0.024
group_1272	0.479	0.0419	0.758	-0.00262	0.00849	0.0239
group_536	0.0592	0.992	0.758	0.0219	0.071	0.0239
group_2867	0.982	0.565	0.76	0.0333	0.109	0.0237	bad-chisq
group_1584	0.0118	0.475	0.762	0.126	0.415	0.0234	bad-chisq
group_839	0.0118	0.475	0.762	0.126	0.415	0.0234	bad-chisq
group_3136	0.0414	0.694	0.765	-0.13	0.435	0.0232	bad-chisq
group_3139	0.0414	0.694	0.765	-0.13	0.435	0.0232	bad-chisq
ais_1	0.207	0.65	0.766	-0.0127	0.0425	0.0231
group_1462	0.207	0.65	0.766	-0.0127	0.0425	0.0231
group_1463	0.207	0.65	0.766	-0.0127	0.0425	0.0231
group_1464	0.207	0.65	0.766	-0.0127	0.0425	0.0231
group_1465	0.207	0.65	0.766	-0.0127	0.0425	0.0231
group_1478	0.207	0.65	0.766	-0.0127	0.0425	0.0231
group_2085	0.207	0.65	0.766	-0.0127	0.0425	0.0231
group_2087	0.207	0.65	0.766	-0.0127	0.0425	0.0231
group_2088	0.207	0.65	0.766	-0.0127	0.0425	0.0231
group_2090	0.207	0.65	0.766	-0.0127	0.0425	0.0231
group_2092	0.207	0.65	0.766	-0.0127	0.0425	0.0231
group_2101	0.207	0.65	0.766	-0.0127	0.0425	0.0231
group_2102	0.207	0.65	0.766	-0.0127	0.0425	0.0231
group_2103	0.207	0.65	0.766	-0.0127	0.0425	0.0231
group_2106	0.207	0.65	0.766	-0.0127	0.0425	0.0231
group_3018	0.207	0.65	0.766	-0.0127	0.0425	0.0231
group_3019	0.207	0.65	0.766	-0.0127	0.0425	0.0231
group_3021	0.207	0.65	0.766	-0.0127	0.0425	0.0231
group_3022	0.207	0.65	0.766	-0.0127	0.0425	0.0231
group_3024	0.207	0.65	0.766	-0.0127	0.0425	0.0231
group_3025	0.207	0.65	0.766	-0.0127	0.0425	0.0231
group_3026	0.207	0.65	0.766	-0.0127	0.0425	0.0231
group_3027	0.207	0.65	0.766	-0.0127	0.0425	0.0231
group_3028	0.207	0.65	0.766	-0.0127	0.0425	0.0231
group_3029	0.207	0.65	0.766	-0.0127	0.0425	0.0231
group_3030	0.207	0.65	0.766	-0.0127	0.0425	0.0231
group_3031	0.207	0.65	0.766	-0.0127	0.0425	0.0231
group_3034	0.207	0.65	0.766	-0.0127	0.0425	0.0231
group_3036	0.207	0.65	0.766	-0.0127	0.0425	0.0231
group_3037	0.207	0.65	0.766	-0.0127	0.0425	0.0231
group_3045	0.207	0.65	0.766	-0.0127	0.0425	0.0231
group_3047	0.207	0.65	0.766	-0.0127	0.0425	0.0231
group_3048	0.207	0.65	0.766	-0.0127	0.0425	0.0231
group_429	0.207	0.65	0.766	-0.0127	0.0425	0.0231
group_430	0.207	0.65	0.766	-0.0127	0.0425	0.0231
group_4772	0.207	0.65	0.766	-0.0127	0.0425	0.0231
group_815	0.207	0.65	0.766	-0.0127	0.0425	0.0231
pld	0.207	0.65	0.766	-0.0127	0.0425	0.0231
pndA	0.207	0.65	0.766	-0.0127	0.0425	0.0231
rfaH_1	0.207	0.65	0.766	-0.0127	0.0425	0.0231
yggR_1	0.207	0.65	0.766	-0.0127	0.0425	0.0231
group_1439	0.763	0.0072	0.77	0.00255	0.00869	0.0227
group_446	0.0414	0.694	0.77	-0.044	0.15	0.0227	bad-chisq
group_24	0.0118	0.289	0.771	-0.0172	0.059	0.0226	bad-chisq
group_3951	0.0237	0.31	0.772	0.0221	0.0761	0.0224	bad-chisq
group_1127	0.107	0.699	0.773	-0.00932	0.0322	0.0224
cia	0.0237	0.31	0.774	0.0477	0.166	0.0223	bad-chisq
group_1360	0.0355	0.83	0.774	0.0164	0.057	0.0222	bad-chisq
group_2285	0.0178	0.565	0.774	-0.0262	0.0913	0.0222	bad-chisq
group_4008	0.0178	0.565	0.774	-0.0262	0.0913	0.0222	bad-chisq
group_4009	0.0178	0.565	0.774	-0.0262	0.0913	0.0222	bad-chisq
group_4011	0.0178	0.565	0.774	-0.0262	0.0913	0.0222	bad-chisq
group_4012	0.0178	0.565	0.774	-0.0262	0.0913	0.0222	bad-chisq
group_4013	0.0178	0.565	0.774	-0.0262	0.0913	0.0222	bad-chisq
group_4014	0.0296	0.995	0.774	0.0171	0.0594	0.0222	bad-chisq
group_4735	0.0178	0.38	0.774	0.0455	0.158	0.0223	bad-chisq
chrR_2	0.491	0.908	0.775	0.00231	0.00806	0.0222
group_150	0.195	0.757	0.775	-0.0121	0.0422	0.0222
group_303	0.178	0.307	0.775	0.00242	0.00845	0.0221
group_3307	0.0888	5.43e-05	0.775	0.0209	0.0732	0.0221
group_3308	0.0888	5.43e-05	0.775	0.0209	0.0732	0.0221
group_3309	0.0888	5.43e-05	0.775	0.0209	0.0732	0.0221
ybiU_1	0.0414	0.694	0.775	0.132	0.461	0.0221	bad-chisq
yhcR	0.0888	5.43e-05	0.775	0.0209	0.0732	0.0221
group_1580	0.0355	0.411	0.776	-0.0333	0.117	0.022	bad-chisq
group_1590	0.0769	0.086	0.776	-0.00867	0.0304	0.0221
group_2267	0.0355	0.411	0.776	-0.0333	0.117	0.022	bad-chisq
group_2268	0.0355	0.411	0.776	-0.0333	0.117	0.022	bad-chisq
group_3896	0.0355	0.411	0.776	-0.0333	0.117	0.022	bad-chisq
group_3897	0.0296	0.995	0.776	-0.0373	0.131	0.022	bad-chisq
group_3898	0.0355	0.411	0.776	-0.0333	0.117	0.022	bad-chisq
group_3899	0.0355	0.411	0.776	-0.0333	0.117	0.022	bad-chisq
group_3900	0.0355	0.411	0.776	-0.0333	0.117	0.022	bad-chisq
group_53	0.0355	0.83	0.776	-0.0136	0.0479	0.022	bad-chisq
group_1467	0.201	0.939	0.778	-0.0115	0.0408	0.0218
group_2121	0.0473	0.724	0.778	-0.0329	0.117	0.0218
group_2997	0.0118	0.475	0.778	0.146	0.516	0.0219	bad-chisq
group_2999	0.0118	0.475	0.778	0.146	0.516	0.0219	bad-chisq
group_1481	0.0355	0.211	0.779	0.145	0.518	0.0217	bad-chisq
group_2133	0.0533	0.871	0.779	-0.0327	0.117	0.0217
group_1264	0.207	0.334	0.78	0.00235	0.00842	0.0216
group_1583	0.0355	0.83	0.781	-0.0297	0.107	0.0216	bad-chisq
group_3971	0.0355	0.83	0.781	-0.0297	0.107	0.0216	bad-chisq
group_3972	0.0355	0.83	0.781	-0.0297	0.107	0.0216	bad-chisq
cdsA_2	0.893	0.0243	0.782	-0.0895	0.323	0.0214	bad-chisq
group_2819	0.941	0.00118	0.782	0.0429	0.155	0.0214
group_2912	0.467	0.967	0.782	0.00168	0.00606	0.0215
group_4368	0.071	0.236	0.783	-0.00848	0.0307	0.0213
group_4369	0.071	0.236	0.783	-0.00848	0.0307	0.0213
group_4371	0.071	0.236	0.783	-0.00848	0.0307	0.0213
papD_2	0.793	0.161	0.783	0.00244	0.00888	0.0213
ydgA_2	0.734	0.982	0.783	0.00171	0.00622	0.0213
group_1437	0.172	0.553	0.784	-0.00239	0.00869	0.0213
group_1524	0.0237	0.31	0.784	0.0675	0.246	0.0212	bad-chisq
group_2180	0.0237	0.31	0.784	0.0675	0.246	0.0212	bad-chisq
group_3398	0.0237	0.31	0.784	0.0675	0.246	0.0212	bad-chisq
group_797	0.219	0.796	0.784	0.00236	0.00858	0.0213
group_2302	0.0769	0.319	0.785	-0.00833	0.0305	0.0211
group_2325	0.0769	0.319	0.785	-0.00833	0.0305	0.0211
group_3536	0.0414	0.569	0.785	0.0261	0.0958	0.0211	bad-chisq
group_4348	0.0769	0.319	0.785	-0.00833	0.0305	0.0211
group_4349	0.0769	0.319	0.785	-0.00833	0.0305	0.0211
group_4363	0.0769	0.319	0.785	-0.00833	0.0305	0.0211
group_4365	0.0769	0.319	0.785	-0.00833	0.0305	0.0211
group_4366	0.0769	0.319	0.785	-0.00833	0.0305	0.0211
group_4379	0.0769	0.319	0.785	-0.00833	0.0305	0.0211
group_4380	0.0769	0.319	0.785	-0.00833	0.0305	0.0211
group_4381	0.0769	0.319	0.785	-0.00833	0.0305	0.0211
group_4383	0.0769	0.319	0.785	-0.00833	0.0305	0.0211
group_4397	0.0769	0.319	0.785	-0.00833	0.0305	0.0211
group_4398	0.0769	0.319	0.785	-0.00833	0.0305	0.0211
group_4399	0.0769	0.319	0.785	-0.00833	0.0305	0.0211
group_4405	0.0769	0.319	0.785	-0.00833	0.0305	0.0211
group_4406	0.0769	0.319	0.785	-0.00833	0.0305	0.0211
group_4418	0.0769	0.319	0.785	-0.00833	0.0305	0.0211
group_4419	0.0769	0.319	0.785	-0.00833	0.0305	0.0211
group_4423	0.0769	0.319	0.785	-0.00833	0.0305	0.0211
group_4424	0.0769	0.319	0.785	-0.00833	0.0305	0.0211
group_533	0.154	0.902	0.785	-0.00243	0.00891	0.0211
repB	0.0769	0.319	0.785	-0.00833	0.0305	0.0211
group_3748	0.0178	0.38	0.786	0.0523	0.192	0.0211	bad-chisq
group_3749	0.0178	0.38	0.786	0.0523	0.192	0.0211	bad-chisq
group_3752	0.0178	0.38	0.786	0.0523	0.192	0.0211	bad-chisq
group_548	0.817	0.000119	0.786	-0.00245	0.00898	0.0211
group_895	0.178	0.0114	0.786	-0.046	0.169	0.0211	bad-chisq
group_2300	0.0828	0.41	0.787	-0.00817	0.0302	0.0209
group_397	0.148	0.987	0.787	-0.0017	0.00628	0.0209
group_3472	0.0414	9.79e-06	0.788	-0.0346	0.128	0.0209	bad-chisq
group_1093	0.0178	0.38	0.789	0.127	0.476	0.0207	bad-chisq
group_1225	0.142	0.0353	0.789	0.00229	0.00853	0.0208	bad-chisq
group_1544	0.0769	0.086	0.789	-0.00958	0.0357	0.0207
group_1303	0.456	0.845	0.791	-0.00214	0.00806	0.0206
group_2189	0.0178	0.38	0.791	0.0359	0.135	0.0205	bad-chisq
mbeC	0.254	0.243	0.791	-0.00823	0.0309	0.0206
group_2241	0.0178	0.565	0.794	-0.0177	0.0677	0.0202	bad-chisq
group_1177	0.562	0.112	0.795	0.00159	0.00611	0.0201
group_1178	0.444	0.131	0.795	-0.00159	0.00611	0.0201
group_3128	0.0592	0.106	0.795	0.0101	0.0388	0.0201
group_717	0.314	0.168	0.795	-0.00161	0.00622	0.0201
group_2549	0.438	0.112	0.796	-0.00158	0.00609	0.0201
group_57	0.0414	0.175	0.796	0.014	0.0542	0.0201	bad-chisq
rbn	0.864	0.442	0.796	0.0066	0.0255	0.02
repA	0.154	0.347	0.796	-0.0135	0.0523	0.02
group_813	0.343	2.41e-06	0.797	0.00234	0.0091	0.0199	bad-chisq
group_1239	0.0592	0.102	0.798	0.0136	0.0529	0.0199	bad-chisq
group_772	0.0473	0.582	0.798	-0.0154	0.0599	0.0199	bad-chisq
group_755	0.893	0.139	0.799	-0.0305	0.119	0.0198
group_3014	0.0118	0.475	0.8	0.0328	0.129	0.0196	bad-chisq
group_3015	0.0118	0.475	0.8	0.0328	0.129	0.0196	bad-chisq
group_1294	0.988	0.475	0.801	-0.0503	0.199	0.0196	bad-chisq
group_1837	0.793	0.161	0.801	0.00732	0.029	0.0195
group_3285	0.0828	1.67e-05	0.801	0.021	0.0836	0.0195
group_3881	0.0828	1.67e-05	0.801	0.021	0.0836	0.0195
group_60	0.0414	0.175	0.801	0.0134	0.0531	0.0195	bad-chisq
traL	0.0828	1.67e-05	0.801	0.021	0.0836	0.0195
group_2158	0.0651	6.75e-06	0.802	-0.0739	0.294	0.0195
group_2169	0.0651	6.75e-06	0.802	-0.0739	0.294	0.0195
group_3280	0.0651	6.75e-06	0.802	-0.0739	0.294	0.0195
group_3283	0.0651	6.75e-06	0.802	-0.0739	0.294	0.0195
group_3287	0.0651	6.75e-06	0.802	-0.0739	0.294	0.0195
group_3288	0.0651	6.75e-06	0.802	-0.0739	0.294	0.0195
group_3292	0.0651	6.75e-06	0.802	-0.0739	0.294	0.0195
group_3293	0.0651	6.75e-06	0.802	-0.0739	0.294	0.0195
group_3303	0.0651	6.75e-06	0.802	-0.0739	0.294	0.0195
group_742	0.988	0.475	0.802	-0.061	0.243	0.0194	bad-chisq
group_745	0.0118	0.475	0.802	0.061	0.243	0.0194	bad-chisq
group_4	0.13	0.167	0.803	0.00215	0.0086	0.0193
group_3290	0.0947	0.000151	0.804	0.0158	0.0634	0.0193
group_3291	0.0947	0.000151	0.804	0.0158	0.0634	0.0193
group_394	0.0592	0.422	0.804	0.00865	0.0348	0.0192
group_1554	0.101	0.0224	0.805	-0.00742	0.03	0.0191
rhsD_3	0.976	0.805	0.805	0.019	0.0765	0.0192	bad-chisq
group_1099	0.124	0.0281	0.806	-0.00831	0.0338	0.019
group_1542	0.142	0.52	0.806	-0.00619	0.0251	0.0191
group_3	0.0533	0.309	0.806	0.0107	0.0432	0.0191
group_8222	0.0296	0.255	0.806	0.0331	0.135	0.019	bad-chisq
group_1577	0.0414	0.125	0.807	0.0404	0.165	0.0189	bad-chisq
group_2205	0.0473	0.209	0.807	0.0403	0.165	0.0189	bad-chisq
group_2210	0.0473	0.209	0.807	0.0403	0.165	0.0189	bad-chisq
group_2237	0.0414	0.125	0.807	0.0404	0.165	0.0189	bad-chisq
group_2360	0.0414	0.125	0.807	0.0404	0.165	0.0189	bad-chisq
group_3586	0.0473	0.209	0.807	0.0403	0.165	0.0189	bad-chisq
group_3587	0.0473	0.209	0.807	0.0403	0.165	0.0189	bad-chisq
group_3595	0.0473	0.209	0.807	0.0403	0.165	0.0189	bad-chisq
group_473	0.0414	0.175	0.809	0.0151	0.0622	0.0188	bad-chisq
group_630	0.107	0.0356	0.809	-0.00723	0.0299	0.0187
group_784	0.0296	0.255	0.809	0.0156	0.0646	0.0187	bad-chisq
group_3154	0.231	0.0585	0.81	-0.00522	0.0217	0.0186
group_1055	0.071	0.236	0.814	-0.0146	0.0618	0.0183
group_8	0.0118	0.475	0.816	0.0853	0.366	0.018	bad-chisq
group_1333	0.183	0.54	0.817	0.00204	0.00879	0.018
group_3284	0.0947	0.000151	0.817	0.0135	0.0582	0.0179
group_305	0.237	0.636	0.818	0.00196	0.00849	0.0179
group_3219	0.0592	4.98e-05	0.818	-0.0429	0.186	0.0179
group_787	0.189	0.00774	0.818	0.00196	0.00849	0.0179	bad-chisq
group_800	0.645	0.439	0.818	0.0199	0.0866	0.0178
group_2156	0.0828	1.67e-05	0.819	0.0169	0.0739	0.0177
group_2787	0.592	0.963	0.819	-0.0358	0.157	0.0177
group_2788	0.592	0.963	0.819	-0.0358	0.157	0.0177
group_343	0.16	0.453	0.819	0.00195	0.00852	0.0177
group_3976	0.0118	0.475	0.819	0.0312	0.136	0.0177	bad-chisq
group_881	0.0237	0.31	0.819	0.0139	0.0609	0.0177	bad-chisq
chuR_2	0.982	0.565	0.82	0.0198	0.0865	0.0177	bad-chisq
group_1922	0.982	0.565	0.82	0.0198	0.0865	0.0177	bad-chisq
group_2512	0.982	0.565	0.82	0.0198	0.0865	0.0177	bad-chisq
group_2513	0.982	0.565	0.82	0.0198	0.0865	0.0177	bad-chisq
group_4526	0.0237	0.805	0.82	0.0225	0.0987	0.0177	bad-chisq
group_531	0.0828	0.129	0.82	-0.00204	0.00898	0.0176
safA	0.982	0.565	0.82	0.0198	0.0865	0.0177	bad-chisq
ydeO	0.982	0.565	0.82	0.0198	0.0865	0.0177	bad-chisq
ydeP	0.982	0.565	0.82	0.0198	0.0865	0.0177	bad-chisq
adhP	0.976	0.805	0.821	0.0195	0.0863	0.0175	bad-chisq
fdnG_1	0.976	0.805	0.821	0.0195	0.0863	0.0175	bad-chisq
fdnG_2	0.976	0.805	0.821	0.0195	0.0863	0.0175	bad-chisq
fdnH_2	0.976	0.805	0.821	0.0195	0.0863	0.0175	bad-chisq
fdnI	0.976	0.805	0.821	0.0195	0.0863	0.0175	bad-chisq
group_1379	0.586	0.0212	0.821	0.00139	0.0061	0.0176
group_2732	0.982	0.38	0.821	-0.0371	0.164	0.0175	bad-chisq
maeA	0.976	0.805	0.821	0.0195	0.0863	0.0175	bad-chisq
sra	0.976	0.805	0.821	0.0195	0.0863	0.0175	bad-chisq
yddG	0.976	0.805	0.821	0.0195	0.0863	0.0175	bad-chisq
yddM	0.976	0.805	0.821	0.0195	0.0863	0.0175	bad-chisq
group_174	0.0237	0.131	0.822	-0.0363	0.161	0.0174	bad-chisq
group_3301	0.107	0.000821	0.822	0.0127	0.0562	0.0174
group_1585	0.0178	0.38	0.823	0.0346	0.154	0.0174	bad-chisq
group_1586	0.0178	0.38	0.823	0.0346	0.154	0.0174	bad-chisq
group_2018	0.87	0.0416	0.823	0.00198	0.00884	0.0174
group_2774	0.953	0.582	0.824	0.0162	0.0727	0.0172	bad-chisq
group_2776	0.953	0.582	0.824	0.0162	0.0727	0.0172	bad-chisq
rlhA_2	0.953	0.582	0.824	0.0162	0.0727	0.0172	bad-chisq
sutR	0.953	0.582	0.824	0.0162	0.0727	0.0172	bad-chisq
group_1591	0.0828	0.41	0.825	-0.0067	0.0303	0.0171
group_3790	0.0651	0.0852	0.825	0.0172	0.0778	0.0171	bad-chisq
group_4653	0.0118	0.475	0.825	0.0579	0.262	0.0171	bad-chisq
thyA2	0.0828	0.41	0.827	-0.00665	0.0304	0.0169
apbC_1	0.0888	0.508	0.829	-0.00651	0.0302	0.0167
dbpA_1	0.0888	0.508	0.829	-0.00651	0.0302	0.0167
dfrD	0.0888	0.508	0.829	-0.00651	0.0302	0.0167
dnaE_1	0.0888	0.508	0.829	-0.00651	0.0302	0.0167
dnaQ_1	0.0888	0.508	0.829	-0.00651	0.0302	0.0167
group_1220	0.249	0.807	0.829	-0.00468	0.0217	0.0167
group_1589	0.0888	0.508	0.829	-0.00651	0.0302	0.0167
group_1592	0.0888	0.508	0.829	-0.00651	0.0302	0.0167
group_1593	0.0888	0.508	0.829	-0.00651	0.0302	0.0167
group_1594	0.0888	0.508	0.829	-0.00651	0.0302	0.0167
group_1595	0.0888	0.508	0.829	-0.00651	0.0302	0.0167
group_1596	0.0888	0.508	0.829	-0.00651	0.0302	0.0167
group_1597	0.0888	0.508	0.829	-0.00651	0.0302	0.0167
group_1598	0.0888	0.508	0.829	-0.00651	0.0302	0.0167
group_2297	0.0888	0.508	0.829	-0.00651	0.0302	0.0167
group_2298	0.0888	0.508	0.829	-0.00651	0.0302	0.0167
group_2299	0.0888	0.508	0.829	-0.00651	0.0302	0.0167
group_2301	0.0888	0.508	0.829	-0.00651	0.0302	0.0167
group_2304	0.0888	0.508	0.829	-0.00651	0.0302	0.0167
group_2306	0.0888	0.508	0.829	-0.00651	0.0302	0.0167
group_2307	0.0888	0.508	0.829	-0.00651	0.0302	0.0167
group_2308	0.0888	0.508	0.829	-0.00651	0.0302	0.0167
group_2309	0.0888	0.508	0.829	-0.00651	0.0302	0.0167
group_2310	0.0888	0.508	0.829	-0.00651	0.0302	0.0167
group_2313	0.0888	0.508	0.829	-0.00651	0.0302	0.0167
group_2315	0.0888	0.508	0.829	-0.00651	0.0302	0.0167
group_2316	0.0888	0.508	0.829	-0.00651	0.0302	0.0167
group_2317	0.0888	0.508	0.829	-0.00651	0.0302	0.0167
group_2318	0.0888	0.508	0.829	-0.00651	0.0302	0.0167
group_2319	0.0888	0.508	0.829	-0.00651	0.0302	0.0167
group_2320	0.0888	0.508	0.829	-0.00651	0.0302	0.0167
group_2321	0.0888	0.508	0.829	-0.00651	0.0302	0.0167
group_2322	0.0888	0.508	0.829	-0.00651	0.0302	0.0167
group_2323	0.0888	0.508	0.829	-0.00651	0.0302	0.0167
group_2324	0.0888	0.508	0.829	-0.00651	0.0302	0.0167
group_4351	0.0888	0.508	0.829	-0.00651	0.0302	0.0167
group_4352	0.0888	0.508	0.829	-0.00651	0.0302	0.0167
group_4353	0.0888	0.508	0.829	-0.00651	0.0302	0.0167
group_4354	0.0888	0.508	0.829	-0.00651	0.0302	0.0167
group_4355	0.0888	0.508	0.829	-0.00651	0.0302	0.0167
group_4362	0.0888	0.508	0.829	-0.00651	0.0302	0.0167
group_4364	0.0888	0.508	0.829	-0.00651	0.0302	0.0167
group_4367	0.0888	0.508	0.829	-0.00651	0.0302	0.0167
group_4378	0.0888	0.508	0.829	-0.00651	0.0302	0.0167
group_4382	0.0888	0.508	0.829	-0.00651	0.0302	0.0167
group_4384	0.0888	0.508	0.829	-0.00651	0.0302	0.0167
group_4385	0.0888	0.508	0.829	-0.00651	0.0302	0.0167
group_4387	0.0888	0.508	0.829	-0.00651	0.0302	0.0167
group_4389	0.0888	0.508	0.829	-0.00651	0.0302	0.0167
group_4393	0.0888	0.508	0.829	-0.00651	0.0302	0.0167
group_4395	0.0888	0.508	0.829	-0.00651	0.0302	0.0167
group_4396	0.0888	0.508	0.829	-0.00651	0.0302	0.0167
group_4400	0.0888	0.508	0.829	-0.00651	0.0302	0.0167
group_4402	0.0888	0.508	0.829	-0.00651	0.0302	0.0167
group_4403	0.0888	0.508	0.829	-0.00651	0.0302	0.0167
group_4404	0.0888	0.508	0.829	-0.00651	0.0302	0.0167
group_4420	0.0888	0.508	0.829	-0.00651	0.0302	0.0167
group_4421	0.0888	0.508	0.829	-0.00651	0.0302	0.0167
group_4422	0.0888	0.508	0.829	-0.00651	0.0302	0.0167
group_4425	0.0888	0.508	0.829	-0.00651	0.0302	0.0167
group_4426	0.0888	0.508	0.829	-0.00651	0.0302	0.0167
group_4428	0.0888	0.508	0.829	-0.00651	0.0302	0.0167
group_4429	0.0888	0.508	0.829	-0.00651	0.0302	0.0167
group_4431	0.0888	0.508	0.829	-0.00651	0.0302	0.0167
group_4432	0.0888	0.508	0.829	-0.00651	0.0302	0.0167
group_4436	0.0888	0.508	0.829	-0.00651	0.0302	0.0167
group_882	0.0888	0.508	0.829	-0.00651	0.0302	0.0167
nrdA_1	0.0888	0.508	0.829	-0.00651	0.0302	0.0167
nrdB_1	0.0888	0.508	0.829	-0.00651	0.0302	0.0167
recA_1	0.0888	0.508	0.829	-0.00651	0.0302	0.0167
rnhA_1	0.0888	0.508	0.829	-0.00651	0.0302	0.0167
smc	0.0888	0.508	0.829	-0.00651	0.0302	0.0167
xni	0.0888	0.508	0.829	-0.00651	0.0302	0.0167
group_337	0.0118	0.289	0.831	-0.0668	0.312	0.0166	bad-chisq
group_526	0.953	0.209	0.832	-0.0155	0.073	0.0164	bad-chisq
group_1539	0.101	0.000371	0.833	0.0112	0.0529	0.0164
group_2164	0.101	0.000371	0.833	0.0112	0.0529	0.0164
group_3279	0.101	0.000371	0.833	0.0112	0.0529	0.0164
group_3297	0.101	0.000371	0.833	0.0112	0.0529	0.0164
group_3298	0.101	0.000371	0.833	0.0112	0.0529	0.0164
group_3299	0.101	0.000371	0.833	0.0112	0.0529	0.0164
group_3302	0.101	0.000371	0.833	0.0112	0.0529	0.0164
group_3306	0.101	0.000371	0.833	0.0112	0.0529	0.0164
group_3312	0.101	0.000371	0.833	0.0112	0.0529	0.0164
group_3313	0.101	0.000371	0.833	0.0112	0.0529	0.0164
group_3314	0.101	0.000371	0.833	0.0112	0.0529	0.0164
group_3315	0.101	0.000371	0.833	0.0112	0.0529	0.0164
group_3318	0.101	0.000371	0.833	0.0112	0.0529	0.0164
group_3319	0.101	0.000371	0.833	0.0112	0.0529	0.0164
group_3320	0.101	0.000371	0.833	0.0112	0.0529	0.0164
group_3322	0.101	0.000371	0.833	0.0112	0.0529	0.0164
group_3323	0.101	0.000371	0.833	0.0112	0.0529	0.0164
group_3324	0.101	0.000371	0.833	0.0112	0.0529	0.0164
group_3325	0.101	0.000371	0.833	0.0112	0.0529	0.0164
group_3327	0.101	0.000371	0.833	0.0112	0.0529	0.0164
group_3328	0.101	0.000371	0.833	0.0112	0.0529	0.0164
group_374	0.101	0.000371	0.833	0.0112	0.0529	0.0164
group_492	0.0237	0.31	0.833	0.0932	0.44	0.0164	bad-chisq
proQ_1	0.101	0.000371	0.833	0.0112	0.0529	0.0164
qmcA_1	0.101	0.000371	0.833	0.0112	0.0529	0.0164
rcbA	0.101	0.000371	0.833	0.0112	0.0529	0.0164
sctC	0.101	0.000371	0.833	0.0112	0.0529	0.0164
topB_1	0.101	0.000371	0.833	0.0112	0.0529	0.0164
traG	0.101	0.000371	0.833	0.0112	0.0529	0.0164
virB1	0.101	0.000371	0.833	0.0112	0.0529	0.0164
virB4	0.101	0.000371	0.833	0.0112	0.0529	0.0164
virB8	0.101	0.000371	0.833	0.0112	0.0529	0.0164
ybbJ_1	0.101	0.000371	0.833	0.0112	0.0529	0.0164
ymoA	0.101	0.000371	0.833	0.0112	0.0529	0.0164
hemX	0.976	0.31	0.834	-0.0202	0.0961	0.0163	bad-chisq
ldrD_4	0.0178	0.0424	0.835	0.0124	0.0594	0.0162	bad-chisq
group_2166	0.0947	0.000151	0.836	-0.0112	0.0541	0.016
group_2388	0.976	0.31	0.836	-0.045	0.218	0.016	bad-chisq
mnaT	0.976	0.805	0.836	0.0157	0.0754	0.0161	bad-chisq
ortT	0.976	0.805	0.836	0.0157	0.0754	0.0161	bad-chisq
ydcY	0.976	0.805	0.836	0.0157	0.0754	0.0161	bad-chisq
ydcZ	0.976	0.805	0.836	0.0157	0.0754	0.0161	bad-chisq
group_217	0.852	0.578	0.837	-0.00185	0.00898	0.016
traD	0.0947	0.0349	0.837	0.00757	0.0367	0.016	bad-chisq
group_1079	0.0178	0.000497	0.838	-0.0448	0.219	0.0158	bad-chisq
group_1226	0.0947	0.424	0.838	0.0104	0.0509	0.0158
group_1304	0.0178	0.38	0.838	0.0209	0.102	0.0159	bad-chisq
group_1354	0.172	0.553	0.838	0.0013	0.00632	0.0159
group_2193	0.0178	0.000497	0.838	-0.0448	0.219	0.0158	bad-chisq
group_2194	0.0178	0.000497	0.838	-0.0448	0.219	0.0158	bad-chisq
group_3508	0.0178	0.000497	0.838	-0.0448	0.219	0.0158	bad-chisq
group_3509	0.0178	0.000497	0.838	-0.0448	0.219	0.0158	bad-chisq
group_3510	0.0178	0.000497	0.838	-0.0448	0.219	0.0158	bad-chisq
group_3511	0.0178	0.000497	0.838	-0.0448	0.219	0.0158	bad-chisq
group_3512	0.0178	0.000497	0.838	-0.0448	0.219	0.0158	bad-chisq
group_3513	0.0178	0.000497	0.838	-0.0448	0.219	0.0158	bad-chisq
group_3514	0.0178	0.000497	0.838	-0.0448	0.219	0.0158	bad-chisq
group_3515	0.0178	0.000497	0.838	-0.0448	0.219	0.0158	bad-chisq
group_3516	0.0178	0.000497	0.838	-0.0448	0.219	0.0158	bad-chisq
group_3517	0.0178	0.000497	0.838	-0.0448	0.219	0.0158	bad-chisq
group_3518	0.0178	0.000497	0.838	-0.0448	0.219	0.0158	bad-chisq
group_3519	0.0178	0.000497	0.838	-0.0448	0.219	0.0158	bad-chisq
group_3520	0.0178	0.000497	0.838	-0.0448	0.219	0.0158	bad-chisq
group_3521	0.0178	0.000497	0.838	-0.0448	0.219	0.0158	bad-chisq
group_3522	0.0178	0.000497	0.838	-0.0448	0.219	0.0158	bad-chisq
group_3523	0.0178	0.000497	0.838	-0.0448	0.219	0.0158	bad-chisq
group_3524	0.0178	0.000497	0.838	-0.0448	0.219	0.0158	bad-chisq
group_3525	0.0178	0.000497	0.838	-0.0448	0.219	0.0158	bad-chisq
group_3526	0.0178	0.000497	0.838	-0.0448	0.219	0.0158	bad-chisq
group_3527	0.0178	0.000497	0.838	-0.0448	0.219	0.0158	bad-chisq
group_3528	0.0178	0.000497	0.838	-0.0448	0.219	0.0158	bad-chisq
group_3529	0.0178	0.000497	0.838	-0.0448	0.219	0.0158	bad-chisq
group_3530	0.0178	0.000497	0.838	-0.0448	0.219	0.0158	bad-chisq
group_3541	0.0178	0.000497	0.838	-0.0448	0.219	0.0158	bad-chisq
group_3542	0.0178	0.000497	0.838	-0.0448	0.219	0.0158	bad-chisq
group_4905	0.0178	0.000497	0.838	-0.0448	0.219	0.0158	bad-chisq
sopB	0.0178	0.000497	0.838	-0.0448	0.219	0.0158	bad-chisq
yhdW	0.828	0.553	0.838	-0.0013	0.00632	0.0159
prlF	0.45	0.098	0.839	0.00178	0.00875	0.0157
group_1217	0.97	0.995	0.84	0.0148	0.0734	0.0157	bad-chisq
group_3356	0.172	0.0139	0.84	0.0579	0.286	0.0156	bad-chisq
group_1393	0.0828	0.57	0.842	-0.00627	0.0315	0.0154
group_31	0.556	0.46	0.842	-0.00121	0.00609	0.0154
yddA	0.976	0.805	0.842	0.0163	0.082	0.0154	bad-chisq
sfmH	0.893	0.391	0.843	0.00177	0.00896	0.0153
group_1587	0.0769	0.0597	0.844	0.0155	0.0783	0.0153	bad-chisq
cusC_1	0.917	0.41	0.845	-0.00707	0.036	0.0152
group_1059	0.0355	0.063	0.845	-0.00798	0.0408	0.0151	bad-chisq
group_1235	0.0118	0.475	0.845	0.0228	0.117	0.0151	bad-chisq
group_3454	0.0118	0.475	0.845	0.0228	0.117	0.0151	bad-chisq
group_470	0.0888	0.508	0.845	0.00699	0.0357	0.0151
group_1019	0.183	0.907	0.846	0.00166	0.00853	0.015
group_1384	0.0237	0.31	0.846	0.0274	0.141	0.0151	bad-chisq
group_2097	0.112	0.617	0.846	0.00993	0.0511	0.015
group_399	0.325	0.702	0.846	0.00164	0.00845	0.015
group_1381	0.414	0.721	0.847	-0.00098	0.00507	0.0149
group_1378	0.402	0.00418	0.848	-0.000977	0.00509	0.0149
rlmF	0.822	0.986	0.848	-0.00163	0.00853	0.0148
group_196	0.136	0.363	0.849	0.0087	0.0456	0.0147
group_780	0.888	0.268	0.85	-0.00852	0.0449	0.0147
group_1548	0.0414	0.175	0.851	0.0142	0.0757	0.0145	bad-chisq
group_515	0.189	0.21	0.851	-0.0016	0.0085	0.0146
group_1154	0.183	0.54	0.852	0.00117	0.00627	0.0145
group_215	0.142	0.12	0.852	0.00162	0.00868	0.0144
group_3391	0.0355	0.211	0.852	0.0142	0.0757	0.0145	bad-chisq
group_3392	0.0355	0.211	0.852	0.0142	0.0757	0.0145	bad-chisq
group_628	0.0355	0.211	0.852	0.0142	0.0757	0.0145	bad-chisq
group_681	0.568	0.903	0.852	0.0185	0.0991	0.0145
group_6873	0.0651	0.0852	0.852	0.00755	0.0405	0.0144	bad-chisq
group_796	0.408	0.13	0.852	0.00153	0.00823	0.0144
bla	0.071	0.0534	0.853	-0.0113	0.0609	0.0143
group_1449	0.923	0.782	0.853	-0.00988	0.0534	0.0143
group_786	0.0178	0.565	0.854	0.0222	0.121	0.0142	bad-chisq
group_1053	0.58	0.912	0.855	-0.0288	0.157	0.0141
group_1537	0.136	0.0144	0.855	0.00832	0.0455	0.0141
group_2448	0.58	0.912	0.855	-0.0288	0.157	0.0141
group_3406	0.0178	0.38	0.855	0.041	0.224	0.0141	bad-chisq
hicB	0.947	0.488	0.855	0.0131	0.0717	0.0141	bad-chisq
lysN	0.947	0.488	0.855	0.0131	0.0717	0.0141	bad-chisq
potA_3	0.947	0.488	0.855	0.0131	0.0717	0.0141	bad-chisq
prr	0.947	0.488	0.855	0.0131	0.0717	0.0141	bad-chisq
traI	0.964	0.211	0.855	-0.0135	0.0736	0.0142	bad-chisq
ydcS	0.947	0.488	0.855	0.0131	0.0717	0.0141	bad-chisq
ydcU_1	0.947	0.488	0.855	0.0131	0.0717	0.0141	bad-chisq
ydcU_2	0.947	0.488	0.855	0.0131	0.0717	0.0141	bad-chisq
ydcV_3	0.947	0.488	0.855	0.0131	0.0717	0.0141	bad-chisq
group_1179	0.574	0.329	0.856	0.00111	0.00611	0.014
group_1349	0.0178	0.565	0.856	-0.0469	0.257	0.0141	bad-chisq
group_2172	0.0178	0.565	0.856	-0.0469	0.257	0.0141	bad-chisq
group_2173	0.0178	0.565	0.856	-0.0469	0.257	0.0141	bad-chisq
group_3334	0.0178	0.565	0.856	-0.0469	0.257	0.0141	bad-chisq
group_499	0.237	0.667	0.856	-0.0016	0.00878	0.0141
group_540	0.0178	0.565	0.856	-0.0469	0.257	0.0141	bad-chisq
group_3952	0.0296	0.255	0.857	0.0141	0.0786	0.0139	bad-chisq
group_4016	0.0355	0.00378	0.857	0.0217	0.12	0.014	bad-chisq
ompD_1	0.615	0.225	0.857	-0.00421	0.0233	0.014
stbB	0.0296	0.255	0.857	0.0141	0.0786	0.0139	bad-chisq
hpcG	0.97	0.000697	0.858	0.0105	0.0585	0.0139	bad-chisq
hyi	0.586	0.974	0.858	0.00091	0.00507	0.0139
group_293	0.0178	0.000497	0.859	-0.0641	0.362	0.0137	bad-chisq
group_4907	0.0178	0.000497	0.859	-0.0641	0.362	0.0137	bad-chisq
group_4908	0.0178	0.000497	0.859	-0.0641	0.362	0.0137	bad-chisq
group_4909	0.0178	0.000497	0.859	-0.0641	0.362	0.0137	bad-chisq
group_4910	0.0178	0.000497	0.859	-0.0641	0.362	0.0137	bad-chisq
group_4911	0.0178	0.000497	0.859	-0.0641	0.362	0.0137	bad-chisq
group_4912	0.0178	0.000497	0.859	-0.0641	0.362	0.0137	bad-chisq
group_4913	0.0178	0.000497	0.859	-0.0641	0.362	0.0137	bad-chisq
group_4916	0.0178	0.000497	0.859	-0.0641	0.362	0.0137	bad-chisq
tfaE_2	0.0178	0.000497	0.859	-0.0641	0.362	0.0137	bad-chisq
finO	0.964	0.211	0.86	-0.0134	0.0762	0.0137	bad-chisq
group_1156	0.0118	0.475	0.86	0.0193	0.109	0.0137	bad-chisq
group_1314	0.97	0.255	0.861	-0.0134	0.0762	0.0136	bad-chisq
group_18	0.402	0.79	0.861	0.00147	0.00843	0.0135
group_957	0.296	0.0125	0.861	0.0015	0.00859	0.0135
qmcA_2	0.0178	0.38	0.861	0.0556	0.317	0.0136	bad-chisq
ddpA	0.976	0.805	0.862	0.0118	0.0676	0.0135	bad-chisq
ddpC	0.976	0.805	0.862	0.0118	0.0676	0.0135	bad-chisq
ddpD	0.976	0.805	0.862	0.0118	0.0676	0.0135	bad-chisq
dosC	0.976	0.805	0.862	0.0118	0.0676	0.0135	bad-chisq
dosP	0.976	0.805	0.862	0.0118	0.0676	0.0135	bad-chisq
gadC	0.976	0.805	0.862	0.0118	0.0676	0.0135	bad-chisq
group_2515	0.976	0.805	0.862	0.0118	0.0676	0.0135	bad-chisq
group_510	0.142	0.0353	0.862	0.00151	0.0087	0.0134	bad-chisq
group_823	0.0237	0.31	0.862	0.0148	0.0845	0.0135	bad-chisq
rhaS_1	0.71	0.00939	0.862	-0.00149	0.00859	0.0134
ddpF	0.97	0.995	0.863	0.0116	0.0675	0.0134	bad-chisq
dnaC_3	0.976	0.31	0.863	-0.0191	0.111	0.0134	bad-chisq
group_491	0.467	0.266	0.863	0.00148	0.00856	0.0134
osmC	0.97	0.995	0.863	0.0116	0.0675	0.0134	bad-chisq
group_544	0.0237	0.31	0.864	0.0189	0.111	0.0133	bad-chisq
group_627	0.0947	0.000151	0.866	0.00901	0.0532	0.0131
group_2236	0.0414	0.125	0.867	0.0194	0.116	0.013	bad-chisq
group_474	0.97	0.255	0.867	-0.0105	0.0628	0.0129	bad-chisq
ldrA_3	0.722	0.293	0.868	-0.00142	0.00851	0.0129
pduB	0.828	0.0139	0.868	0.0232	0.139	0.0129	bad-chisq
group_2751	0.959	0.569	0.869	0.0138	0.0837	0.0128	bad-chisq
group_2240	0.0296	0.995	0.87	-0.009	0.055	0.0127	bad-chisq
group_2977	0.213	0.0783	0.87	0.00141	0.0086	0.0127
group_382	0.935	0.54	0.87	0.00144	0.00878	0.0127
group_659	0.142	0.649	0.87	-0.00139	0.00854	0.0126
group_1181	0.438	0.229	0.871	-0.000991	0.0061	0.0126
group_2228	0.0118	0.475	0.871	0.0601	0.369	0.0126	bad-chisq
group_3723	0.0592	0.411	0.871	-0.00929	0.0571	0.0126	bad-chisq
ldrA_2	0.71	0.227	0.871	-0.00139	0.00851	0.0126
group_173	0.0592	0.422	0.872	-0.00146	0.00899	0.0125
group_1968	0.0592	0.422	0.872	-0.00146	0.00899	0.0125
group_2451	0.633	0.314	0.872	0.001	0.00621	0.0125
group_1056	0.0296	0.26	0.873	0.00692	0.0432	0.0124	bad-chisq
group_1332	0.0828	0.0267	0.873	-0.00139	0.0087	0.0124
group_22	0.107	0.699	0.873	-0.00504	0.0316	0.0124
group_2353	0.0296	0.255	0.873	0.014	0.0875	0.0123	bad-chisq
group_3002	0.0355	0.411	0.873	-0.00145	0.00903	0.0124	bad-chisq
mepH_2	0.982	0.38	0.873	-0.0314	0.196	0.0124	bad-chisq
group_1881	0.0118	0.475	0.874	0.0389	0.245	0.0123	bad-chisq
group_802	0.639	0.49	0.874	0.0142	0.0899	0.0122
group_1550	0.0355	0.211	0.875	0.0122	0.0773	0.0122	bad-chisq
group_1551	0.0355	0.211	0.875	0.0122	0.0773	0.0122	bad-chisq
group_2178	0.0355	0.211	0.875	0.0122	0.0773	0.0122	bad-chisq
group_2183	0.0355	0.211	0.875	0.0122	0.0773	0.0122	bad-chisq
group_2184	0.0355	0.211	0.875	0.0122	0.0773	0.0122	bad-chisq
group_2227	0.0178	0.38	0.875	0.0197	0.125	0.0121	bad-chisq
group_3377	0.0355	0.211	0.875	0.0122	0.0773	0.0122	bad-chisq
group_3380	0.0355	0.211	0.875	0.0122	0.0773	0.0122	bad-chisq
group_3436	0.0296	0.255	0.875	0.0122	0.0773	0.0122	bad-chisq
group_415	0.0296	0.255	0.875	0.0122	0.0773	0.0122	bad-chisq
traQ	0.0355	0.211	0.875	0.0122	0.0773	0.0122	bad-chisq
ylpA	0.0296	0.255	0.875	0.0122	0.0773	0.0122	bad-chisq
group_352	0.13	0.808	0.876	0.00722	0.0463	0.0121
group_2215	0.0296	0.255	0.877	0.0168	0.108	0.012	bad-chisq
group_2263	0.0178	0.0424	0.877	-0.0385	0.249	0.012	bad-chisq
group_3600	0.0296	0.255	0.877	0.0168	0.108	0.012	bad-chisq
group_3606	0.0296	0.255	0.877	0.0168	0.108	0.012	bad-chisq
group_3607	0.0296	0.255	0.877	0.0168	0.108	0.012	bad-chisq
group_1565	0.0533	0.309	0.878	0.0158	0.103	0.0119
group_1566	0.0533	0.309	0.878	0.0158	0.103	0.0119
group_1569	0.0533	0.309	0.878	0.0158	0.103	0.0119
group_2202	0.0533	0.309	0.878	0.0158	0.103	0.0119
group_2203	0.0533	0.309	0.878	0.0158	0.103	0.0119
group_2204	0.0533	0.309	0.878	0.0158	0.103	0.0119
group_2206	0.0533	0.309	0.878	0.0158	0.103	0.0119
group_2207	0.0533	0.309	0.878	0.0158	0.103	0.0119
group_2208	0.0533	0.309	0.878	0.0158	0.103	0.0119
group_2209	0.0533	0.309	0.878	0.0158	0.103	0.0119
group_2212	0.0533	0.309	0.878	0.0158	0.103	0.0119
group_2213	0.0533	0.309	0.878	0.0158	0.103	0.0119
group_2222	0.0533	0.309	0.878	0.0158	0.103	0.0119
group_3588	0.0533	0.309	0.878	0.0158	0.103	0.0119
group_3589	0.0533	0.309	0.878	0.0158	0.103	0.0119
group_3592	0.0533	0.309	0.878	0.0158	0.103	0.0119
group_3593	0.0533	0.309	0.878	0.0158	0.103	0.0119
group_3594	0.0533	0.309	0.878	0.0158	0.103	0.0119
group_3597	0.0533	0.309	0.878	0.0158	0.103	0.0119
group_3598	0.0533	0.309	0.878	0.0158	0.103	0.0119
group_3599	0.0533	0.309	0.878	0.0158	0.103	0.0119
group_3601	0.0533	0.309	0.878	0.0158	0.103	0.0119
group_3602	0.0533	0.309	0.878	0.0158	0.103	0.0119
group_3604	0.0533	0.309	0.878	0.0158	0.103	0.0119
group_3605	0.0533	0.309	0.878	0.0158	0.103	0.0119
group_3656	0.0533	0.309	0.878	0.0158	0.103	0.0119
group_3657	0.0533	0.309	0.878	0.0158	0.103	0.0119
group_3658	0.0533	0.309	0.878	0.0158	0.103	0.0119
group_3662	0.0533	0.309	0.878	0.0158	0.103	0.0119
group_3750	0.0533	0.309	0.878	0.0158	0.103	0.0119
group_2773	0.899	0.0998	0.879	0.00135	0.00883	0.0118
group_3747	0.0473	0.209	0.879	0.0157	0.103	0.0118	bad-chisq
group_388	0.0118	0.289	0.879	-0.0346	0.228	0.0118	bad-chisq
group_768	0.97	0.255	0.879	-0.00937	0.0614	0.0118	bad-chisq
hin_1	0.0473	0.209	0.879	0.0157	0.103	0.0118	bad-chisq
group_662	0.172	0.933	0.88	0.0013	0.00859	0.0117
group_1009	0.101	0.789	0.881	0.00132	0.00884	0.0116
group_19	0.846	0.0112	0.881	0.00132	0.00877	0.0116
group_2057	0.0296	0.255	0.881	0.012	0.0803	0.0116	bad-chisq
group_2278	0.0237	0.31	0.882	0.012	0.0804	0.0115	bad-chisq
group_2281	0.0237	0.31	0.882	0.012	0.0804	0.0115	bad-chisq
group_2282	0.0237	0.31	0.882	0.012	0.0804	0.0115	bad-chisq
group_3939	0.0237	0.31	0.882	0.012	0.0804	0.0115	bad-chisq
group_3940	0.0237	0.31	0.882	0.012	0.0804	0.0115	bad-chisq
group_3962	0.0237	0.31	0.882	0.012	0.0804	0.0115	bad-chisq
group_3963	0.0237	0.31	0.882	0.012	0.0804	0.0115	bad-chisq
group_769	0.0237	0.31	0.882	0.012	0.0804	0.0115	bad-chisq
traN	0.0237	0.31	0.882	0.012	0.0804	0.0115	bad-chisq
group_2065	0.0473	0.146	0.883	0.00654	0.0445	0.0114	bad-chisq
group_6905	0.781	0.0345	0.883	0.00129	0.00878	0.0114
group_792	0.0355	0.411	0.883	-0.00133	0.00902	0.0114	bad-chisq
group_1126	0.207	0.984	0.884	0.00092	0.00629	0.0113
group_171	0.834	0.0823	0.884	0.0013	0.00893	0.0113
group_1969	0.828	0.107	0.884	0.00132	0.00897	0.0113
group_2825	0.893	0.00646	0.884	0.00131	0.00899	0.0113
group_3010	0.0592	0.992	0.884	-0.00131	0.00898	0.0113
pepE_1	0.473	0.264	0.884	-0.0039	0.0267	0.0113
group_6908	0.0118	0.00458	0.885	-0.0087	0.0603	0.0112	bad-chisq
araH	0.982	0.0424	0.886	-0.0386	0.269	0.0111	bad-chisq
group_300	0.118	0.989	0.886	0.00129	0.00895	0.0111
group_4465	0.0118	0.289	0.886	0.0226	0.157	0.0111	bad-chisq
group_779	0.408	0.963	0.886	0.00114	0.00795	0.0111
group_148	0.858	0.0813	0.887	0.00127	0.00894	0.011
group_1523	0.0237	0.31	0.887	0.00851	0.06	0.011	bad-chisq
group_1966	0.858	0.0813	0.887	0.00127	0.00894	0.011
group_2816	0.834	0.00561	0.887	0.00127	0.00896	0.011
group_396	0.864	0.442	0.887	0.00123	0.00871	0.011
narU	0.976	0.31	0.887	-0.0098	0.069	0.011	bad-chisq
narV	0.976	0.31	0.887	-0.0098	0.069	0.011	bad-chisq
narW	0.976	0.31	0.887	-0.0098	0.069	0.011	bad-chisq
narY	0.976	0.31	0.887	-0.0098	0.069	0.011	bad-chisq
narZ	0.976	0.31	0.887	-0.0098	0.069	0.011	bad-chisq
nhoA	0.976	0.31	0.887	-0.0098	0.069	0.011	bad-chisq
yddE	0.976	0.31	0.887	-0.0098	0.069	0.011	bad-chisq
ehaG	0.988	0.475	0.888	-0.0291	0.207	0.0109	bad-chisq
group_1291	0.858	0.52	0.888	0.00126	0.00887	0.011
group_2875	0.828	0.553	0.889	0.000873	0.00625	0.0108
dsbG	0.722	0.0195	0.89	0.00125	0.00902	0.0108
group_1083	0.988	0.475	0.89	-0.0244	0.177	0.0107	bad-chisq
group_1885	0.964	0.211	0.89	-0.0354	0.256	0.0107	bad-chisq
group_21	0.112	0.617	0.89	-0.00434	0.0315	0.0107
group_2973	0.746	0.0554	0.89	0.000876	0.00632	0.0107
group_525	0.296	0.692	0.89	-0.000858	0.00618	0.0107
yebV	0.964	0.211	0.89	-0.0354	0.256	0.0107	bad-chisq
group_1452	0.0533	0.122	0.891	0.00565	0.0413	0.0106	bad-chisq
group_2361	0.0178	0.0424	0.891	0.0324	0.236	0.0106	bad-chisq
group_2927	0.0592	0.102	0.891	0.00523	0.0382	0.0106	bad-chisq
allS_2	0.207	0.00478	0.892	-0.00118	0.00866	0.0105
group_1123	0.207	0.00478	0.892	-0.00118	0.00866	0.0105
group_1420	0.0473	0.146	0.892	0.00563	0.0413	0.0106	bad-chisq
group_2047	0.231	0.599	0.892	0.0032	0.0235	0.0105
group_2847	0.0178	0.000497	0.892	-0.018	0.132	0.0106	bad-chisq
group_457	0.0118	0.475	0.892	0.0258	0.19	0.0105	bad-chisq
group_475	0.29	0.0399	0.892	0.000845	0.00623	0.0105
neo	0.698	0.00484	0.892	0.00335	0.0246	0.0105
group_2718	0.976	0.805	0.893	0.0158	0.117	0.0104	bad-chisq
sacA	0.917	0.206	0.893	0.0041	0.0306	0.0104	bad-chisq
group_252	0.0651	0.165	0.894	-0.0012	0.00898	0.0104
group_2719	0.74	0.418	0.895	-0.0011	0.00834	0.0102
group_276	0.0651	0.165	0.895	-0.00119	0.00895	0.0103
uacT	0.817	0.54	0.895	-0.000827	0.00623	0.0103
group_1270	0.112	0.0864	0.896	0.00315	0.024	0.0102	bad-chisq
group_2036	0.0828	0.0499	0.896	0.00434	0.0331	0.0101	bad-chisq
group_272	0.0473	0.724	0.896	-0.00118	0.009	0.0102
group_2998	0.0473	0.724	0.896	-0.00118	0.009	0.0102
group_3009	0.0473	0.724	0.896	-0.00118	0.009	0.0102
group_3545	0.0178	0.565	0.896	0.014	0.107	0.0102	bad-chisq
ynbC	0.769	0.944	0.896	0.00115	0.00879	0.0101
group_1008	0.911	0.99	0.897	-0.00114	0.00884	0.00999
group_381	0.16	0.0617	0.897	-0.000822	0.00634	0.01
ldrA_1	0.911	0.99	0.897	-0.00114	0.00884	0.00999
pepE	0.858	0.925	0.897	0.00347	0.0267	0.0101
vapB	0.071	0.0713	0.897	0.00467	0.0361	0.01	bad-chisq
vapC	0.071	0.0713	0.897	0.00467	0.0361	0.01	bad-chisq
yigL	0.757	0.911	0.897	0.0028	0.0217	0.00998
group_197	0.929	0.236	0.898	0.00115	0.00899	0.00992
group_273	0.929	0.236	0.898	0.00115	0.00899	0.00992
group_2856	0.959	0.175	0.898	-0.0134	0.104	0.00993	bad-chisq
ybcO_2	0.834	0.00561	0.898	0.00115	0.00896	0.00996
group_1389	0.272	0.331	0.899	0.00231	0.0182	0.00982
group_2007	0.982	0.38	0.899	-0.0322	0.255	0.00979	bad-chisq
group_2081	0.0533	0.871	0.899	-0.00114	0.00899	0.00984
group_2519	0.917	0.129	0.899	0.00114	0.00897	0.00984
group_3000	0.0533	0.871	0.899	-0.00114	0.00899	0.00984
group_808	0.941	0.992	0.899	0.00114	0.00899	0.00981
group_944	0.0178	0.38	0.899	0.0322	0.255	0.00979	bad-chisq
tfaE	0.935	0.54	0.899	0.00114	0.00899	0.0098
torZ_1	0.0828	0.129	0.899	-0.00114	0.00897	0.00984
group_2048	0.0473	0.146	0.9	0.00113	0.00894	0.00978	bad-chisq
group_2276	0.0178	0.38	0.9	0.0176	0.14	0.00972	bad-chisq
group_2830	0.905	0.243	0.9	0.00112	0.00888	0.00973
group_2869	0.988	0.475	0.9	-0.0321	0.256	0.0097	bad-chisq
group_3459	0.0237	0.805	0.9	0.0291	0.232	0.00971	bad-chisq
group_40	0.905	0.243	0.9	0.00112	0.00888	0.00973
rhsC_3	0.911	0.181	0.9	0.00112	0.00888	0.00973
rusA_4	0.929	0.757	0.9	0.00112	0.0089	0.00972
group_141	0.941	0.992	0.901	0.00112	0.00899	0.00962
group_266	0.941	0.992	0.901	0.00112	0.00899	0.00962
vgrG1_2	0.799	0.13	0.901	0.000787	0.00632	0.00963
group_1153	0.172	0.351	0.902	0.000772	0.00628	0.00951
group_2812	0.935	0.868	0.902	0.0011	0.00891	0.00952
group_2815	0.124	0.652	0.902	-0.00111	0.00896	0.00957
group_2817	0.124	0.652	0.902	-0.00111	0.00896	0.00957
group_2991	0.0651	0.0852	0.902	0.00446	0.0363	0.00952	bad-chisq
pduL	0.959	0.175	0.903	-0.0205	0.167	0.00947	bad-chisq
rnfC	0.964	0.211	0.903	-0.0292	0.239	0.00944	bad-chisq
group_1925	0.882	0.562	0.904	0.00107	0.00888	0.00932
group_56	0.0296	0.255	0.904	0.00669	0.0553	0.00937	bad-chisq
group_1041	0.207	0.354	0.905	-0.000745	0.0062	0.0093
group_2789	0.284	0.568	0.905	0.00239	0.0201	0.00921
group_2959	0.716	0.568	0.905	-0.00239	0.0201	0.00921
group_1240	0.201	0.00518	0.906	0.0119	0.101	0.00912	bad-chisq
group_205	0.361	0.49	0.906	0.00925	0.0779	0.00918
group_2710	0.917	0.0267	0.906	0.00107	0.00903	0.00919
group_2802	0.982	0.38	0.906	-0.02	0.169	0.00912	bad-chisq
group_2873	0.296	0.00352	0.906	0.00101	0.00859	0.00913
group_1390	0.0473	0.209	0.907	-0.00105	0.00902	0.00901	bad-chisq
group_2755	0.959	0.175	0.907	-0.00608	0.0521	0.00903	bad-chisq
group_840	0.0237	0.31	0.907	0.0278	0.237	0.00906	bad-chisq
group_1388	0.959	0.569	0.908	0.00105	0.00903	0.00899	bad-chisq
group_178	0.349	0.452	0.908	0.000711	0.00614	0.00897
group_2753	0.964	0.211	0.908	-0.00606	0.0521	0.009	bad-chisq
group_2754	0.964	0.211	0.908	-0.00606	0.0521	0.009	bad-chisq
group_2758	0.964	0.211	0.908	-0.00606	0.0521	0.009	bad-chisq
group_483	0.189	0.00645	0.908	-0.00102	0.00878	0.00897
group_7829	0.84	0.000582	0.908	0.00102	0.00882	0.00896
group_807	0.68	0.722	0.908	-0.00074	0.00637	0.00899
ldrD_1	0.84	0.000582	0.908	0.00102	0.00882	0.00896
ompD_2	0.964	0.211	0.908	-0.00606	0.0521	0.009	bad-chisq
rusA_3	0.964	0.211	0.908	-0.00606	0.0521	0.009	bad-chisq
torZ	0.657	0.281	0.908	-0.000709	0.00613	0.00894
ybcO_1	0.964	0.211	0.908	-0.00606	0.0521	0.009	bad-chisq
yiaA	0.964	0.211	0.908	-0.0146	0.127	0.00892	bad-chisq
group_1137	0.13	0.743	0.909	0.0034	0.0297	0.00885
group_1263	0.0888	0.492	0.909	0.00326	0.0283	0.0089
gatZ_1	0.811	0.0811	0.91	0.000992	0.00877	0.00875
group_2384	0.976	0.31	0.91	-0.0268	0.237	0.00874	bad-chisq
ldrD	0.0473	0.582	0.91	-0.001	0.00888	0.00874	bad-chisq
yedK_1	0.112	0.0202	0.91	0.00357	0.0317	0.00873	bad-chisq
group_2022	0.888	0.474	0.911	0.000998	0.00887	0.00871
group_3224	0.0296	0.995	0.911	-0.00903	0.0803	0.0087	bad-chisq
mntB_1	0.988	0.289	0.911	0.0238	0.213	0.00863	bad-chisq
betA	0.0296	0.255	0.912	0.212	1.9	0.00861	bad-chisq
betB_2	0.0296	0.255	0.912	0.212	1.9	0.00861	bad-chisq
betI	0.0296	0.255	0.912	0.212	1.9	0.00861	bad-chisq
betT	0.0296	0.255	0.912	0.212	1.9	0.00861	bad-chisq
cfaB	0.0296	0.255	0.912	0.212	1.9	0.00861	bad-chisq
cobS	0.982	0.38	0.912	-0.0265	0.238	0.00861	bad-chisq
cobT	0.982	0.38	0.912	-0.0265	0.238	0.00861	bad-chisq
cobU	0.982	0.38	0.912	-0.0265	0.238	0.00861	bad-chisq
ddpX	0.899	0.711	0.912	0.000971	0.00878	0.00856
eutB_1	0.97	0.255	0.912	-0.212	1.9	0.00861	bad-chisq
fimD_1	0.0296	0.255	0.912	0.212	1.9	0.00861	bad-chisq
fimD_2	0.0296	0.255	0.912	0.212	1.9	0.00861	bad-chisq
fimF	0.0296	0.255	0.912	0.212	1.9	0.00861	bad-chisq
fimG	0.0296	0.255	0.912	0.212	1.9	0.00861	bad-chisq
flhE	0.0296	0.255	0.912	0.212	1.9	0.00861	bad-chisq
fucI_2	0.97	0.255	0.912	-0.212	1.9	0.00861	bad-chisq
gadB	0.899	0.711	0.912	0.000971	0.00878	0.00856
gntP	0.0296	0.255	0.912	0.212	1.9	0.00861	bad-chisq
group_1010	0.97	0.255	0.912	-0.212	1.9	0.00861	bad-chisq
group_1158	0.97	0.255	0.912	-0.212	1.9	0.00861	bad-chisq
group_1412	0.0296	0.255	0.912	0.212	1.9	0.00861	bad-chisq
group_1532	0.142	2.25e-08	0.912	0.00679	0.0614	0.00857
group_2123	0.0296	0.255	0.912	0.212	1.9	0.00861	bad-chisq
group_2127	0.0296	0.255	0.912	0.212	1.9	0.00861	bad-chisq
group_2385	0.982	0.38	0.912	-0.0265	0.238	0.00861	bad-chisq
group_2530	0.97	0.255	0.912	-0.212	1.9	0.00861	bad-chisq
group_255	0.0296	0.255	0.912	0.212	1.9	0.00861	bad-chisq
group_2566	0.97	0.255	0.912	-0.212	1.9	0.00861	bad-chisq
group_2573	0.97	0.255	0.912	-0.212	1.9	0.00861	bad-chisq
group_2574	0.97	0.255	0.912	-0.212	1.9	0.00861	bad-chisq
group_2575	0.97	0.255	0.912	-0.212	1.9	0.00861	bad-chisq
group_2749	0.97	0.255	0.912	-0.212	1.9	0.00861	bad-chisq
group_2842	0.97	0.255	0.912	-0.212	1.9	0.00861	bad-chisq
group_2870	0.97	0.255	0.912	-0.212	1.9	0.00861	bad-chisq
group_3075	0.0296	0.255	0.912	0.212	1.9	0.00861	bad-chisq
group_3076	0.0296	0.255	0.912	0.212	1.9	0.00861	bad-chisq
group_3142	0.0296	0.255	0.912	0.212	1.9	0.00861	bad-chisq
group_3159	0.0296	0.255	0.912	0.212	1.9	0.00861	bad-chisq
group_3163	0.0296	0.255	0.912	0.212	1.9	0.00861	bad-chisq
group_3164	0.0296	0.255	0.912	0.212	1.9	0.00861	bad-chisq
group_3165	0.0296	0.255	0.912	0.212	1.9	0.00861	bad-chisq
group_3166	0.0296	0.255	0.912	0.212	1.9	0.00861	bad-chisq
group_3174	0.0296	0.255	0.912	0.212	1.9	0.00861	bad-chisq
group_3179	0.0296	0.255	0.912	0.212	1.9	0.00861	bad-chisq
group_3180	0.0296	0.255	0.912	0.212	1.9	0.00861	bad-chisq
group_3188	0.0296	0.255	0.912	0.212	1.9	0.00861	bad-chisq
group_3189	0.0296	0.255	0.912	0.212	1.9	0.00861	bad-chisq
group_3192	0.0296	0.255	0.912	0.212	1.9	0.00861	bad-chisq
group_3193	0.0296	0.255	0.912	0.212	1.9	0.00861	bad-chisq
group_3194	0.0296	0.255	0.912	0.212	1.9	0.00861	bad-chisq
group_676	0.97	0.255	0.912	-0.212	1.9	0.00861	bad-chisq
group_706	0.0296	0.255	0.912	0.212	1.9	0.00861	bad-chisq
group_829	0.0296	0.255	0.912	0.212	1.9	0.00861	bad-chisq
group_993	0.97	0.255	0.912	-0.212	1.9	0.00861	bad-chisq
gspE	0.97	0.255	0.912	-0.212	1.9	0.00861	bad-chisq
murP_1	0.97	0.255	0.912	-0.212	1.9	0.00861	bad-chisq
pduF	0.982	0.38	0.912	-0.0265	0.238	0.00861	bad-chisq
puuC_2	0.97	0.255	0.912	-0.212	1.9	0.00861	bad-chisq
ycjP_2	0.97	0.255	0.912	-0.212	1.9	0.00861	bad-chisq
ygeA	0.97	0.255	0.912	-0.212	1.9	0.00861	bad-chisq
ynfE	0.0296	0.255	0.912	0.212	1.9	0.00861	bad-chisq
yraI	0.0296	0.255	0.912	0.212	1.9	0.00861	bad-chisq
group_738	0.882	0.562	0.913	0.000962	0.00883	0.00843
rrrD_1	0.876	0.652	0.913	0.000972	0.00887	0.00847
group_1307	0.485	0.0125	0.914	-0.000908	0.00839	0.00837
chrR_1	0.503	0.0192	0.915	0.000894	0.00839	0.00824
group_5	0.154	0.513	0.915	0.000925	0.00863	0.0083
group_750	0.0355	0.00378	0.915	0.00385	0.036	0.00827	bad-chisq
rrrD_2	0.834	0.0823	0.915	0.000947	0.00886	0.00827
group_1967	0.0296	0.26	0.916	-0.00811	0.0766	0.00819	bad-chisq
group_870	0.0178	0.0424	0.916	-0.0138	0.132	0.00815	bad-chisq
group_949	0.154	0.0858	0.916	0.000877	0.00834	0.00815
gadX_1	0.852	0.102	0.917	-0.000876	0.00835	0.00812
group_519	0.769	0.944	0.917	0.00064	0.00612	0.00808
group_656	0.0118	0.475	0.917	0.0207	0.2	0.00803	bad-chisq
ssuD_2	0.959	0.175	0.917	-0.00682	0.0655	0.00806	bad-chisq
group_2461	0.976	0.00559	0.918	0.0168	0.163	0.00797	bad-chisq
group_2462	0.976	0.00559	0.918	0.0168	0.163	0.00797	bad-chisq
group_398	0.112	0.186	0.918	-0.00336	0.0325	0.00799
group_1300	0.905	0.0683	0.919	0.00805	0.0793	0.00786
group_1359	0.0296	0.995	0.919	0.00575	0.0564	0.00789	bad-chisq
group_1392	0.0888	0.173	0.919	-0.0054	0.0527	0.00793	bad-chisq
group_20	0.101	0.789	0.919	0.0046	0.0454	0.00785
group_2243	0.0118	0.475	0.919	0.0125	0.123	0.00784	bad-chisq
group_2874	0.521	0.619	0.919	-0.000827	0.00815	0.00785
group_35	0.0355	0.411	0.919	0.00416	0.041	0.00785	bad-chisq
group_3835	0.0414	0.175	0.919	0.00432	0.0426	0.00786	bad-chisq
group_452	0.0118	0.00458	0.92	-0.0228	0.228	0.00775	bad-chisq
group_4528	0.0118	0.00458	0.92	-0.0228	0.228	0.00775	bad-chisq
glpR	0.769	0.4	0.921	0.000615	0.00623	0.00765
group_2746	0.982	0.38	0.921	-0.0172	0.174	0.00764	bad-chisq
group_4448	0.0651	0.54	0.921	-0.00305	0.0307	0.00767
group_4449	0.0651	0.54	0.921	-0.00305	0.0307	0.00767
group_518	0.243	0.911	0.921	-0.000612	0.00612	0.00773
group_725	0.154	0.045	0.921	0.00234	0.0237	0.00764
pptA	0.97	0.995	0.921	0.00667	0.0671	0.00769	bad-chisq
group_2211	0.0473	0.209	0.922	0.0102	0.104	0.00759	bad-chisq
group_3311	0.071	3e-05	0.922	-0.0113	0.116	0.00756
group_3659	0.0473	0.209	0.922	0.0102	0.104	0.00759	bad-chisq
papC_5	0.237	0.378	0.922	-0.000612	0.00626	0.00757
group_2045	0.0237	0.31	0.923	0.00655	0.0678	0.00748	bad-chisq
group_2089	0.0414	0.694	0.923	-0.00854	0.0878	0.00753	bad-chisq
group_2128	0.0414	0.175	0.923	0.0257	0.265	0.00749	bad-chisq
group_247	0.0237	0.31	0.923	0.00655	0.0678	0.00748	bad-chisq
group_3032	0.0414	0.694	0.923	-0.00854	0.0878	0.00753	bad-chisq
group_3033	0.0414	0.694	0.923	-0.00854	0.0878	0.00753	bad-chisq
group_391	0.237	0.355	0.923	-0.000605	0.00623	0.00752
group_753	0.231	0.4	0.923	-0.000606	0.00623	0.00752
group_2327	0.0651	0.54	0.924	-0.00293	0.0308	0.00736
group_3365	0.0118	0.475	0.924	0.022	0.23	0.0074	bad-chisq
group_713	0.0178	0.38	0.924	0.00791	0.0829	0.00738	bad-chisq
hpaIIM	0.0118	0.475	0.924	0.022	0.23	0.0074	bad-chisq
group_1334	0.071	0.0713	0.925	0.000599	0.00639	0.00725	bad-chisq
group_4442	0.071	0.662	0.925	-0.00288	0.0306	0.00729
group_586	0.58	0.00903	0.925	-0.000487	0.00516	0.0073
group_783	0.101	0.365	0.925	0.0045	0.0474	0.00734
ail	0.799	0.0465	0.926	0.000821	0.00886	0.00717
group_1330	0.189	0.444	0.926	0.000578	0.00619	0.00723
group_2014	0.13	0.416	0.926	0.00084	0.00898	0.00724
group_345	0.178	0.603	0.926	-0.000793	0.00847	0.00724
group_1326	0.0237	0.805	0.928	0.00461	0.0507	0.00704	bad-chisq
group_1459	0.0592	0.102	0.928	0.00346	0.0383	0.00699	bad-chisq
group_752	0.118	0.24	0.928	-0.00289	0.0321	0.00698
rop_2	0.0355	0.00378	0.928	0.00537	0.0589	0.00705	bad-chisq
tauB	0.74	0.948	0.928	0.00182	0.02	0.00704
group_1204	0.183	0.109	0.929	0.00197	0.0219	0.00695
group_2737	0.87	0.808	0.929	-0.000805	0.009	0.00692
group_2996	0.0237	0.31	0.929	0.0136	0.152	0.00693	bad-chisq
gadA	0.917	0.898	0.93	0.000775	0.00882	0.0068
group_301	0.0828	0.41	0.93	-0.000784	0.0089	0.00682
group_874	0.0533	0.871	0.93	0.0111	0.126	0.00685
group_294	0.112	0.914	0.931	-0.00444	0.0511	0.00672
group_327	0.0237	0.131	0.931	0.0153	0.176	0.00671	bad-chisq
group_357	0.0178	0.38	0.931	0.019	0.218	0.00673	bad-chisq
group_2023	0.0178	0.38	0.932	0.00502	0.0589	0.0066	bad-chisq
group_3203	0.0178	0.38	0.932	0.00703	0.082	0.00663	bad-chisq
group_418	0.988	0.475	0.932	-0.0143	0.166	0.00665	bad-chisq
group_421	0.0118	0.475	0.932	0.0143	0.166	0.00665	bad-chisq
rusA_2	0.988	0.475	0.932	-0.0143	0.166	0.00665	bad-chisq
abgT_1	0.0592	0.992	0.933	-0.000753	0.00899	0.00648
flr	0.959	0.569	0.933	0.00542	0.0645	0.00651	bad-chisq
glpQ	0.799	0.579	0.933	0.000519	0.0062	0.00648
group_1136	0.0296	0.0239	0.934	-0.016	0.194	0.00637	bad-chisq
group_2061	0.0651	0.0852	0.934	0.00289	0.035	0.00639	bad-chisq
group_2328	0.0118	0.475	0.934	0.00786	0.0944	0.00644	bad-chisq
group_8016	0.101	0.314	0.934	-0.000736	0.00887	0.00642
arfA	0.988	0.475	0.935	-0.022	0.268	0.00635	bad-chisq
group_1205	0.201	0.0465	0.935	0.000703	0.00862	0.00632
group_403	0.0178	0.565	0.935	-0.000748	0.00909	0.00637	bad-chisq
group_733	0.0118	0.475	0.935	0.022	0.268	0.00635	bad-chisq
group_734	0.0118	0.475	0.935	0.022	0.268	0.00635	bad-chisq
lpfD	0.988	0.475	0.935	-0.022	0.268	0.00635	bad-chisq
group_3225	0.0118	0.475	0.936	0.0193	0.238	0.00627	bad-chisq
group_322	0.935	0.868	0.936	0.000728	0.00899	0.00627
group_3958	0.0118	0.475	0.936	0.00884	0.11	0.00624	bad-chisq
group_4054	0.0414	0.125	0.936	0.00832	0.103	0.00625	bad-chisq
group_1809	0.988	0.289	0.937	0.0153	0.194	0.00609	bad-chisq
group_1815	0.988	0.289	0.937	0.0153	0.194	0.00609	bad-chisq
group_2460	0.988	0.289	0.937	0.0153	0.194	0.00609	bad-chisq
group_2934	0.0355	0.211	0.937	0.00352	0.0445	0.00613	bad-chisq
[truncated: 710 more rows]

## Sheet: Scoary
Scoary	Non-unique Gene name	Annotation	Number_pos_present_in	Number_neg_present_in	Number_pos_not_present_in	Number_neg_not_present_in	Sensitivity	Specificity	Odds_ratio	Naive_p	Bonferroni_p	Benjamini_H_p	Max_Pairwise_comparisons	Max_supporting_pairs	Max_opposing_pairs	Best_pairwise_comp_p	Worst_pairwise_comp_p
imm		Colicin-E2 immunity protein	58	0	76	34	43.2836	100	inf	8.97e-08	0.000374028	0.000124676	12	12	0	0.000488281	0.000488281
group_528	cnl	Lysis protein for colicin N	58	0	76	34	43.2836	100	inf	8.97e-08	0.000374028	0.000124676	13	13	0	0.000244141	0.000244141
group_1863		hypothetical protein	134	30	0	4	100	11.7647	inf	0.00144839	1	0.0228842	1	1	0	1	1
group_2322		hypothetical protein	134	31	0	3	100	8.82353	inf	0.00770919	1	0.0859555	2	2	0	0.5	0.5
lpfC'_1		putative outer membrane usher protein LpfC'	21	0	113	34	15.6716	100	inf	0.00841826	1	0.0933621	8	8	0	0.0078125	0.0078125
yedK_1		SOS response-associated protein YedK	19	0	115	34	14.1791	100	inf	0.0146069	1	0.151897	9	9	0	0.00390625	0.00390625
traD		Coupling protein TraD	15	0	119	34	11.194	100	inf	0.0429529	1	0.34052	3	3	0	0.25	0.25
group_1075		hypothetical protein	16	0	118	34	11.9403	100	inf	0.0441001	1	0.347632	3	3	0	0.25	0.25
yedK_2		SOS response-associated protein YedK	16	0	118	34	11.9403	100	inf	0.0441001	1	0.347632	7	7	0	0.015625	0.015625
group_1386		hypothetical protein	133	28	1	6	99.2537	17.6471	28.5	0.000281084	1	0.00589006	1	1	1	1	1
group_2268		hypothetical protein	133	28	1	6	99.2537	17.6471	28.5	0.000281084	1	0.00589006	2	1	1	1	1
ybcO_2		Putative nuclease YbcO	133	28	1	6	99.2537	17.6471	28.5	0.000281084	1	0.00589006	2	1	1	1	1
hpcG		2-oxo-hept-4-ene-1,7-dioate hydratase	133	30	1	4	99.2537	11.7647	17.7333	0.00618217	1	0.0790787	4	4	1	0.125	0.625
group_1110		hypothetical protein	46	1	88	33	34.3284	97.0588	17.25	7.86e-05	0.327709	0.0030065	14	14	1	0.00012207	0.00183106
group_1544		hypothetical protein	132	27	2	7	98.5075	20.5882	17.1111	0.000213443	0.890059	0.00569506	3	2	2	1	1
group_180		hypothetical protein	132	28	2	6	98.5075	17.6471	14.1429	0.000957493	1	0.017063	1	1	1	1	1
group_1919		hypothetical protein	133	31	1	3	99.2537	8.82353	12.871	0.0264916	1	0.246036	2	1	1	1	1
group_1920		hypothetical protein	133	31	1	3	99.2537	8.82353	12.871	0.0264916	1	0.246036	2	1	1	1	1
group_452	ompD_2	Outer membrane porin protein OmpD	36	1	98	33	26.8657	97.0588	12.1224	0.00194983	1	0.0276558	11	11	1	0.000976563	0.0117188
ceaC		Colicin-E3	35	1	99	33	26.1194	97.0588	11.6667	0.00192722	1	0.0276169	13	12	1	0.00341797	0.00341797
cim		Cloacin immunity protein	34	1	100	33	25.3731	97.0588	11.22	0.00355636	1	0.0478388	12	12	1	0.000488281	0.00634766
group_13		hypothetical protein	33	1	101	33	24.6269	97.0588	10.7822	0.00343903	1	0.0464101	12	12	1	0.000488281	0.00634766
asr		Acid shock protein	131	28	3	6	97.7612	17.6471	9.35714	0.00244559	1	0.0337686	6	6	3	0.03125	1
group_1533		hypothetical protein	131	28	3	6	97.7612	17.6471	9.35714	0.00244559	1	0.0337686	1	1	1	1	1
group_2277		hypothetical protein	131	28	3	6	97.7612	17.6471	9.35714	0.00244559	1	0.0337686	1	1	1	1	1
group_568	pduB	Propanediol utilization protein PduB	29	1	105	33	21.6418	97.0588	9.11429	0.0105322	1	0.113486	11	10	1	0.0117188	0.0117188
group_2811		hypothetical protein	28	1	106	33	20.8955	97.0588	8.71698	0.0106197	1	0.113841	11	11	1	0.000976563	0.0117188
pgpB		Phosphatidylglycerophosphatase B	131	29	3	5	97.7612	14.7059	7.52874	0.0091677	1	0.0995555	5	5	3	0.0625	1
group_367		hypothetical protein	42	2	92	32	31.3433	94.1176	7.30435	0.00186709	1	0.0269403	13	13	2	0.000244141	0.0224609
group_2681		hypothetical protein	41	2	93	32	30.597	94.1176	7.05376	0.00198688	1	0.0280857	13	13	2	0.000244141	0.0224609
group_2042		hypothetical protein	130	28	4	6	97.0149	17.6471	6.96429	0.00520419	1	0.0680297	7	6	4	0.125	1
group_2270		hypothetical protein	130	28	4	6	97.0149	17.6471	6.96429	0.00520419	1	0.0680297	3	1	3	0.25	1
group_523		IS4 family transposase IS4	129	27	5	7	96.2687	20.5882	6.68889	0.00290554	1	0.0394662	6	2	5	0.21875	0.6875
group_2316		hypothetical protein	131	30	3	4	97.7612	11.7647	5.82222	0.0315747	1	0.288111	5	4	3	0.375	1
group_131		hypothetical protein	80	7	54	27	59.7015	79.4118	5.71429	4.43e-05	0.184685	0.00230606	14	14	2	0.00012207	0.0129395
group_868	ynjC_2	Inner membrane ABC transporter permease protein YnjC	35	2	99	32	26.1194	94.1176	5.65657	0.010111	1	0.10923	11	9	2	0.0654297	0.0654297
fimH		Type 1 fimbrin D-mannose specific adhesin	127	26	7	8	94.7761	23.5294	5.58242	0.00291568	1	0.0394753	7	3	5	0.453125	1
group_502		hypothetical protein	34	2	100	32	25.3731	94.1176	5.44	0.0173501	1	0.174758	9	8	1	0.0390625	0.0390625
group_1072		hypothetical protein	83	8	51	26	61.9403	76.4706	5.28922	8.15e-05	0.33973	0.00308845	14	13	2	0.00183106	0.0129395
group_1062		IS21 family transposase IS21	117	20	17	14	87.3134	41.1765	4.81765	0.000393451	1	0.00792604	11	4	9	0.0654297	0.548828
yeeO_2		putative FMN/FAD exporter YeeO	31	2	103	32	23.1343	94.1176	4.81553	0.0279431	1	0.258939	11	10	1	0.0117188	0.0117188
group_1490		hypothetical protein	67	6	67	28	50	82.3529	4.66667	0.000813612	1	0.0150122	11	11	2	0.000976563	0.0654297
dgcZ_1		Diguanylate cyclase DgcZ	128	28	6	6	95.5224	17.6471	4.57143	0.0165818	1	0.167424	8	6	4	0.289062	1
tetR		Tetracycline repressor protein class A from transposon 1721	112	18	22	16	83.5821	47.0588	4.52525	0.000382158	1	0.00773592	14	7	10	0.179565	1
group_994		hypothetical protein	58	5	76	29	43.2836	85.2941	4.42632	0.00253617	1	0.0349037	14	12	3	0.0129395	0.057373
ldrD_1		Small toxic polypeptide LdrD	119	22	15	12	88.806	35.2941	4.32727	0.00275931	1	0.0376023	11	5	8	0.226562	1
group_993		hypothetical protein	57	5	77	29	42.5373	85.2941	4.29351	0.002605	1	0.035733	14	12	3	0.0129395	0.057373
folP_2		Dihydropteroate synthase	115	20	19	14	85.8209	41.1765	4.23684	0.00113748	1	0.0200139	14	7	11	0.057373	1
group_2139		hypothetical protein	112	19	22	15	83.5821	44.1176	4.01914	0.00105791	1	0.0186928	14	6	11	0.057373	0.790527
group_2140		hypothetical protein	112	19	22	15	83.5821	44.1176	4.01914	0.00105791	1	0.0186928	13	6	9	0.266846	1
group_2276		hypothetical protein	124	26	10	8	92.5373	23.5294	3.81538	0.0122588	1	0.129415	5	3	3	1	1
group_2137		hypothetical protein	111	19	23	15	82.8358	44.1176	3.81007	0.0021541	1	0.0300421	13	6	9	0.266846	1
tetA		Tetracycline resistance protein, class C	111	19	23	15	82.8358	44.1176	3.81007	0.0021541	1	0.0300421	13	6	9	0.266846	1
group_941		hypothetical protein	111	19	23	15	82.8358	44.1176	3.81007	0.0021541	1	0.0300421	13	6	9	0.266846	1
group_2164		hypothetical protein	126	28	8	6	94.0299	17.6471	3.375	0.0390067	1	0.320085	9	4	5	1	1
group_1045		hypothetical protein	114	22	20	12	85.0746	35.2941	3.10909	0.0127904	1	0.134347	12	5	8	0.387695	0.774414
uacT		Uric acid transporter UacT	114	22	20	12	85.0746	35.2941	3.10909	0.0127904	1	0.134347	16	8	12	0.0768127	1
group_471	norR_3	Anaerobic nitric oxide reductase transcription regulator NorR	39	4	95	30	29.1045	88.2353	3.07895	0.0471005	1	0.368497	17	16	3	0.000274658	0.0127258
group_6635	ldrD_1	Small toxic polypeptide LdrD	94	15	40	19	70.1493	55.8824	2.97667	0.00815134	1	0.0906429	17	10	11	0.332306	0.629059
neo		Aminoglycoside 3'-phosphotransferase	100	17	34	17	74.6269	50	2.94118	0.00702493	1	0.0859555	15	9	10	0.301758	0.607239
malT		HTH-type transcriptional regulator MalT	121	26	13	8	90.2985	23.5294	2.86391	0.0412175	1	0.329266	15	6	9	0.607239	0.607239
group_2138		hypothetical protein	105	19	29	15	78.3582	44.1176	2.85844	0.0148751	1	0.154301	16	6	12	0.0768127	0.454498
rhaS_1		HTH-type transcriptional activator RhaS	102	18	32	16	76.1194	47.0588	2.83333	0.0106609	1	0.113989	13	6	9	0.266846	1
group_1023		hypothetical protein	85	14	49	20	63.4328	58.8235	2.47813	0.0307297	1	0.282876	19	14	8	0.0635681	0.647606
cnl		Lysis protein for colicin N	63	9	71	25	47.0149	73.5294	2.46479	0.0339837	1	0.306736	16	14	3	0.00418091	0.0212708
chrR_1		Quinone reductase	71	11	63	23	52.9851	67.6471	2.35642	0.0357838	1	0.320085	19	11	10	0.647606	1
group_363		ISNCY family transposase ISRor2	38	16	96	18	28.3582	52.9412	0.445312	0.0421317	1	0.335285	7	5	3	0.453125	1
group_531		hypothetical protein	38	16	96	18	28.3582	52.9412	0.445312	0.0421317	1	0.335285	6	4	4	0.6875	0.6875
umuD_1		Protein UmuD	38	17	96	17	28.3582	50	0.395833	0.0236418	1	0.23473	6	4	4	0.6875	0.6875
group_2490		hypothetical protein	38	17	96	17	28.3582	50	0.395833	0.0236418	1	0.23473	6	4	4	0.6875	0.6875
group_954	chrR_1	Quinone reductase	59	23	75	11	44.0299	32.3529	0.376232	0.0203671	1	0.203671	19	10	11	0.647606	1
group_2317		hypothetical protein	18	10	116	24	13.4328	70.5882	0.372414	0.0375918	1	0.320085	11	9	4	0.0654297	0.548828
group_1115		hypothetical protein	25	13	109	21	18.6567	61.7647	0.370501	0.0212493	1	0.211985	8	6	4	0.289062	1
group_629	rhaS_1	HTH-type transcriptional activator RhaS	33	16	101	18	24.6269	52.9412	0.367574	0.0187831	1	0.188736	13	9	6	0.266846	1
yhdJ_1		DNA adenine methyltransferase YhdJ	36	17	98	17	26.8657	50	0.367347	0.0130512	1	0.136058	7	4	5	0.453125	1
umuC_1		Protein UmuC	36	17	98	17	26.8657	50	0.367347	0.0130512	1	0.136058	6	4	4	0.6875	0.6875
psiB		Protein PsiB	36	17	98	17	26.8657	50	0.367347	0.0130512	1	0.136058	7	5	4	0.453125	1
group_249		hypothetical protein	33	17	101	17	24.6269	50	0.326733	0.00597753	1	0.0769331	7	5	4	0.453125	1
group_1591		hypothetical protein	36	18	98	16	26.8657	47.0588	0.326531	0.00676012	1	0.0859555	7	5	4	0.453125	1
group_1132	repA	Replication initiation protein	14	9	120	25	10.4478	73.5294	0.324074	0.0238451	1	0.235626	5	5	3	0.0625	1
group_764	sacA	Sucrose-6-phosphate hydrolase	14	9	120	25	10.4478	73.5294	0.324074	0.0238451	1	0.235626	12	9	4	0.145996	0.387695
group_1022		hypothetical protein	46	21	88	13	34.3284	38.2353	0.323593	0.00555443	1	0.0717089	19	8	14	0.0635681	0.647606
group_1650		hypothetical protein	12	8	122	26	8.95522	76.4706	0.319672	0.0334851	1	0.302892	6	5	2	0.21875	0.6875
group_1652		hypothetical protein	12	8	122	26	8.95522	76.4706	0.319672	0.0334851	1	0.302892	6	5	2	0.21875	0.6875
group_2747		hypothetical protein	12	8	122	26	8.95522	76.4706	0.319672	0.0334851	1	0.302892	6	5	2	0.21875	0.6875
group_2748		hypothetical protein	12	8	122	26	8.95522	76.4706	0.319672	0.0334851	1	0.302892	6	5	2	0.21875	0.6875
allS_2		HTH-type transcriptional activator AllS	22	13	112	21	16.4179	61.7647	0.317308	0.00862611	1	0.095161	17	10	10	0.629059	0.629059
group_788		hypothetical protein	22	13	112	21	16.4179	61.7647	0.317308	0.00862611	1	0.095161	17	10	10	0.629059	0.629059
group_2324		hypothetical protein	32	17	102	17	23.8806	50	0.313725	0.00529649	1	0.0688049	13	8	7	0.581055	1
ssb_1		Plasmid-derived single-stranded DNA-binding protein	32	17	102	17	23.8806	50	0.313725	0.00529649	1	0.0688049	9	5	6	0.507812	1
group_1149		hypothetical protein	10	7	124	27	7.46269	79.4118	0.31106	0.048972	1	0.382422	4	3	3	0.625	0.625
group_287	gatZ_2	D-tagatose-1,6-bisphosphate aldolase subunit GatZ	19	12	115	22	14.1791	64.7059	0.302899	0.0112412	1	0.119276	15	9	7	0.607239	1
group_876	malT	HTH-type transcriptional regulator MalT	13	9	121	25	9.70149	73.5294	0.298439	0.0191616	1	0.192076	15	9	6	0.607239	0.607239
noc		Nucleoid occlusion protein	28	16	106	18	20.8955	52.9412	0.29717	0.00385907	1	0.0515779	9	5	6	0.507812	1
group_544		hypothetical protein	28	16	106	18	20.8955	52.9412	0.29717	0.00385907	1	0.0515779	9	4	6	0.507812	1
klcA		Antirestriction protein KlcA	23	14	111	20	17.1642	58.8235	0.29601	0.00475944	1	0.063006	8	4	5	0.726562	1
dnaJ_1		Chaperone protein DnaJ	11	8	123	26	8.20896	76.4706	0.29065	0.0282959	1	0.261627	6	5	2	0.21875	0.6875
group_1093		hypothetical protein	14	10	120	24	10.4478	70.5882	0.28	0.0107828	1	0.114705	6	4	3	0.6875	1
group_42		hypothetical protein	14	10	120	24	10.4478	70.5882	0.28	0.0107828	1	0.114705	10	7	4	0.34375	0.753906
group_364		hypothetical protein	29	17	105	17	21.6418	50	0.27619	0.00207642	1	0.0292523	10	5	7	0.34375	1
tnpR		Transposon Tn3 resolvase	6	5	128	29	4.47761	85.2941	0.271875	0.0467638	1	0.366551	6	5	2	0.21875	0.6875
group_3284		hypothetical protein	6	5	128	29	4.47761	85.2941	0.271875	0.0467638	1	0.366551	5	3	3	1	1
group_672		hypothetical protein	6	5	128	29	4.47761	85.2941	0.271875	0.0467638	1	0.366551	5	2	3	1	1
group_884		hypothetical protein	10	8	124	26	7.46269	76.4706	0.262097	0.0122588	1	0.129415	10	4	8	0.109375	0.753906
group_545		hypothetical protein	23	16	111	18	17.1642	52.9412	0.233108	0.000527523	1	0.0101841	9	5	6	0.507812	1
group_1628		hypothetical protein	5	5	129	29	3.73134	85.2941	0.224806	0.0299365	1	0.276184	1	1	1	1	1
group_244		hypothetical protein	13	11	121	23	9.70149	67.6471	0.224643	0.00191683	1	0.0275627	8	5	4	0.726562	1
group_2684		hypothetical protein	10	9	124	25	7.46269	73.5294	0.224014	0.00433358	1	0.057551	4	3	2	0.625	1
group_1034		hypothetical protein	6	6	128	28	4.47761	82.3529	0.21875	0.0165818	1	0.167424	7	4	3	1	1
group_1112		hypothetical protein	7	7	127	27	5.22388	79.4118	0.212598	0.00912489	1	0.0995555	3	2	2	1	1
group_1150		hypothetical protein	7	7	127	27	5.22388	79.4118	0.212598	0.00912489	1	0.0995555	4	2	3	0.625	1
group_2754		hypothetical protein	9	9	125	25	6.71642	73.5294	0.2	0.00267185	1	0.0365298	4	4	3	0.125	0.625
group_257		hypothetical protein	13	12	121	22	9.70149	64.7059	0.19697	0.000621	1	0.0116124	9	5	5	1	1
group_1085		hypothetical protein	10	10	124	24	7.46269	70.5882	0.193548	0.00141409	1	0.0228842	4	3	2	0.625	1
group_1123		hypothetical protein	10	10	124	24	7.46269	70.5882	0.193548	0.00141409	1	0.0228842	4	3	2	0.625	1
group_2691		hypothetical protein	10	10	124	24	7.46269	70.5882	0.193548	0.00141409	1	0.0228842	4	3	2	0.625	1
group_2692		hypothetical protein	10	10	124	24	7.46269	70.5882	0.193548	0.00141409	1	0.0228842	4	3	2	0.625	1
group_2694		hypothetical protein	10	10	124	24	7.46269	70.5882	0.193548	0.00141409	1	0.0228842	4	3	2	0.625	1
group_1095		hypothetical protein	14	13	120	21	10.4478	61.7647	0.188462	0.000311725	1	0.00649946	6	4	3	0.6875	1
group_1088		hypothetical protein	21	17	113	17	15.6716	50	0.185841	0.000117161	0.488563	0.00417575	9	4	6	0.507812	1
group_2664		hypothetical protein	21	17	113	17	15.6716	50	0.185841	0.000117161	0.488563	0.00417575	9	4	6	0.507812	1
group_2452		hypothetical protein	5	6	129	28	3.73134	82.3529	0.180879	0.00974366	1	0.105535	2	2	1	0.5	1
group_489	rop_1	Regulatory protein rop	6	7	128	27	4.47761	79.4118	0.180804	0.00536025	1	0.069417	7	5	4	0.453125	1
rcbA		Double-strand break reduction protein	8	9	126	25	5.97015	73.5294	0.176367	0.00156402	1	0.0228842	4	4	3	0.125	0.625
group_1134		hypothetical protein	8	9	126	25	5.97015	73.5294	0.176367	0.00156402	1	0.0228842	4	4	3	0.125	0.625
ymoA		Modulating protein YmoA	8	9	126	25	5.97015	73.5294	0.176367	0.00156402	1	0.0228842	4	4	3	0.125	0.625
qmcA_1		Protein QmcA	8	9	126	25	5.97015	73.5294	0.176367	0.00156402	1	0.0228842	4	4	3	0.125	0.625
group_1657		hypothetical protein	8	9	126	25	5.97015	73.5294	0.176367	0.00156402	1	0.0228842	4	4	3	0.125	0.625
virB1		Type IV secretion system protein virB1	8	9	126	25	5.97015	73.5294	0.176367	0.00156402	1	0.0228842	4	4	3	0.125	0.625
traG		Conjugal transfer protein TraG	8	9	126	25	5.97015	73.5294	0.176367	0.00156402	1	0.0228842	4	4	3	0.125	0.625
group_192		hypothetical protein	8	9	126	25	5.97015	73.5294	0.176367	0.00156402	1	0.0228842	4	4	3	0.125	0.625
ybbJ_1		Inner membrane protein YbbJ	8	9	126	25	5.97015	73.5294	0.176367	0.00156402	1	0.0228842	4	4	3	0.125	0.625
group_2732	xerC_2	Tyrosine recombinase XerC	8	9	126	25	5.97015	73.5294	0.176367	0.00156402	1	0.0228842	4	4	3	0.125	0.625
group_2750		hypothetical protein	8	9	126	25	5.97015	73.5294	0.176367	0.00156402	1	0.0228842	4	4	3	0.125	0.625
group_2751		hypothetical protein	8	9	126	25	5.97015	73.5294	0.176367	0.00156402	1	0.0228842	4	4	3	0.125	0.625
group_2752		hypothetical protein	8	9	126	25	5.97015	73.5294	0.176367	0.00156402	1	0.0228842	4	4	3	0.125	0.625
proQ_1		RNA chaperone ProQ	8	9	126	25	5.97015	73.5294	0.176367	0.00156402	1	0.0228842	4	4	3	0.125	0.625
group_2755		hypothetical protein	8	9	126	25	5.97015	73.5294	0.176367	0.00156402	1	0.0228842	4	4	3	0.125	0.625
group_2759		hypothetical protein	8	9	126	25	5.97015	73.5294	0.176367	0.00156402	1	0.0228842	4	4	3	0.125	0.625
group_2765		hypothetical protein	8	9	126	25	5.97015	73.5294	0.176367	0.00156402	1	0.0228842	4	4	3	0.125	0.625
group_2766		hypothetical protein	8	9	126	25	5.97015	73.5294	0.176367	0.00156402	1	0.0228842	4	4	3	0.125	0.625
group_2767		hypothetical protein	8	9	126	25	5.97015	73.5294	0.176367	0.00156402	1	0.0228842	4	4	3	0.125	0.625
group_2768		hypothetical protein	8	9	126	25	5.97015	73.5294	0.176367	0.00156402	1	0.0228842	4	4	3	0.125	0.625
virB4		Type IV secretion system protein virB4	8	9	126	25	5.97015	73.5294	0.176367	0.00156402	1	0.0228842	4	4	3	0.125	0.625
virB8		Type IV secretion system protein virB8	8	9	126	25	5.97015	73.5294	0.176367	0.00156402	1	0.0228842	4	4	3	0.125	0.625
group_2771		hypothetical protein	8	9	126	25	5.97015	73.5294	0.176367	0.00156402	1	0.0228842	4	4	3	0.125	0.625
group_2772		hypothetical protein	8	9	126	25	5.97015	73.5294	0.176367	0.00156402	1	0.0228842	4	4	3	0.125	0.625
group_2773		Type IV secretion system protein VirB11	8	9	126	25	5.97015	73.5294	0.176367	0.00156402	1	0.0228842	4	4	3	0.125	0.625
sctC		Type 3 secretion system secretin	8	9	126	25	5.97015	73.5294	0.176367	0.00156402	1	0.0228842	4	4	3	0.125	0.625
group_2775		hypothetical protein	8	9	126	25	5.97015	73.5294	0.176367	0.00156402	1	0.0228842	4	4	3	0.125	0.625
group_2776		hypothetical protein	8	9	126	25	5.97015	73.5294	0.176367	0.00156402	1	0.0228842	4	4	3	0.125	0.625
group_2777		hypothetical protein	8	9	126	25	5.97015	73.5294	0.176367	0.00156402	1	0.0228842	4	4	3	0.125	0.625
group_2778		hypothetical protein	8	9	126	25	5.97015	73.5294	0.176367	0.00156402	1	0.0228842	4	4	3	0.125	0.625
group_2780		hypothetical protein	8	9	126	25	5.97015	73.5294	0.176367	0.00156402	1	0.0228842	4	4	3	0.125	0.625
group_2781		hypothetical protein	8	9	126	25	5.97015	73.5294	0.176367	0.00156402	1	0.0228842	4	4	3	0.125	0.625
topB_1		DNA topoisomerase 3	8	9	126	25	5.97015	73.5294	0.176367	0.00156402	1	0.0228842	4	4	3	0.125	0.625
group_1094		hypothetical protein	13	13	121	21	9.70149	61.7647	0.173554	0.000186791	0.77892	0.00569506	6	4	3	0.6875	1
group_2620		hypothetical protein	3	4	131	30	2.23881	88.2353	0.171756	0.0315747	1	0.288111	4	2	3	0.625	1
group_327		hypothetical protein	3	4	131	30	2.23881	88.2353	0.171756	0.0315747	1	0.288111	5	3	2	1	1
group_995		hypothetical protein	3	4	131	30	2.23881	88.2353	0.171756	0.0315747	1	0.288111	5	3	3	1	1
group_1683		hypothetical protein	10	11	124	23	7.46269	67.6471	0.168622	0.000427769	1	0.00857595	6	3	3	1	1
group_2658		hypothetical protein	14	14	120	20	10.4478	58.8235	0.166667	9.09e-05	0.379025	0.00332478	10	5	6	0.753906	1
group_2659		hypothetical protein	14	14	120	20	10.4478	58.8235	0.166667	9.09e-05	0.379025	0.00332478	10	5	6	0.753906	1
group_366		hypothetical protein	12	13	122	21	8.95522	61.7647	0.15889	0.000107844	0.449711	0.00391053	6	4	3	0.6875	1
group_1659		hypothetical protein	7	9	127	25	5.22388	73.5294	0.153106	0.000861163	1	0.0154787	4	3	3	0.625	0.625
group_2737		hypothetical protein	7	9	127	25	5.22388	73.5294	0.153106	0.000861163	1	0.0154787	5	4	3	0.375	1
group_2743		hypothetical protein	7	9	127	25	5.22388	73.5294	0.153106	0.000861163	1	0.0154787	3	3	3	0.25	0.25
group_2744		hypothetical protein	7	9	127	25	5.22388	73.5294	0.153106	0.000861163	1	0.0154787	3	3	3	0.25	0.25
group_3244		hypothetical protein	7	9	127	25	5.22388	73.5294	0.153106	0.000861163	1	0.0154787	7	4	4	1	1
group_368		hypothetical protein	7	9	127	25	5.22388	73.5294	0.153106	0.000861163	1	0.0154787	4	4	3	0.125	0.625
repE		Replication initiation protein	8	10	126	24	5.97015	70.5882	0.152381	0.000456203	1	0.00884822	7	4	4	1	1
group_1581		hypothetical protein	6	8	128	26	4.47761	76.4706	0.152344	0.00159561	1	0.0231031	8	4	4	1	1
group_1621		hypothetical protein	6	8	128	26	4.47761	76.4706	0.152344	0.00159561	1	0.0231031	5	3	3	1	1
group_2758		hypothetical protein	6	8	128	26	4.47761	76.4706	0.152344	0.00159561	1	0.0231031	4	3	2	0.625	1
rpoS_1		hypothetical protein	10	12	124	22	7.46269	64.7059	0.147849	0.000120346	0.501843	0.00425291	5	3	3	1	1
group_1124		hypothetical protein	11	13	123	21	8.20896	61.7647	0.144465	5.97e-05	0.249055	0.00230606	5	3	3	1	1
group_1125		hypothetical protein	11	13	123	21	8.20896	61.7647	0.144465	5.97e-05	0.249055	0.00230606	5	3	3	1	1
group_1126		hypothetical protein	11	13	123	21	8.20896	61.7647	0.144465	5.97e-05	0.249055	0.00230606	5	3	3	1	1
group_1639		hypothetical protein	11	13	123	21	8.20896	61.7647	0.144465	5.97e-05	0.249055	0.00230606	5	3	3	1	1
group_1640		hypothetical protein	11	13	123	21	8.20896	61.7647	0.144465	5.97e-05	0.249055	0.00230606	5	3	3	1	1
group_1641		hypothetical protein	11	13	123	21	8.20896	61.7647	0.144465	5.97e-05	0.249055	0.00230606	5	3	3	1	1
group_1643		hypothetical protein	11	13	123	21	8.20896	61.7647	0.144465	5.97e-05	0.249055	0.00230606	5	3	3	1	1
group_1644		hypothetical protein	11	13	123	21	8.20896	61.7647	0.144465	5.97e-05	0.249055	0.00230606	5	3	3	1	1
group_1645		hypothetical protein	11	13	123	21	8.20896	61.7647	0.144465	5.97e-05	0.249055	0.00230606	5	3	3	1	1
group_1646	rfaH_1	Transcription antitermination protein RfaH	11	13	123	21	8.20896	61.7647	0.144465	5.97e-05	0.249055	0.00230606	5	3	3	1	1
group_2696		hypothetical protein	11	13	123	21	8.20896	61.7647	0.144465	5.97e-05	0.249055	0.00230606	5	3	3	1	1
group_2697		hypothetical protein	11	13	123	21	8.20896	61.7647	0.144465	5.97e-05	0.249055	0.00230606	5	3	3	1	1
group_2698		hypothetical protein	11	13	123	21	8.20896	61.7647	0.144465	5.97e-05	0.249055	0.00230606	5	3	3	1	1
group_2699		hypothetical protein	11	13	123	21	8.20896	61.7647	0.144465	5.97e-05	0.249055	0.00230606	5	3	3	1	1
group_2702		hypothetical protein	11	13	123	21	8.20896	61.7647	0.144465	5.97e-05	0.249055	0.00230606	5	3	3	1	1
group_2703		hypothetical protein	11	13	123	21	8.20896	61.7647	0.144465	5.97e-05	0.249055	0.00230606	5	3	3	1	1
group_2704		hypothetical protein	11	13	123	21	8.20896	61.7647	0.144465	5.97e-05	0.249055	0.00230606	5	3	3	1	1
group_2705		hypothetical protein	11	13	123	21	8.20896	61.7647	0.144465	5.97e-05	0.249055	0.00230606	5	3	3	1	1
group_2706		hypothetical protein	11	13	123	21	8.20896	61.7647	0.144465	5.97e-05	0.249055	0.00230606	5	3	3	1	1
group_2707		hypothetical protein	11	13	123	21	8.20896	61.7647	0.144465	5.97e-05	0.249055	0.00230606	5	3	3	1	1
group_2708		hypothetical protein	11	13	123	21	8.20896	61.7647	0.144465	5.97e-05	0.249055	0.00230606	5	3	3	1	1
group_2709		hypothetical protein	11	13	123	21	8.20896	61.7647	0.144465	5.97e-05	0.249055	0.00230606	5	3	3	1	1
group_2710		hypothetical protein	11	13	123	21	8.20896	61.7647	0.144465	5.97e-05	0.249055	0.00230606	5	3	3	1	1
group_2711		hypothetical protein	11	13	123	21	8.20896	61.7647	0.144465	5.97e-05	0.249055	0.00230606	5	3	3	1	1
group_2712		hypothetical protein	11	13	123	21	8.20896	61.7647	0.144465	5.97e-05	0.249055	0.00230606	5	3	3	1	1
group_2713		hypothetical protein	11	13	123	21	8.20896	61.7647	0.144465	5.97e-05	0.249055	0.00230606	5	3	3	1	1
group_2714		hypothetical protein	11	13	123	21	8.20896	61.7647	0.144465	5.97e-05	0.249055	0.00230606	5	3	3	1	1
group_2715		hypothetical protein	11	13	123	21	8.20896	61.7647	0.144465	5.97e-05	0.249055	0.00230606	5	3	3	1	1
group_2716		hypothetical protein	11	13	123	21	8.20896	61.7647	0.144465	5.97e-05	0.249055	0.00230606	5	3	3	1	1
group_2717		hypothetical protein	11	13	123	21	8.20896	61.7647	0.144465	5.97e-05	0.249055	0.00230606	5	3	3	1	1
group_2718		hypothetical protein	11	13	123	21	8.20896	61.7647	0.144465	5.97e-05	0.249055	0.00230606	5	3	3	1	1
group_2719		hypothetical protein	11	13	123	21	8.20896	61.7647	0.144465	5.97e-05	0.249055	0.00230606	5	3	3	1	1
group_2720		hypothetical protein	11	13	123	21	8.20896	61.7647	0.144465	5.97e-05	0.249055	0.00230606	5	3	3	1	1
group_2721		hypothetical protein	11	13	123	21	8.20896	61.7647	0.144465	5.97e-05	0.249055	0.00230606	5	3	3	1	1
group_2722		hypothetical protein	11	13	123	21	8.20896	61.7647	0.144465	5.97e-05	0.249055	0.00230606	5	3	3	1	1
group_2723		hypothetical protein	11	13	123	21	8.20896	61.7647	0.144465	5.97e-05	0.249055	0.00230606	5	3	3	1	1
group_2724		hypothetical protein	11	13	123	21	8.20896	61.7647	0.144465	5.97e-05	0.249055	0.00230606	5	3	3	1	1
bfpB		Outer membrane lipoprotein BfpB	11	13	123	21	8.20896	61.7647	0.144465	5.97e-05	0.249055	0.00230606	5	3	3	1	1
group_2726		hypothetical protein	11	13	123	21	8.20896	61.7647	0.144465	5.97e-05	0.249055	0.00230606	5	3	3	1	1
group_2727		hypothetical protein	11	13	123	21	8.20896	61.7647	0.144465	5.97e-05	0.249055	0.00230606	5	3	3	1	1
group_2728		hypothetical protein	11	13	123	21	8.20896	61.7647	0.144465	5.97e-05	0.249055	0.00230606	5	3	3	1	1
group_2918		hypothetical protein	11	13	123	21	8.20896	61.7647	0.144465	5.97e-05	0.249055	0.00230606	5	3	3	1	1
group_1629		hypothetical protein	4	6	130	28	2.98507	82.3529	0.14359	0.00520419	1	0.0680297	3	3	1	0.25	1
group_2913		hypothetical protein	4	6	130	28	2.98507	82.3529	0.14359	0.00520419	1	0.0680297	7	4	6	0.125	1
group_1131		hypothetical protein	3	5	131	29	2.23881	85.2941	0.132824	0.0091677	1	0.0995555	3	2	2	1	1
group_2826		hypothetical protein	3	5	131	29	2.23881	85.2941	0.132824	0.0091677	1	0.0995555	5	3	2	1	1
group_2911	pgpB	Phosphatidylglycerophosphatase B	3	5	131	29	2.23881	85.2941	0.132824	0.0091677	1	0.0995555	5	3	5	0.0625	1
group_252		hypothetical protein	8	11	126	23	5.97015	67.6471	0.132756	0.000123857	0.516482	0.00434018	8	5	5	0.726562	0.726562
group_2700	pndA	Protein PndA	10	13	124	21	7.46269	61.7647	0.130273	3.16e-05	0.131598	0.00230606	5	3	3	1	1
yhcR		Endonuclease YhcR	6	9	128	25	4.47761	73.5294	0.130208	0.000440553	1	0.00858461	4	3	3	0.625	0.625
flmC		Protein FlmC	6	9	128	25	4.47761	73.5294	0.130208	0.000440553	1	0.00858461	5	4	3	0.375	1
group_1656		hypothetical protein	6	9	128	25	4.47761	73.5294	0.130208	0.000440553	1	0.00858461	4	3	3	0.625	0.625
group_2760		hypothetical protein	6	9	128	25	4.47761	73.5294	0.130208	0.000440553	1	0.00858461	4	3	3	0.625	0.625
group_2761		hypothetical protein	6	9	128	25	4.47761	73.5294	0.130208	0.000440553	1	0.00858461	4	3	3	0.625	0.625
group_2762		hypothetical protein	6	9	128	25	4.47761	73.5294	0.130208	0.000440553	1	0.00858461	4	3	3	0.625	0.625
group_1655		hypothetical protein	5	8	129	26	3.73134	76.4706	0.125969	0.000801509	1	0.0148546	4	3	2	0.625	1
group_2735		hypothetical protein	5	8	129	26	3.73134	76.4706	0.125969	0.000801509	1	0.0148546	4	3	2	0.625	1
group_2859		hypothetical protein	4	7	130	27	2.98507	79.4118	0.118681	0.0014213	1	0.0228842	3	2	2	1	1
tap_1		Multidrug efflux pump Tap	4	7	130	27	2.98507	79.4118	0.118681	0.0014213	1	0.0228842	3	2	2	1	1
group_2861		hypothetical protein	4	7	130	27	2.98507	79.4118	0.118681	0.0014213	1	0.0228842	3	2	2	1	1
group_552		hypothetical protein	4	7	130	27	2.98507	79.4118	0.118681	0.0014213	1	0.0228842	3	3	3	0.25	0.25
group_1151		hypothetical protein	8	12	126	22	5.97015	64.7059	0.116402	3.14e-05	0.130903	0.00230606	9	6	4	0.507812	1
pduB		Propanediol utilization protein PduB	106	33	28	1	79.1045	2.94118	0.114719	0.0106197	1	0.113841	10	1	9	0.0214844	0.0214844
group_1060		IS21 family transposase IS21	2	4	132	30	1.49254	88.2353	0.113636	0.0158385	1	0.160697	3	2	1	1	1
group_3489		hypothetical protein	2	4	132	30	1.49254	88.2353	0.113636	0.0158385	1	0.160697	4	2	2	1	1
group_3830		hypothetical protein	2	4	132	30	1.49254	88.2353	0.113636	0.0158385	1	0.160697	3	1	2	1	1
group_3831		hypothetical protein	2	4	132	30	1.49254	88.2353	0.113636	0.0158385	1	0.160697	3	1	2	1	1
group_3832		hypothetical protein	2	4	132	30	1.49254	88.2353	0.113636	0.0158385	1	0.160697	3	1	2	1	1
group_3833		hypothetical protein	2	4	132	30	1.49254	88.2353	0.113636	0.0158385	1	0.160697	3	1	2	1	1
group_3834		hypothetical protein	2	4	132	30	1.49254	88.2353	0.113636	0.0158385	1	0.160697	3	1	2	1	1
group_3998		hypothetical protein	2	4	132	30	1.49254	88.2353	0.113636	0.0158385	1	0.160697	3	2	2	1	1
group_805	hpcG	2-oxo-hept-4-ene-1,7-dioate hydratase	2	4	132	30	1.49254	88.2353	0.113636	0.0158385	1	0.160697	5	2	4	0.375	1
group_1649		hypothetical protein	5	9	129	25	3.73134	73.5294	0.107666	0.000205931	0.858734	0.00569506	3	3	3	0.25	0.25
group_2738		hypothetical protein	5	9	129	25	3.73134	73.5294	0.107666	0.000205931	0.858734	0.00569506	4	4	3	0.125	0.625
traL		Protein TraL	5	9	129	25	3.73134	73.5294	0.107666	0.000205931	0.858734	0.00569506	4	4	3	0.125	0.625
group_2763		hypothetical protein	5	9	129	25	3.73134	73.5294	0.107666	0.000205931	0.858734	0.00569506	4	3	3	0.625	0.625
group_3352		hypothetical protein	5	9	129	25	3.73134	73.5294	0.107666	0.000205931	0.858734	0.00569506	4	4	3	0.125	0.625
group_1661		hypothetical protein	4	8	130	26	2.98507	76.4706	0.1	0.00036113	1	0.00734591	3	3	2	0.25	1
group_2742		hypothetical protein	4	8	130	26	2.98507	76.4706	0.1	0.00036113	1	0.00734591	3	3	2	0.25	1
group_2757		hypothetical protein	4	8	130	26	2.98507	76.4706	0.1	0.00036113	1	0.00734591	3	3	2	0.25	1
group_2764		hypothetical protein	4	8	130	26	2.98507	76.4706	0.1	0.00036113	1	0.00734591	2	2	2	0.5	0.5
group_2779		hypothetical protein	4	8	130	26	2.98507	76.4706	0.1	0.00036113	1	0.00734591	3	3	2	0.25	1
group_1152		hypothetical protein	5	10	129	24	3.73134	70.5882	0.0930233	4.95e-05	0.206486	0.00230606	5	3	3	1	1
group_1127		hypothetical protein	9	15	125	19	6.71642	55.8824	0.0912	8.05e-07	0.00335719	0.000839297	7	4	4	1	1
group_1119	xerC_1	Tyrosine recombinase XerC	3	7	131	27	2.23881	79.4118	0.0883315	0.000606526	1	0.0113929	2	2	1	0.5	1
group_1638	folP_1	Dihydropteroate synthase	3	7	131	27	2.23881	79.4118	0.0883315	0.000606526	1	0.0113929	2	2	1	0.5	1
group_2672		hypothetical protein	3	7	131	27	2.23881	79.4118	0.0883315	0.000606526	1	0.0113929	3	3	2	0.25	1
emrE_1		Multidrug transporter EmrE	3	7	131	27	2.23881	79.4118	0.0883315	0.000606526	1	0.0113929	2	2	1	0.5	1
group_6637	ldrD_2	Small toxic polypeptide LdrD	3	7	131	27	2.23881	79.4118	0.0883315	0.000606526	1	0.0113929	4	3	2	0.625	1
group_6639	ldrD_1	Small toxic polypeptide LdrD	3	7	131	27	2.23881	79.4118	0.0883315	0.000606526	1	0.0113929	4	3	2	0.625	1
group_3027		hypothetical protein	2	5	132	29	1.49254	85.2941	0.0878788	0.00403632	1	0.0537746	1	1	1	1	1
group_1128		hypothetical protein	4	9	130	25	2.98507	73.5294	0.0854701	8.59e-05	0.358171	0.00319796	4	3	3	0.625	0.625
group_2734		hypothetical protein	4	9	130	25	2.98507	73.5294	0.0854701	8.59e-05	0.358171	0.00319796	3	3	3	0.25	0.25
ymgC		putative protein YmgC	98	33	36	1	73.1343	2.94118	0.0824916	0.00194983	1	0.0276558	11	1	11	0.000976563	0.0117188
group_1965		hypothetical protein	98	33	36	1	73.1343	2.94118	0.0824916	0.00194983	1	0.0276558	11	1	11	0.000976563	0.0117188
group_104		hypothetical protein	1	3	133	31	0.746269	91.1765	0.0776942	0.0264916	1	0.246036	3	1	2	1	1
group_1086		hypothetical protein	1	3	133	31	0.746269	91.1765	0.0776942	0.0264916	1	0.246036	3	1	2	1	1
group_1184		hypothetical protein	1	3	133	31	0.746269	91.1765	0.0776942	0.0264916	1	0.246036	2	1	1	1	1
group_121		hypothetical protein	1	3	133	31	0.746269	91.1765	0.0776942	0.0264916	1	0.246036	3	1	2	1	1
group_1686		hypothetical protein	1	3	133	31	0.746269	91.1765	0.0776942	0.0264916	1	0.246036	2	1	1	1	1
group_170		hypothetical protein	1	3	133	31	0.746269	91.1765	0.0776942	0.0264916	1	0.246036	3	1	2	1	1
group_1775		Tn3 family transposase TnAs3	1	3	133	31	0.746269	91.1765	0.0776942	0.0264916	1	0.246036	2	1	1	1	1
group_1829		hypothetical protein	1	3	133	31	0.746269	91.1765	0.0776942	0.0264916	1	0.246036	2	1	1	1	1
mbeA		DNA relaxase MbeA	1	3	133	31	0.746269	91.1765	0.0776942	0.0264916	1	0.246036	3	1	2	1	1
group_3447		hypothetical protein	1	3	133	31	0.746269	91.1765	0.0776942	0.0264916	1	0.246036	3	1	2	1	1
group_3448		hypothetical protein	1	3	133	31	0.746269	91.1765	0.0776942	0.0264916	1	0.246036	3	1	2	1	1
group_3528		hypothetical protein	1	3	133	31	0.746269	91.1765	0.0776942	0.0264916	1	0.246036	2	1	1	1	1
group_3530		hypothetical protein	1	3	133	31	0.746269	91.1765	0.0776942	0.0264916	1	0.246036	2	1	1	1	1
group_3531		hypothetical protein	1	3	133	31	0.746269	91.1765	0.0776942	0.0264916	1	0.246036	2	1	1	1	1
group_3532		hypothetical protein	1	3	133	31	0.746269	91.1765	0.0776942	0.0264916	1	0.246036	2	1	1	1	1
group_3533		hypothetical protein	1	3	133	31	0.746269	91.1765	0.0776942	0.0264916	1	0.246036	2	1	1	1	1
group_3534		hypothetical protein	1	3	133	31	0.746269	91.1765	0.0776942	0.0264916	1	0.246036	2	1	1	1	1
cia		Colicin-Ia	1	3	133	31	0.746269	91.1765	0.0776942	0.0264916	1	0.246036	2	1	1	1	1
group_4251		hypothetical protein	1	3	133	31	0.746269	91.1765	0.0776942	0.0264916	1	0.246036	2	1	1	1	1
group_442		hypothetical protein	1	3	133	31	0.746269	91.1765	0.0776942	0.0264916	1	0.246036	3	1	2	1	1
group_53		hypothetical protein	1	3	133	31	0.746269	91.1765	0.0776942	0.0264916	1	0.246036	3	1	2	1	1
group_59		hypothetical protein	1	3	133	31	0.746269	91.1765	0.0776942	0.0264916	1	0.246036	3	1	2	1	1
ugpC_2		sn-glycerol-3-phosphate import ATP-binding protein UgpC	1	3	133	31	0.746269	91.1765	0.0776942	0.0264916	1	0.246036	4	1	3	0.625	0.625
ompX_1		Outer membrane protein X	1	3	133	31	0.746269	91.1765	0.0776942	0.0264916	1	0.246036	3	1	2	1	1
group_1623		hypothetical protein	3	8	131	26	2.23881	76.4706	0.0744275	0.00014094	0.587719	0.00441894	4	2	3	0.625	1
group_1651		hypothetical protein	3	8	131	26	2.23881	76.4706	0.0744275	0.00014094	0.587719	0.00441894	2	2	2	0.5	0.5
group_2619		hypothetical protein	3	8	131	26	2.23881	76.4706	0.0744275	0.00014094	0.587719	0.00441894	4	2	3	0.625	1
group_2695		hypothetical protein	3	8	131	26	2.23881	76.4706	0.0744275	0.00014094	0.587719	0.00441894	3	2	2	1	1
group_2733		hypothetical protein	3	8	131	26	2.23881	76.4706	0.0744275	0.00014094	0.587719	0.00441894	2	2	2	0.5	0.5
group_2736		hypothetical protein	3	8	131	26	2.23881	76.4706	0.0744275	0.00014094	0.587719	0.00441894	2	2	2	0.5	0.5
group_2740		hypothetical protein	3	8	131	26	2.23881	76.4706	0.0744275	0.00014094	0.587719	0.00441894	2	2	2	0.5	0.5
group_2741		hypothetical protein	3	8	131	26	2.23881	76.4706	0.0744275	0.00014094	0.587719	0.00441894	2	2	2	0.5	0.5
group_2745		hypothetical protein	3	8	131	26	2.23881	76.4706	0.0744275	0.00014094	0.587719	0.00441894	2	2	2	0.5	0.5
group_2746		hypothetical protein	3	8	131	26	2.23881	76.4706	0.0744275	0.00014094	0.587719	0.00441894	2	2	2	0.5	0.5
group_2756		hypothetical protein	3	8	131	26	2.23881	76.4706	0.0744275	0.00014094	0.587719	0.00441894	2	2	2	0.5	0.5
group_2782		hypothetical protein	3	8	131	26	2.23881	76.4706	0.0744275	0.00014094	0.587719	0.00441894	2	2	2	0.5	0.5
group_3349		hypothetical protein	3	8	131	26	2.23881	76.4706	0.0744275	0.00014094	0.587719	0.00441894	4	1	3	0.625	0.625
group_3350		hypothetical protein	3	8	131	26	2.23881	76.4706	0.0744275	0.00014094	0.587719	0.00441894	4	1	3	0.625	0.625
group_2642		hypothetical protein	2	6	132	28	1.49254	82.3529	0.0707071	0.000957493	1	0.017063	1	1	1	1	1
group_1061		IS21 family transposase IS21	2	7	132	27	1.49254	79.4118	0.0584416	0.000213443	0.890059	0.00569506	3	1	2	1	1
group_1633		IS6 family transposase IS26	2	7	132	27	1.49254	79.4118	0.0584416	0.000213443	0.890059	0.00569506	4	1	3	0.625	0.625
group_3490		hypothetical protein	1	4	133	30	0.746269	88.2353	0.056391	0.00618217	1	0.0790787	3	1	2	1	1
group_1750		hypothetical protein	2	8	132	26	1.49254	76.4706	0.0492424	4.5e-05	0.187564	0.00230606	4	1	3	0.625	0.625
group_214		IS1 family transposase IS1A	2	8	132	26	1.49254	76.4706	0.0492424	4.5e-05	0.187564	0.00230606	3	1	3	0.25	1
group_187	umuC_1	Protein UmuC	1	5	133	29	0.746269	85.2941	0.043609	0.00135401	1	0.0228842	4	1	3	0.625	0.625
group_2928		hypothetical protein	1	6	133	28	0.746269	82.3529	0.0350877	0.000281084	1	0.00589006	2	1	1	1	1
tfaE_1		Prophage tail fiber assembly protein TfaE	1	6	133	28	0.746269	82.3529	0.0350877	0.000281084	1	0.00589006	3	1	2	1	1
upaG		Autotransporter adhesin EhaG	3	14	131	20	2.23881	58.8235	0.0327154	6.83e-09	2.85e-05	2.85e-05	6	2	4	0.6875	0.6875
group_1635		IS6 family transposase IS26	1	7	133	27	0.746269	79.4118	0.0290011	5.56e-05	0.231913	0.00230606	1	1	1	1	1
group_1749		hypothetical protein	1	7	133	27	0.746269	79.4118	0.0290011	5.56e-05	0.231913	0.00230606	3	1	2	1	1
group_1751		hypothetical protein	1	7	133	27	0.746269	79.4118	0.0290011	5.56e-05	0.231913	0.00230606	3	1	2	1	1
group_262		hypothetical protein	1	7	133	27	0.746269	79.4118	0.0290011	5.56e-05	0.231913	0.00230606	3	1	2	1	1
group_2689		hypothetical protein	1	7	133	27	0.746269	79.4118	0.0290011	5.56e-05	0.231913	0.00230606	1	1	1	1	1
group_3351		hypothetical protein	1	7	133	27	0.746269	79.4118	0.0290011	5.56e-05	0.231913	0.00230606	3	1	2	1	1
rcsA_1		Transcriptional regulatory protein RcsA	1	8	133	26	0.746269	76.4706	0.0244361	1.05e-05	0.0438715	0.00230606	3	1	3	0.25	1
group_58		hypothetical protein	1	8	133	26	0.746269	76.4706	0.0244361	1.05e-05	0.0438715	0.00230606	4	1	3	0.625	0.625
group_2098		hypothetical protein	85	34	49	0	63.4328	0	0	2.82e-06	0.0117598	0.00230606	11	0	11	0.000976563	0.000976563
group_2674		hypothetical protein	0	7	134	27	0	79.4118	0	8.15e-06	0.0339745	0.00230606	2	0	2	0.5	0.5
group_3347		hypothetical protein	0	7	134	27	0	79.4118	0	8.15e-06	0.0339745	0.00230606	2	0	2	0.5	0.5
dhfrI_1		Dihydrofolate reductase type 1	0	7	134	27	0	79.4118	0	8.15e-06	0.0339745	0.00230606	2	0	2	0.5	0.5
pir		PI protein	0	6	134	28	0	82.3529	0	4.71e-05	0.196567	0.00230606	1	0	1	1	1
group_2920		hypothetical protein	0	6	134	28	0	82.3529	0	4.71e-05	0.196567	0.00230606	1	0	1	1	1
group_2921		hypothetical protein	0	6	134	28	0	82.3529	0	4.71e-05	0.196567	0.00230606	1	0	1	1	1
group_2922		hypothetical protein	0	6	134	28	0	82.3529	0	4.71e-05	0.196567	0.00230606	1	0	1	1	1
group_2923		hypothetical protein	0	6	134	28	0	82.3529	0	4.71e-05	0.196567	0.00230606	1	0	1	1	1
group_2924		hypothetical protein	0	6	134	28	0	82.3529	0	4.71e-05	0.196567	0.00230606	1	0	1	1	1
group_2925		hypothetical protein	0	6	134	28	0	82.3529	0	4.71e-05	0.196567	0.00230606	1	0	1	1	1
bin3		Putative transposon Tn552 DNA-invertase bin3	0	6	134	28	0	82.3529	0	4.71e-05	0.196567	0.00230606	1	0	1	1	1
group_2927		hypothetical protein	0	6	134	28	0	82.3529	0	4.71e-05	0.196567	0.00230606	1	0	1	1	1
group_2929		hypothetical protein	0	6	134	28	0	82.3529	0	4.71e-05	0.196567	0.00230606	1	0	1	1	1
group_2930		hypothetical protein	0	6	134	28	0	82.3529	0	4.71e-05	0.196567	0.00230606	1	0	1	1	1
group_2931		hypothetical protein	0	6	134	28	0	82.3529	0	4.71e-05	0.196567	0.00230606	1	0	1	1	1
stpA_1		DNA-binding protein StpA	0	6	134	28	0	82.3529	0	4.71e-05	0.196567	0.00230606	1	0	1	1	1
group_2933	topB_1	DNA topoisomerase 3	0	6	134	28	0	82.3529	0	4.71e-05	0.196567	0.00230606	1	0	1	1	1
mpa		Proteasome-associated ATPase	0	6	134	28	0	82.3529	0	4.71e-05	0.196567	0.00230606	1	0	1	1	1
group_2935	yhcR	Endonuclease YhcR	0	6	134	28	0	82.3529	0	4.71e-05	0.196567	0.00230606	1	0	1	1	1
group_2936		hypothetical protein	0	6	134	28	0	82.3529	0	4.71e-05	0.196567	0.00230606	1	0	1	1	1
yadA		Adhesin YadA	0	6	134	28	0	82.3529	0	4.71e-05	0.196567	0.00230606	1	0	1	1	1
group_2938		hypothetical protein	0	6	134	28	0	82.3529	0	4.71e-05	0.196567	0.00230606	1	0	1	1	1
group_2939		hypothetical protein	0	6	134	28	0	82.3529	0	4.71e-05	0.196567	0.00230606	1	0	1	1	1
virD4		Protein VirD4	0	6	134	28	0	82.3529	0	4.71e-05	0.196567	0.00230606	1	0	1	1	1
group_2941		Type IV secretion system protein VirB11	0	6	134	28	0	82.3529	0	4.71e-05	0.196567	0.00230606	1	0	1	1	1
group_2942		hypothetical protein	0	6	134	28	0	82.3529	0	4.71e-05	0.196567	0.00230606	1	0	1	1	1
virB9		Type IV secretion system protein virB9	0	6	134	28	0	82.3529	0	4.71e-05	0.196567	0.00230606	1	0	1	1	1
ptlE		Type IV secretion system protein PtlE	0	6	134	28	0	82.3529	0	4.71e-05	0.196567	0.00230606	1	0	1	1	1
group_2945		hypothetical protein	0	6	134	28	0	82.3529	0	4.71e-05	0.196567	0.00230606	1	0	1	1	1
group_2946		hypothetical protein	0	6	134	28	0	82.3529	0	4.71e-05	0.196567	0.00230606	1	0	1	1	1
group_2947		hypothetical protein	0	6	134	28	0	82.3529	0	4.71e-05	0.196567	0.00230606	1	0	1	1	1
group_2948	virB4	Type IV secretion system protein virB4	0	6	134	28	0	82.3529	0	4.71e-05	0.196567	0.00230606	1	0	1	1	1
group_2949		hypothetical protein	0	6	134	28	0	82.3529	0	4.71e-05	0.196567	0.00230606	1	0	1	1	1
group_2950		hypothetical protein	0	6	134	28	0	82.3529	0	4.71e-05	0.196567	0.00230606	1	0	1	1	1
group_2951		hypothetical protein	0	6	134	28	0	82.3529	0	4.71e-05	0.196567	0.00230606	1	0	1	1	1
group_2952		hypothetical protein	0	6	134	28	0	82.3529	0	4.71e-05	0.196567	0.00230606	1	0	1	1	1
group_2953		hypothetical protein	0	6	134	28	0	82.3529	0	4.71e-05	0.196567	0.00230606	1	0	1	1	1
group_2954		hypothetical protein	0	6	134	28	0	82.3529	0	4.71e-05	0.196567	0.00230606	1	0	1	1	1
group_2955		hypothetical protein	0	6	134	28	0	82.3529	0	4.71e-05	0.196567	0.00230606	1	0	1	1	1
group_2956		hypothetical protein	0	6	134	28	0	82.3529	0	4.71e-05	0.196567	0.00230606	1	0	1	1	1
group_2957		hypothetical protein	0	6	134	28	0	82.3529	0	4.71e-05	0.196567	0.00230606	1	0	1	1	1
group_2958		hypothetical protein	0	6	134	28	0	82.3529	0	4.71e-05	0.196567	0.00230606	1	0	1	1	1
group_2959		hypothetical protein	0	6	134	28	0	82.3529	0	4.71e-05	0.196567	0.00230606	1	0	1	1	1
group_2960		hypothetical protein	0	6	134	28	0	82.3529	0	4.71e-05	0.196567	0.00230606	1	0	1	1	1
group_2961	relE	mRNA interferase toxin RelE	0	6	134	28	0	82.3529	0	4.71e-05	0.196567	0.00230606	1	0	1	1	1
group_2962		hypothetical protein	0	6	134	28	0	82.3529	0	4.71e-05	0.196567	0.00230606	1	0	1	1	1
group_2995		hypothetical protein	0	6	134	28	0	82.3529	0	4.71e-05	0.196567	0.00230606	1	0	1	1	1
group_1052		hypothetical protein	0	5	134	29	0	85.2941	0	0.00026495	1	0.00569506	1	0	1	1	1
group_118		hypothetical protein	0	5	134	29	0	85.2941	0	0.00026495	1	0.00569506	1	0	1	1	1
group_1526		hypothetical protein	0	5	134	29	0	85.2941	0	0.00026495	1	0.00569506	1	0	1	1	1
group_1746		hypothetical protein	0	5	134	29	0	85.2941	0	0.00026495	1	0.00569506	1	0	1	1	1
group_182		hypothetical protein	0	5	134	29	0	85.2941	0	0.00026495	1	0.00569506	1	0	1	1	1
rop_2		Regulatory protein rop	0	5	134	29	0	85.2941	0	0.00026495	1	0.00569506	1	0	1	1	1
group_2456		hypothetical protein	0	5	134	29	0	85.2941	0	0.00026495	1	0.00569506	1	0	1	1	1
group_2988		hypothetical protein	0	5	134	29	0	85.2941	0	0.00026495	1	0.00569506	1	0	1	1	1
group_2991		hypothetical protein	0	5	134	29	0	85.2941	0	0.00026495	1	0.00569506	1	0	1	1	1
group_3306		hypothetical protein	0	5	134	29	0	85.2941	0	0.00026495	1	0.00569506	1	0	1	1	1
group_3307		hypothetical protein	0	5	134	29	0	85.2941	0	0.00026495	1	0.00569506	1	0	1	1	1
group_3308		hypothetical protein	0	5	134	29	0	85.2941	0	0.00026495	1	0.00569506	1	0	1	1	1
group_3309		hypothetical protein	0	5	134	29	0	85.2941	0	0.00026495	1	0.00569506	1	0	1	1	1
group_3310		hypothetical protein	0	5	134	29	0	85.2941	0	0.00026495	1	0.00569506	1	0	1	1	1
group_3311		hypothetical protein	0	5	134	29	0	85.2941	0	0.00026495	1	0.00569506	1	0	1	1	1
group_3312		hypothetical protein	0	5	134	29	0	85.2941	0	0.00026495	1	0.00569506	1	0	1	1	1
group_3313		hypothetical protein	0	5	134	29	0	85.2941	0	0.00026495	1	0.00569506	1	0	1	1	1
group_3314		hypothetical protein	0	5	134	29	0	85.2941	0	0.00026495	1	0.00569506	1	0	1	1	1
group_3315		hypothetical protein	0	5	134	29	0	85.2941	0	0.00026495	1	0.00569506	1	0	1	1	1
group_3316		hypothetical protein	0	5	134	29	0	85.2941	0	0.00026495	1	0.00569506	1	0	1	1	1
group_3317		hypothetical protein	0	5	134	29	0	85.2941	0	0.00026495	1	0.00569506	1	0	1	1	1
group_3318		hypothetical protein	0	5	134	29	0	85.2941	0	0.00026495	1	0.00569506	1	0	1	1	1
group_3319		hypothetical protein	0	5	134	29	0	85.2941	0	0.00026495	1	0.00569506	1	0	1	1	1
group_3320		hypothetical protein	0	5	134	29	0	85.2941	0	0.00026495	1	0.00569506	1	0	1	1	1
group_3321		hypothetical protein	0	5	134	29	0	85.2941	0	0.00026495	1	0.00569506	1	0	1	1	1
group_3322		hypothetical protein	0	5	134	29	0	85.2941	0	0.00026495	1	0.00569506	1	0	1	1	1
group_3323		hypothetical protein	0	5	134	29	0	85.2941	0	0.00026495	1	0.00569506	1	0	1	1	1
trkG		Trk system potassium uptake protein TrkG	0	5	134	29	0	85.2941	0	0.00026495	1	0.00569506	1	0	1	1	1
group_3325		hypothetical protein	0	5	134	29	0	85.2941	0	0.00026495	1	0.00569506	1	0	1	1	1
group_3326		hypothetical protein	0	5	134	29	0	85.2941	0	0.00026495	1	0.00569506	1	0	1	1	1
group_3327		hypothetical protein	0	5	134	29	0	85.2941	0	0.00026495	1	0.00569506	1	0	1	1	1
group_3328		hypothetical protein	0	5	134	29	0	85.2941	0	0.00026495	1	0.00569506	1	0	1	1	1
group_3329		hypothetical protein	0	5	134	29	0	85.2941	0	0.00026495	1	0.00569506	1	0	1	1	1
group_3330	ybcO_1	Putative nuclease YbcO	0	5	134	29	0	85.2941	0	0.00026495	1	0.00569506	1	0	1	1	1
yeaR_1		putative protein YeaR	0	5	134	29	0	85.2941	0	0.00026495	1	0.00569506	1	0	1	1	1
group_3332		hypothetical protein	0	5	134	29	0	85.2941	0	0.00026495	1	0.00569506	1	0	1	1	1
group_3333		hypothetical protein	0	5	134	29	0	85.2941	0	0.00026495	1	0.00569506	1	0	1	1	1
group_3334		hypothetical protein	0	5	134	29	0	85.2941	0	0.00026495	1	0.00569506	1	0	1	1	1
group_3335		hypothetical protein	0	5	134	29	0	85.2941	0	0.00026495	1	0.00569506	1	0	1	1	1
group_3336		hypothetical protein	0	5	134	29	0	85.2941	0	0.00026495	1	0.00569506	1	0	1	1	1
group_3337		hypothetical protein	0	5	134	29	0	85.2941	0	0.00026495	1	0.00569506	1	0	1	1	1
group_3338		hypothetical protein	0	5	134	29	0	85.2941	0	0.00026495	1	0.00569506	1	0	1	1	1
ydaG		putative protein YdaG	0	5	134	29	0	85.2941	0	0.00026495	1	0.00569506	1	0	1	1	1
group_3340		hypothetical protein	0	5	134	29	0	85.2941	0	0.00026495	1	0.00569506	1	0	1	1	1
group_3341		hypothetical protein	0	5	134	29	0	85.2941	0	0.00026495	1	0.00569506	1	0	1	1	1
kilR		Killing protein KilR	0	5	134	29	0	85.2941	0	0.00026495	1	0.00569506	1	0	1	1	1
group_3343		hypothetical protein	0	5	134	29	0	85.2941	0	0.00026495	1	0.00569506	1	0	1	1	1
recE		Exodeoxyribonuclease 8	0	5	134	29	0	85.2941	0	0.00026495	1	0.00569506	1	0	1	1	1
recT		Protein RecT	0	5	134	29	0	85.2941	0	0.00026495	1	0.00569506	1	0	1	1	1
group_3346	rcbA	Double-strand break reduction protein	0	5	134	29	0	85.2941	0	0.00026495	1	0.00569506	1	0	1	1	1
group_355	dnaC_1	DNA replication protein DnaC	0	5	134	29	0	85.2941	0	0.00026495	1	0.00569506	1	0	1	1	1
group_69	rrrD_1	Lysozyme RrrD	0	5	134	29	0	85.2941	0	0.00026495	1	0.00569506	1	0	1	1	1
group_1530		hypothetical protein	0	4	134	30	0	88.2353	0	0.00144839	1	0.0228842	1	0	1	1	1
group_169		hypothetical protein	0	4	134	30	0	88.2353	0	0.00144839	1	0.0228842	1	0	1	1	1
group_2455		hypothetical protein	0	4	134	30	0	88.2353	0	0.00144839	1	0.0228842	1	0	1	1	1
group_51		hypothetical protein	0	4	134	30	0	88.2353	0	0.00144839	1	0.0228842	1	0	1	1	1
group_138		hypothetical protein	0	3	134	31	0	91.1765	0	0.00770919	1	0.0859555	1	0	1	1	1
group_1684		hypothetical protein	0	3	134	31	0	91.1765	0	0.00770919	1	0.0859555	1	0	1	1	1
group_1685	tfaE_1	Prophage tail fiber assembly protein TfaE	0	3	134	31	0	91.1765	0	0.00770919	1	0.0859555	1	0	1	1	1
group_2298	rop_1	Regulatory protein rop	0	3	134	31	0	91.1765	0	0.00770919	1	0.0859555	1	0	1	1	1
group_2964		hypothetical protein	0	3	134	31	0	91.1765	0	0.00770919	1	0.0859555	1	0	1	1	1
group_2965		hypothetical protein	0	3	134	31	0	91.1765	0	0.00770919	1	0.0859555	1	0	1	1	1
group_2966		hypothetical protein	0	3	134	31	0	91.1765	0	0.00770919	1	0.0859555	1	0	1	1	1
group_2967		hypothetical protein	0	3	134	31	0	91.1765	0	0.00770919	1	0.0859555	1	0	1	1	1
group_2968		hypothetical protein	0	3	134	31	0	91.1765	0	0.00770919	1	0.0859555	1	0	1	1	1
group_2969		hypothetical protein	0	3	134	31	0	91.1765	0	0.00770919	1	0.0859555	1	0	1	1	1
group_2970		hypothetical protein	0	3	134	31	0	91.1765	0	0.00770919	1	0.0859555	1	0	1	1	1
group_2971		hypothetical protein	0	3	134	31	0	91.1765	0	0.00770919	1	0.0859555	1	0	1	1	1
group_2972		hypothetical protein	0	3	134	31	0	91.1765	0	0.00770919	1	0.0859555	1	0	1	1	1
group_2973		hypothetical protein	0	3	134	31	0	91.1765	0	0.00770919	1	0.0859555	1	0	1	1	1
group_2974		hypothetical protein	0	3	134	31	0	91.1765	0	0.00770919	1	0.0859555	1	0	1	1	1
group_2975		hypothetical protein	0	3	134	31	0	91.1765	0	0.00770919	1	0.0859555	1	0	1	1	1
group_2976		hypothetical protein	0	3	134	31	0	91.1765	0	0.00770919	1	0.0859555	1	0	1	1	1
group_2977		hypothetical protein	0	3	134	31	0	91.1765	0	0.00770919	1	0.0859555	1	0	1	1	1
group_2978		hypothetical protein	0	3	134	31	0	91.1765	0	0.00770919	1	0.0859555	1	0	1	1	1
group_2979		hypothetical protein	0	3	134	31	0	91.1765	0	0.00770919	1	0.0859555	1	0	1	1	1
group_2980		hypothetical protein	0	3	134	31	0	91.1765	0	0.00770919	1	0.0859555	1	0	1	1	1
group_2981		hypothetical protein	0	3	134	31	0	91.1765	0	0.00770919	1	0.0859555	1	0	1	1	1
group_2982		hypothetical protein	0	3	134	31	0	91.1765	0	0.00770919	1	0.0859555	1	0	1	1	1
group_2983		hypothetical protein	0	3	134	31	0	91.1765	0	0.00770919	1	0.0859555	1	0	1	1	1
group_2984		hypothetical protein	0	3	134	31	0	91.1765	0	0.00770919	1	0.0859555	1	0	1	1	1
group_2985		hypothetical protein	0	3	134	31	0	91.1765	0	0.00770919	1	0.0859555	1	0	1	1	1
group_2986		hypothetical protein	0	3	134	31	0	91.1765	0	0.00770919	1	0.0859555	1	0	1	1	1
sopB		Protein SopB	0	3	134	31	0	91.1765	0	0.00770919	1	0.0859555	1	0	1	1	1
group_2997		hypothetical protein	0	3	134	31	0	91.1765	0	0.00770919	1	0.0859555	1	0	1	1	1
group_2998		hypothetical protein	0	3	134	31	0	91.1765	0	0.00770919	1	0.0859555	1	0	1	1	1
spy		Periplasmic chaperone Spy	0	3	134	31	0	91.1765	0	0.00770919	1	0.0859555	1	0	1	1	1
group_3521		hypothetical protein	0	3	134	31	0	91.1765	0	0.00770919	1	0.0859555	2	0	2	0.5	0.5
group_3952		hypothetical protein	0	3	134	31	0	91.1765	0	0.00770919	1	0.0859555	2	0	2	0.5	0.5
group_4384		hypothetical protein	0	3	134	31	0	91.1765	0	0.00770919	1	0.0859555	1	0	1	1	1
group_4386		hypothetical protein	0	3	134	31	0	91.1765	0	0.00770919	1	0.0859555	1	0	1	1	1
group_4387		hypothetical protein	0	3	134	31	0	91.1765	0	0.00770919	1	0.0859555	1	0	1	1	1
group_4388		hypothetical protein	0	3	134	31	0	91.1765	0	0.00770919	1	0.0859555	1	0	1	1	1
parM_1		Plasmid segregation protein ParM	0	3	134	31	0	91.1765	0	0.00770919	1	0.0859555	1	0	1	1	1
group_4390		hypothetical protein	0	3	134	31	0	91.1765	0	0.00770919	1	0.0859555	1	0	1	1	1
group_4391		hypothetical protein	0	3	134	31	0	91.1765	0	0.00770919	1	0.0859555	1	0	1	1	1
group_4392		hypothetical protein	0	3	134	31	0	91.1765	0	0.00770919	1	0.0859555	1	0	1	1	1
group_4395		hypothetical protein	0	3	134	31	0	91.1765	0	0.00770919	1	0.0859555	1	0	1	1	1
group_70	rrrD_2	Lysozyme RrrD	0	3	134	31	0	91.1765	0	0.00770919	1	0.0859555	1	0	1	1	1
group_747		hypothetical protein	0	3	134	31	0	91.1765	0	0.00770919	1	0.0859555	1	0	1	1	1
ssuA_2		Putative aliphatic sulfonates-binding protein	0	3	134	31	0	91.1765	0	0.00770919	1	0.0859555	3	0	3	0.25	0.25
cdsA_2		Phosphatidate cytidylyltransferase	116	34	18	0	86.5672	0	0	0.0255432	1	0.246036	6	0	6	0.03125	0.03125
group_117		hypothetical protein	0	2	134	32	0	94.1176	0	0.0399914	1	0.320085	1	0	1	1	1
group_1318		hypothetical protein	0	2	134	32	0	94.1176	0	0.0399914	1	0.320085	1	0	1	1	1
group_1322		hypothetical protein	0	2	134	32	0	94.1176	0	0.0399914	1	0.320085	1	0	1	1	1
group_167		hypothetical protein	0	2	134	32	0	94.1176	0	0.0399914	1	0.320085	1	0	1	1	1
group_1769		hypothetical protein	0	2	134	32	0	94.1176	0	0.0399914	1	0.320085	2	0	2	0.5	0.5
yhcR_1		Endonuclease YhcR	0	2	134	32	0	94.1176	0	0.0399914	1	0.320085	2	0	2	0.5	0.5
group_1771		hypothetical protein	0	2	134	32	0	94.1176	0	0.0399914	1	0.320085	2	0	2	0.5	0.5
group_1772		hypothetical protein	0	2	134	32	0	94.1176	0	0.0399914	1	0.320085	2	0	2	0.5	0.5
group_1773		hypothetical protein	0	2	134	32	0	94.1176	0	0.0399914	1	0.320085	2	0	2	0.5	0.5
group_265		hypothetical protein	0	2	134	32	0	94.1176	0	0.0399914	1	0.320085	1	0	1	1	1
group_266		hypothetical protein	0	2	134	32	0	94.1176	0	0.0399914	1	0.320085	1	0	1	1	1
group_3492		hypothetical protein	0	2	134	32	0	94.1176	0	0.0399914	1	0.320085	2	0	2	0.5	0.5
group_3493		hypothetical protein	0	2	134	32	0	94.1176	0	0.0399914	1	0.320085	2	0	2	0.5	0.5
group_3494		hypothetical protein	0	2	134	32	0	94.1176	0	0.0399914	1	0.320085	2	0	2	0.5	0.5
group_3495		hypothetical protein	0	2	134	32	0	94.1176	0	0.0399914	1	0.320085	2	0	2	0.5	0.5
group_3496		hypothetical protein	0	2	134	32	0	94.1176	0	0.0399914	1	0.320085	2	0	2	0.5	0.5
dnaJ_2		Chaperone protein DnaJ	0	2	134	32	0	94.1176	0	0.0399914	1	0.320085	2	0	2	0.5	0.5
group_3498		hypothetical protein	0	2	134	32	0	94.1176	0	0.0399914	1	0.320085	2	0	2	0.5	0.5
group_3499		hypothetical protein	0	2	134	32	0	94.1176	0	0.0399914	1	0.320085	2	0	2	0.5	0.5
higA1		Antitoxin HigA1	0	2	134	32	0	94.1176	0	0.0399914	1	0.320085	2	0	2	0.5	0.5
higB2		Putative toxin HigB2	0	2	134	32	0	94.1176	0	0.0399914	1	0.320085	2	0	2	0.5	0.5
group_3502		hypothetical protein	0	2	134	32	0	94.1176	0	0.0399914	1	0.320085	2	0	2	0.5	0.5
group_3503		hypothetical protein	0	2	134	32	0	94.1176	0	0.0399914	1	0.320085	2	0	2	0.5	0.5
group_3505		hypothetical protein	0	2	134	32	0	94.1176	0	0.0399914	1	0.320085	2	0	2	0.5	0.5
group_3506		hypothetical protein	0	2	134	32	0	94.1176	0	0.0399914	1	0.320085	2	0	2	0.5	0.5
group_3507		hypothetical protein	0	2	134	32	0	94.1176	0	0.0399914	1	0.320085	2	0	2	0.5	0.5
group_3509		Type IV secretion system protein VirB11	0	2	134	32	0	94.1176	0	0.0399914	1	0.320085	2	0	2	0.5	0.5
group_3510	virB9	Type IV secretion system protein virB9	0	2	134	32	0	94.1176	0	0.0399914	1	0.320085	2	0	2	0.5	0.5
group_3511	ptlE	Type IV secretion system protein PtlE	0	2	134	32	0	94.1176	0	0.0399914	1	0.320085	2	0	2	0.5	0.5
group_3512		hypothetical protein	0	2	134	32	0	94.1176	0	0.0399914	1	0.320085	2	0	2	0.5	0.5
group_3513		hypothetical protein	0	2	134	32	0	94.1176	0	0.0399914	1	0.320085	2	0	2	0.5	0.5
group_3514		hypothetical protein	0	2	134	32	0	94.1176	0	0.0399914	1	0.320085	2	0	2	0.5	0.5
group_3515		hypothetical protein	0	2	134	32	0	94.1176	0	0.0399914	1	0.320085	2	0	2	0.5	0.5
group_3516	virB4_2	Type IV secretion system protein virB4	0	2	134	32	0	94.1176	0	0.0399914	1	0.320085	2	0	2	0.5	0.5
group_3517		hypothetical protein	0	2	134	32	0	94.1176	0	0.0399914	1	0.320085	2	0	2	0.5	0.5
group_3518		hypothetical protein	0	2	134	32	0	94.1176	0	0.0399914	1	0.320085	2	0	2	0.5	0.5
group_3519		hypothetical protein	0	2	134	32	0	94.1176	0	0.0399914	1	0.320085	2	0	2	0.5	0.5
rfaH_2		Transcription antitermination protein RfaH	0	2	134	32	0	94.1176	0	0.0399914	1	0.320085	2	0	2	0.5	0.5
group_4003		hypothetical protein	0	2	134	32	0	94.1176	0	0.0399914	1	0.320085	1	0	1	1	1
group_416		hypothetical protein	0	2	134	32	0	94.1176	0	0.0399914	1	0.320085	1	0	1	1	1
group_419		hypothetical protein	0	2	134	32	0	94.1176	0	0.0399914	1	0.320085	1	0	1	1	1
group_4224		hypothetical protein	0	2	134	32	0	94.1176	0	0.0399914	1	0.320085	2	0	2	0.5	0.5
group_4225		hypothetical protein	0	2	134	32	0	94.1176	0	0.0399914	1	0.320085	2	0	2	0.5	0.5
group_4227		hypothetical protein	0	2	134	32	0	94.1176	0	0.0399914	1	0.320085	2	0	2	0.5	0.5
group_424		hypothetical protein	0	2	134	32	0	94.1176	0	0.0399914	1	0.320085	1	0	1	1	1
group_4381		hypothetical protein	0	2	134	32	0	94.1176	0	0.0399914	1	0.320085	1	0	1	1	1
group_4382		hypothetical protein	0	2	134	32	0	94.1176	0	0.0399914	1	0.320085	1	0	1	1	1
group_4383		hypothetical protein	0	2	134	32	0	94.1176	0	0.0399914	1	0.320085	1	0	1	1	1
group_4393		hypothetical protein	0	2	134	32	0	94.1176	0	0.0399914	1	0.320085	1	0	1	1	1
group_4396		hypothetical protein	0	2	134	32	0	94.1176	0	0.0399914	1	0.320085	1	0	1	1	1
group_49		hypothetical protein	0	2	134	32	0	94.1176	0	0.0399914	1	0.320085	1	0	1	1	1
group_492	mbeC	Mobilization protein MbeC	0	2	134	32	0	94.1176	0	0.0399914	1	0.320085	1	0	1	1	1
group_541		hypothetical protein	0	2	134	32	0	94.1176	0	0.0399914	1	0.320085	1	0	1	1	1
ycfT_1		Inner membrane protein YcfT	0	2	134	32	0	94.1176	0	0.0399914	1	0.320085	2	0	2	0.5	0.5
group_843		hypothetical protein	0	2	134	32	0	94.1176	0	0.0399914	1	0.320085	2	0	2	0.5	0.5
group_996		hypothetical protein	0	2	134	32	0	94.1176	0	0.0399914	1	0.320085	2	0	2	0.5	0.5
group_2307		E3 ubiquitin-protein ligase ipaH9.8	119	34	15	0	88.806	0	0	0.0429529	1	0.34052	3	0	3	0.25	0.25
lpfC'		putative outer membrane usher protein LpfC'	118	34	16	0	88.0597	0	0	0.0441001	1	0.347632	7	0	7	0.015625	0.015625
