# Supplementary material for: Escherichia coli killing by epidemiologically successful sublineages of Shigella sonnei is mediated by colicins
Source: eBioMedicine. 2023 Oct 6;97:104822. doi: 10.1016/j.ebiom.2023.104822 (PMC10579285; doi:10.1016/j.ebiom.2023.104822)
Supplement: Supplementary Table S3 [file mmc4.xlsx]

## Sheet: Sheet1
		Table summarizing the matches between colicins identified by whole genome sequencing (WGS) and the colicins identified by mass spectrometry (MS) analysis of the secretome.
		For more details on mass spectrometry data please refer to supplementary table 4
			KEY
				Absent in MS but expected
				Present in MS but not expected
				Present in MS and expected
			* - No specific peptides : Identified peptides are shared with other entries
			Shigella isolates analysed by mass spectrometry
		Sample Number	1	2	3	4	5	6	7	8	9	10	11	12	13	14	15	17	18
		S. sonnei strain	18787_6#82	18787_7#36	18787_7#90	18787_6#18	18787_6#36	18787_6#1	18787_6#19	18787_7#33	18787_7#68	18787_7#93	18787_6#9	18787_7#71	18787_6#86	18787_7#8	18787_6#83	18787_6#85	18787_6#3
		Genotype	3.7.25	3.7.18	3.7.25	3.7.20	3.7.25	3.7.18	3.7.16	3.7.16	3.7.4	3.7.29.1.2	3.7.27	3.6.1.1	3.6.1.1.3.1	3.6.1	3.6.3	3.7.18	3.7.30.4.1
		Short read accession number	ERR1364224	ERR1364272	ERR1364326	ERR1364160	ERR1364178	ERR1364143	ERR1364161	ERR1364269	ERR1364304	ERR1364329	ERR1364151	ERR1364307	ERR1364228	ERR1364244	ERR1364225	ERR1364227	ERR1364145
		E.coli killing phenotype	YES	YES	YES	YES	YES	YES	YES	YES	YES	YES	YES	YES	YES	YES	YES	NO	NO
	Colicins identified by WGS (ENA accession numbers)	ENA_AAK67298_AAK67298.1
		ENA_AAK67300_AAK67300.1
		ENA_AAN28374_AAN28374.1
		ENA_AAN28375_AAN28375.1
		ENA_CAC41014_CAC41014.1
		ENA_CDU39502_CDU39502.1
		ENA_EFY8685335_EFY8685335.1	*	*		*	*	*	*	*	*	*	*		*	*	*
		ENA_EGI20509_EGI20509.1
		ENA_QBJ61514_QBJ61514.1					*	*	*	*	*	*	*		*	*	*
		ENA_QPR02973_QPR02973.1
		ENA_RRL08037_RRL08037.1
		ENA_ATH91132_ATH91132.1	*	*		*	*	*	*	*	*	*	*		*	*	*
		ENA_MMX53677_MMX53677.1	*	*		*			*	*	*	*	*		*	*	*
		ENA_EFK6673134_EFK6673134.1
		ENA_EGI48000_EGI48000.1
		ENA_HAO0105385_HAO0105385.1
		ENA_MJC27672_MJC27672.1
		ENA_TYF46196_TYF46196.1
		ENA|TJS27630|TJS27630.1	*	*		*	*	*	*	*	*	*	*		*		*
		ENA_TJT21250_TJT21250.1	*	*		*	*	*			*	*	*		*	*	*
		ENA_EFB3735259_EFB3735259.1
		ENA_RBY13381_RBY13381.1
		ENA_ROI23717_ROI23717.1
		ENA_TJS99467_TJS99467.1	*	*		*	*	*	*	*	*	*	*		*	*	*
		ENA_QGK10780_QGK10780.1	*	*		*	*	*	*	*	*		*		*	*	*
		ENA_AJE60862_AJE60862.1
		ENA_EFZ7557666_EFZ7557666.1	*	*		*	*	*	*	*	*	*	*		*		*
		ENA_POS41367_POS41367.1	*	*		*	*	*	*	*	*	*	*		*	*	*
		ENA_MLO21192_MLO21192.1	*	*		*	*	*	*	*	*	*	*	*	*		*
		ENA_QKF40137_QKF40137.1	*	*		*	*	*	*	*	*	*	*	*			*
		ENA_AJE60862_AJE60861.1
		ENA_EGE7941392_EGE7941392.1	*	*		*	*	*	*	*	*	*	*		*	*	*
		ENA_RNI40545_RNI40545.1	*	*		*	*	*	*	*	*	*	*		*		*
		ENA_AJE60861_AJE60861.1
