# Supplementary material for: Escherichia coli killing by epidemiologically successful sublineages of Shigella sonnei is mediated by colicins
Source: eBioMedicine. 2023 Oct 6;97:104822. doi: 10.1016/j.ebiom.2023.104822 (PMC10579285; doi:10.1016/j.ebiom.2023.104822)
Supplement: Supplementary Table S4 [file mmc5.xls]

## Sheet: Legend
Proteins have been identified by comparing the raw MS files to the S.sonnei UniProtKB database concatenanted to all E.coli colicins, immunity and lysis proteins. Proteins have been validated at FDR<1% (False Discovery Rate). Each sample has been injected twice on the mass spectrometer and the Spectral Count value computed for each protein in each of the 18 samples is the average of both injection…
*Please note that Sample number 16 is excluded fom the analyses described in the manuscript

## Sheet: Database = Ssonnei+Colicins
Proteins identified in the small database "Colicins" concatenated with the UniProtKB-S.sonnei database (Mascot algorithm):
Validation => PSM with FDR<1% (score cut-off = 29.26)
Column "TOT" => BASIC Spectral Count (unique + shared spectra), average from the duplicate injections
Column "SPE" => BASIC Spectral Count (unique spectra only), average from the duplicate injections
accession	description	samesets	subsets	protein_set_score	is_validated	selection_level	#sameset_protein_matches	#subset_protein_matches	coverage	MW	#observable_peptides	#sequences	#specific_sequences	#peptides	#specific_peptides	spectral_count	specific_spectral_count		status_F027973	status_F027974	status_F027975	status_F027976	status_F027977	status_F027978	status_F027979	status_F027980	status_F027981	status_F027982	status_F027983	status_F027984	status_F027985	status_F027986	status_F027987	status_F027988	status_F027989	status_F027990	status_F027991	status_F027992	status_F027993	status_F027994	status_F027995	status_F027996	status_F027997	status_F027998	status_F027999	status_F028000	status_F028001	status_F028002	status_F028003
ENA|AAN28374|AAN28374.1	Escherichia coli colicin immunity protein	ENA|AAN28374|AAN28374.1; tr|A0A0G3F1M0|A0A0G3F1M0_SHISO		425.19	true	2	2	0	0	0	-1	6	6	6	6	441	441		Representative	Representative	Representative	Representative			Representative	Representative					Representative	Representative	Representative	Representative	Representative	Representative									Representative
ENA|QBJ61514|QBJ61514.1	Shigella sonnei colicin	ENA|QBJ61514|QBJ61514.1; tr|A0A0G3F3H0|A0A0G3F3H0_SHISO		3633.62	true	2	2	0	0	0	-1	42	2	49	3	4722	147		Representative	Representative	Representative	Representative			Representative	Representative	Subset	Subset	Subset	Subset	Subset	Subset	Subset	Subset	Subset	Subset	Subset	Subset	Subset	Subset			Subset	Subset	Subset	Subset	Subset	Subset	Subset
ENA|CAC41014|CAC41014.1	Shigella sonnei colicin type 7	ENA|CAC41014|CAC41014.1; tr|Q933V0|Q933V0_SHISO		151.85	true	2	2	0	0	0	-1	2	2	2	2	76	76		Representative	Representative	Representative	Representative			Representative	Representative
ENA|MMX53677|MMX53677.1	Shigella sonnei colicin	ENA|MMX53677|MMX53677.1		3731.76	true	2	1	0	0	0	-1	41	2	49	4	4624	67		Subset	Subset	Subset	Subset			Subset	Subset	Representative	Representative	Representative	Representative	Subset	Subset	Subset	Subset	Subset	Subset	Subset	Subset	Subset	Subset			Subset	Subset	Subset	Subset	Subset	Subset	Subset
ENA|TJT21250|TJT21250.1	Escherichia coli colicin	ENA|TJT21250|TJT21250.1		3605.17	true	2	1	0	0	0	-1	45	4	51	4	4669	82		Subset	Subset	Subset	Subset			Subset	Subset	Subset	Subset	Subset	Subset	Representative	Representative	Representative	Representative	Subset	Subset	Subset	Subset	Subset	Subset			Subset	Subset	Subset	Subset	Subset	Subset	Subset
ENA|QGK10780|QGK10780.1	Shigella sonnei colicin	ENA|QGK10780|QGK10780.1; tr|M1XML4|M1XML4_SHISO	tr|L8BTY1|L8BTY1_SHISO	3585.31	true	2	2	1	0	0	-1	40	1	47	2	4579	22		Subset	Subset	Subset	Subset			Subset	Subset	Subset	Subset	Subset	Subset	Subset	Subset	Subset	Subset	Subset	Subset	Representative	Representative	Subset	Subset			Subset	Subset	Subset	Subset	Subset	Subset	Subset
ENA|TJS99467|TJS99467.1	Escherichia coli colicin	ENA|TJS99467|TJS99467.1		3538.24	true	2	1	0	0	0	-1	43	0	49	0	4751	0		Subset	Subset	Subset	Subset			Subset	Subset	Subset	Subset	Subset	Subset	Subset	Subset	Subset	Subset	Representative	Representative	Subset	Subset	Sameset	Subset			Subset	Subset	Subset	Subset	Subset	Subset	Subset
ENA|EFZ7557666|EFZ7557666.1	Shigella sonnei colicin	ENA|EFZ7557666|EFZ7557666.1; ENA|RNI40545|RNI40545.1; ENA|TJS27630|TJS27630.1; tr|A0A0G3F3I1|A0A0G3F3I1_SHISO		3481.36	true	2	4	0	0	0	-1	43	1	48	1	4632	11		Subset	Subset	Subset	Subset			Subset	Subset	Subset	Subset	Subset	Subset	Subset	Subset	Subset	Subset	Subset	Subset	Subset	Subset	Representative	Representative			Subset	Subset	Representative	Representative	Representative	Representative	Subset
ENA|POS41367|POS41367.1	Escherichia coli colicin	ENA|POS41367|POS41367.1		3422.24	true	2	1	0	0	0	-1	41	0	47	0	4697	0		Subset	Subset	Subset	Subset			Subset	Subset	Subset	Subset	Subset	Subset	Subset	Subset	Subset	Subset	Subset	Subset	Subset	Subset	Sameset	Sameset			Subset	Subset	Subset	Sameset	Sameset	Sameset	Subset
ENA|EFY8685335|EFY8685335.1	Shigella sonnei colicin	ENA|EFY8685335|EFY8685335.1; ENA|EGE7941392|EGE7941392.1; tr|A0A656BBD8|A0A656BBD8_SHISO	ENA|ATH91132|ATH91132.1	2780.17	true	2	3	1	0	0	-1	33	2	39	2	4061	4		Subset	Subset	Subset	Subset			Subset	Subset	Subset	Subset	Subset	Subset	Subset	Subset	Subset	Subset	Subset	Subset	Subset	Subset	Subset	Subset			Subset	Subset	Representative	Representative	Subset	Subset	Representative
ENA|MLO21192|MLO21192.1	Shigella flexneri colicin	ENA|MLO21192|MLO21192.1; ENA|QKF40137|QKF40137.1; tr|A0A0F6T2M9|A0A0F6T2M9_SHISO		2252.94	true	2	3	0	0	0	-1	31	5	35	6	1368	87		Representative	Subset	Subset	Subset			Representative	Representative	Subset	Subset	Subset	Subset	Subset	Subset	Subset	Subset	Subset	Subset	Subset	Subset	Representative	Subset	Representative	Representative	Representative	Representative	Representative	Representative	Subset	Subset	Subset
ENA|MQK11908|MQK11908.1	Escherichia coli colicin	ENA|MQK11908|MQK11908.1		1823.47	true	2	1	0	0	0	-1	25	0	28	0	1321	0		Sameset	Subset	Subset	Subset			Sameset	Sameset	Subset	Subset	Subset	Subset	Subset	Representative	Subset	Subset	Subset	Subset	Subset	Subset	Sameset	Subset	Sameset	Sameset	Subset	Subset	Representative	Representative	Subset	Subset	Subset
ENA|EGI48000|EGI48000.1	Escherichia coli H299 colicin-E1	ENA|EGI48000|EGI48000.1	ENA|EFK6673134|EFK6673134.1; ENA|MJC27672|MJC27672.1; ENA|TYF46196|TYF46196.1; tr|A0A656BWQ2|A0A656BWQ2_SHISO	5437.89	true	2	1	4	0	0	-1	70	10	75	12	2482	258						Representative	Representative	Representative	Representative			Representative	Representative			Representative	Representative
sp|P21185|LYS3_SHISO	Lysis protein for colicin E1* OS=Shigella sonnei OX=624 GN=kil PE=3 SV=1	sp|P21185|LYS3_SHISO		74.04	true	2	1	0	0	0	-1	1	1	1	1	9	9						Representative										Representative	Representative
sp|P21178|CEA1_SHISO	Colicin-E1* OS=Shigella sonnei OX=624 GN=cea PE=3 SV=2	sp|P21178|CEA1_SHISO	ENA|EFK6673134|EFK6673134.1; ENA|MJC27672|MJC27672.1; ENA|TYF46196|TYF46196.1	4701.44	true	2	1	3	0	0	-1	63	3	67	4	2259	35						Subset	Subset	Subset	Subset			Subset	Subset			Representative	Representative
tr|L8BU84|L8BU84_SHISO	Colicin E5 immunity protein Imm OS=Shigella sonnei OX=624 GN=imm PE=4 SV=1	tr|L8BU84|L8BU84_SHISO		270.17	true	2	1	0	0	0	-1	5	5	5	5	84	84										Representative	Representative	Representative	Representative							Representative	Representative
tr|A0A0G3F1M8|A0A0G3F1M8_SHISO	Colicin E8 immunity protein OS=Shigella sonnei OX=624 PE=3 SV=1	tr|A0A0G3F1M8|A0A0G3F1M8_SHISO		254.71	true	2	1	0	0	0	-1	3	3	3	3	159	159																						Representative	Representative					Representative	Representative	Representative	Representative
tr|A0A0H8V525|A0A0H8V525_SHISO	Autotransporter outer membrane beta-barrel domain-containing protein OS=Shigella sonnei OX=624 GN=pet PE=4 SV=1	tr|A0A0H8V525|A0A0H8V525_SHISO	tr|A0A200LDV8|A0A200LDV8_SHISO; tr|A0A656BEK4|A0A656BEK4_SHISO; tr|A0A7H5M1H2|A0A7H5M1H2_SHISO	5072.34	true	2	1	3	0	0	-1	54	54	59	59	7497	7497		Representative	Representative	Representative	Representative	Representative	Representative	Representative	Representative	Representative	Representative	Representative	Representative	Representative	Representative	Representative	Representative	Representative	Representative	Representative	Representative	Representative	Representative	Representative	Representative	Representative	Representative	Representative	Representative	Representative	Representative	Representative
tr|A0A0I1M082|A0A0I1M082_SHISO	Chaperone protein DnaK OS=Shigella sonnei OX=624 GN=dnaK PE=2 SV=1	tr|A0A0I1M082|A0A0I1M082_SHISO	tr|A0A200LIH4|A0A200LIH4_SHISO	4027.24	true	2	1	1	0	0	-1	44	44	48	48	4028	4028		Representative	Representative	Representative	Representative	Representative	Representative	Representative	Representative	Representative	Representative	Representative	Representative	Representative	Representative	Representative	Representative	Representative	Representative	Representative	Representative	Representative	Representative	Representative	Representative	Representative	Representative	Representative	Representative	Representative	Representative	Representative
tr|A0A0I0JRR1|A0A0I0JRR1_SHISO	Elongation factor G OS=Shigella sonnei OX=624 GN=fusA PE=3 SV=1	tr|A0A0I0JRR1|A0A0I0JRR1_SHISO	tr|A0A200LLA0|A0A200LLA0_SHISO	2810.84	true	2	1	1	0	0	-1	32	32	39	39	3076	3076		Representative	Representative	Representative	Representative	Representative	Representative	Representative	Representative	Representative	Representative	Representative	Representative	Representative	Representative	Representative	Representative	Representative	Representative	Representative	Representative	Representative	Representative	Representative	Representative	Representative	Representative	Representative	Representative	Representative	Representative	Representative
tr|A0A0H8CGX8|A0A0H8CGX8_SHISO	60 kDa chaperonin OS=Shigella sonnei OX=624 GN=groEL PE=3 SV=1	tr|A0A0H8CGX8|A0A0H8CGX8_SHISO	tr|Q938Z4|Q938Z4_SHISO	2559.95	true	2	1	1	0	0	-1	31	31	34	34	2138	2138		Representative	Representative	Representative	Representative	Representative	Representative	Representative	Representative	Representative	Representative	Representative	Representative	Representative	Representative	Representative	Representative	Representative	Representative	Representative	Representative	Representative	Representative	Representative	Representative	Representative	Representative	Representative	Representative		Representative	Representative
tr|A0A0I3Q7M3|A0A0I3Q7M3_SHISO	Formate C-acetyltransferase OS=Shigella sonnei OX=624 GN=pflB2 PE=3 SV=1	tr|A0A0I3Q7M3|A0A0I3Q7M3_SHISO; tr|A0A6G5ZST3|A0A6G5ZST3_SHISO	tr|A0A0H7MTY8|A0A0H7MTY8_SHISO; tr|A0A200LF36|A0A200LF36_SHISO; tr|A0A659ZEL8|A0A659ZEL8_SHISO; tr|A0A659ZKW4|A0A659ZKW4_SHISO	2330.72	true	2	2	4	0	0	-1	30	28	31	29	1973	1582		Representative	Representative	Representative	Representative	Representative	Representative	Representative	Representative	Subset	Subset	Representative	Representative	Representative	Representative	Representative	Representative	Representative	Representative	Representative		Representative	Representative	Representative	Representative	Representative	Representative	Representative	Representative	Subset		Representative
tr|A0A0H8VM66|A0A0H8VM66_SHISO	Phosphoglycerate kinase OS=Shigella sonnei OX=624 GN=pgk PE=3 SV=1	tr|A0A0H8VM66|A0A0H8VM66_SHISO	tr|A0A1H0E779|A0A1H0E779_SHISO	2291.11	true	2	1	1	0	0	-1	23	23	27	27	1824	1824		Representative	Representative	Representative	Representative	Representative	Representative	Representative	Representative	Representative	Representative	Representative	Representative	Representative	Representative	Representative	Representative	Representative	Representative	Representative	Representative	Representative	Representative	Representative	Representative	Representative	Representative	Representative	Representative	Representative	Representative	Representative
tr|A0A0H9G761|A0A0H9G761_SHISO	Maltodextrin-binding protein OS=Shigella sonnei OX=624 GN=malE PE=3 SV=1	tr|A0A0H9G761|A0A0H9G761_SHISO	tr|A0A200LH06|A0A200LH06_SHISO; tr|A0A656BII1|A0A656BII1_SHISO; tr|A0A659ZRG7|A0A659ZRG7_SHISO	2246.83	true	2	1	3	0	0	-1	28	28	29	29	1447	1447		Representative	Representative	Representative	Representative	Representative	Representative	Representative	Representative	Representative	Representative	Representative	Representative	Representative	Representative	Representative	Representative	Representative	Representative	Representative	Representative	Representative	Representative	Representative	Representative	Representative	Representative	Representative	Representative	Representative	Representative	Representative
tr|A0A0H8HKB9|A0A0H8HKB9_SHISO	D-galactose-binding periplasmic protein OS=Shigella sonnei OX=624 GN=mglB PE=3 SV=1	tr|A0A0H8HKB9|A0A0H8HKB9_SHISO		2078.21	true	2	1	0	0	0	-1	28	28	30	30	2330	2330		Representative	Representative	Representative	Representative	Representative	Representative	Representative	Representative	Representative	Representative	Representative	Representative	Representative	Representative	Representative	Representative	Representative	Representative	Representative	Representative	Representative	Representative	Representative	Representative	Representative	Representative	Representative	Representative	Representative	Representative	Representative
tr|A0A0I4DV70|A0A0I4DV70_SHISO	Chaperone protein ClpB OS=Shigella sonnei OX=624 GN=clpB PE=3 SV=1	tr|A0A0I4DV70|A0A0I4DV70_SHISO; tr|A0A200L3L7|A0A200L3L7_SHISO	tr|A0A656BWA1|A0A656BWA1_SHISO	1906.53	true	2	2	1	0	0	-1	28	28	28	28	548	548		Representative	Representative			Representative		Representative	Representative					Representative	Representative	Representative	Representative	Representative	Representative			Representative	Representative			Representative	Representative
tr|A0A0H8EG27|A0A0H8EG27_SHISO	Deoxyribose-phosphate aldolase OS=Shigella sonnei OX=624 GN=deoC PE=3 SV=1	tr|A0A0H8EG27|A0A0H8EG27_SHISO	tr|A0A200LI92|A0A200LI92_SHISO; tr|A0A659ZR63|A0A659ZR63_SHISO	1878.37	true	2	1	2	0	0	-1	19	19	24	24	341	341		Representative				Representative		Representative	Representative					Representative	Representative	Representative	Representative	Representative	Representative			Representative	Representative			Representative	Representative	Representative	Representative
tr|A0A0H9ZU11|A0A0H9ZU11_SHISO	Elongation factor Tu OS=Shigella sonnei OX=624 GN=tuf2 PE=3 SV=1	tr|A0A0H9ZU11|A0A0H9ZU11_SHISO; tr|A0A0I2S4R7|A0A0I2S4R7_SHISO	tr|A0A0H9B5Q1|A0A0H9B5Q1_SHISO; tr|A0A200L878|A0A200L878_SHISO; tr|A0A200LLD4|A0A200LLD4_SHISO; tr|A0A233CYH2|A0A233CYH2_SHISO; tr|A0A235Y1G5|A0A235Y1G5_SHISO; tr|A0A3Y5TX34|A0A3Y5TX34_SHISO; tr|A0A444AX50|A0A444AX50_SHISO; tr|A0A659ZQ72|A0A659ZQ72_SHISO; tr|A0A659ZRT4|A0A659ZRT4_SHISO; tr|A0A6M6GJZ6|A0A6M6GJZ6_SHISO; tr|A0A6N3MP01|A0A6N3MP01_SHISO; tr|A0A6N3MPC0|A0A6N3MPC0_SHISO; tr|A0A6N3MYT2|A…	1848.64	true	2	2	13	0	0	-1	20	20	25	25	2672	2672		Representative	Representative	Representative	Representative	Representative	Representative	Representative	Representative	Representative	Representative	Representative	Representative	Representative	Representative	Representative	Representative	Representative	Representative	Representative	Representative	Representative	Representative	Representative	Representative	Representative	Representative	Representative	Representative	Representative	Representative	Representative
tr|A0A0I2D1Y1|A0A0I2D1Y1_SHISO	Phosphopentomutase OS=Shigella sonnei OX=624 GN=deoB PE=3 SV=1	tr|A0A0I2D1Y1|A0A0I2D1Y1_SHISO	tr|A0A1H0JBI7|A0A1H0JBI7_SHISO	1825.58	true	2	1	1	0	0	-1	24	24	26	26	734	734		Representative	Representative	Representative	Representative	Representative	Representative	Representative	Representative			Representative		Representative	Representative	Representative	Representative	Representative	Representative	Representative		Representative	Representative	Representative	Representative	Representative	Representative	Representative	Representative			Representative
tr|A0A0I5JL64|A0A0I5JL64_SHISO	Pyruvate dehydrogenase E1 component OS=Shigella sonnei OX=624 GN=aceE PE=4 SV=1	tr|A0A0I5JL64|A0A0I5JL64_SHISO	tr|A0A659ZG11|A0A659ZG11_SHISO	1811.43	true	2	1	1	0	0	-1	28	2	28	2	745	17		Representative	Representative			Representative		Representative	Representative					Representative	Representative	Representative	Representative	Representative	Representative	Representative		Representative	Representative			Representative	Representative
tr|A0A0H7LJN2|A0A0H7LJN2_SHISO	Enolase OS=Shigella sonnei OX=624 GN=eno PE=3 SV=1	tr|A0A0H7LJN2|A0A0H7LJN2_SHISO; tr|A0A0I1LCH0|A0A0I1LCH0_SHISO		1763.48	true	2	2	0	0	0	-1	19	19	21	21	1747	1747		Representative	Representative	Representative	Representative	Representative	Representative	Representative	Representative	Representative	Representative	Representative	Representative	Representative	Representative	Representative	Representative	Representative	Representative	Representative	Representative	Representative	Representative	Representative	Representative	Representative	Representative	Representative	Representative	Representative	Representative	Representative
tr|Q6W821|Q6W821_SHISO	Outer membrane protein A OS=Shigella sonnei OX=624 GN=ompA PE=3 SV=1	tr|Q6W821|Q6W821_SHISO	tr|A0A656BQC1|A0A656BQC1_SHISO	1746.39	true	2	1	1	0	0	-1	20	2	22	2	3395	112		Representative	Representative	Representative	Representative	Representative	Representative	Representative	Representative	Representative	Representative	Representative	Representative	Representative	Representative	Representative	Representative	Representative	Representative	Representative	Representative	Representative	Representative	Representative	Representative	Representative	Representative	Representative	Representative	Representative	Representative	Representative
tr|A0A0H7Q688|A0A0H7Q688_SHISO	Trigger factor OS=Shigella sonnei OX=624 GN=tig PE=3 SV=1	tr|A0A0H7Q688|A0A0H7Q688_SHISO	tr|A0A656BVS4|A0A656BVS4_SHISO	1729.47	true	2	1	1	0	0	-1	24	24	26	26	1472	1472		Representative	Representative	Representative	Representative	Representative	Representative	Representative	Representative			Representative	Representative	Representative	Representative	Representative	Representative	Representative	Representative	Representative	Representative	Representative	Representative	Representative		Representative	Representative	Representative	Representative	Representative		Representative
tr|A0A200LGI5|A0A200LGI5_SHISO	Pyruvate dehydrogenase E1 component OS=Shigella sonnei OX=624 GN=CBL27_08035 PE=4 SV=1	tr|A0A200LGI5|A0A200LGI5_SHISO		1727.78	true	2	1	0	0	0	-1	27	1	27	1	738	10		Sameset	Sameset			Sameset		Representative	Representative					Sameset	Sameset	Sameset	Sameset	Sameset	Sameset	Sameset		Representative	Sameset			Sameset	Sameset
tr|A0A0I0YH91|A0A0I0YH91_SHISO	Outer membrane porin protein C OS=Shigella sonnei OX=624 GN=ompC PE=3 SV=1	tr|A0A0I0YH91|A0A0I0YH91_SHISO	tr|A0A0H7V9A9|A0A0H7V9A9_SHISO; tr|A0A200L721|A0A200L721_SHISO; tr|A0A200LIX7|A0A200LIX7_SHISO; tr|A0A2Y3JDL4|A0A2Y3JDL4_SHISO; tr|A0A2Y8V9C4|A0A2Y8V9C4_SHISO; tr|A0A3X9JNI9|A0A3X9JNI9_SHISO; tr|A0A3Z3Z8B1|A0A3Z3Z8B1_SHISO; tr|A0A656BQB0|A0A656BQB0_SHISO; tr|A0A656BZH8|A0A656BZH8_SHISO; tr|A0A656BZJ4|A0A656BZJ4_SHISO; tr|A0A659ZFN3|A0A659ZFN3_SHISO; tr|A0A6N3MUS7|A0A6N3MUS7_SHISO	1706.85	true	2	1	12	0	0	-1	23	19	24	19	2059	1810		Representative	Representative	Representative	Representative	Representative	Representative	Representative	Representative	Representative	Representative	Representative	Representative	Representative	Representative	Representative	Representative	Representative	Representative	Representative	Representative	Representative	Representative	Representative	Representative	Representative	Representative	Representative	Representative	Representative	Representative	Representative
tr|A0A0I2A780|A0A0I2A780_SHISO	Aldehyde-alcohol dehydrogenase OS=Shigella sonnei OX=624 GN=adhE_3 PE=3 SV=1	tr|A0A0I2A780|A0A0I2A780_SHISO	tr|A0A200L355|A0A200L355_SHISO; tr|A0A656BNH8|A0A656BNH8_SHISO	1704.28	true	2	1	2	0	0	-1	27	27	27	27	318	318								Representative	Representative
tr|A0A659ZJZ3|A0A659ZJZ3_SHISO	Malate dehydrogenase OS=Shigella sonnei OX=624 GN=mdh PE=3 SV=1	tr|A0A659ZJZ3|A0A659ZJZ3_SHISO	tr|Q49TH0|Q49TH0_SHISO; tr|Q5IMG8|Q5IMG8_SHISO; tr|Q5IMG9|Q5IMG9_SHISO; tr|Q5IMH0|Q5IMH0_SHISO; tr|Q5IMR7|Q5IMR7_SHISO; tr|Q5IMR8|Q5IMR8_SHISO	1661.51	true	2	1	6	0	0	-1	17	1	18	1	1175	1		Sameset	Sameset	Sameset	Sameset	Sameset	Sameset	Sameset	Sameset	Sameset	Sameset	Sameset	Sameset	Sameset	Sameset	Representative	Sameset	Sameset	Sameset	Sameset	Sameset	Sameset	Sameset	Sameset		Sameset	Sameset	Sameset	Sameset	Sameset		Sameset
tr|A0A0H8BSN3|A0A0H8BSN3_SHISO	Malate dehydrogenase OS=Shigella sonnei OX=624 GN=mdh PE=3 SV=1	tr|A0A0H8BSN3|A0A0H8BSN3_SHISO	tr|A0A200LFT6|A0A200LFT6_SHISO; tr|Q49TH0|Q49TH0_SHISO; tr|Q5IMG8|Q5IMG8_SHISO; tr|Q5IMG9|Q5IMG9_SHISO; tr|Q5IMH0|Q5IMH0_SHISO; tr|Q5IMR7|Q5IMR7_SHISO; tr|Q5IMR8|Q5IMR8_SHISO	1661.51	true	2	1	7	0	0	-1	17	1	18	1	1175	1		Representative	Representative	Representative	Representative	Representative	Representative	Representative	Representative	Representative	Representative	Representative	Representative	Representative	Representative	Representative	Representative	Representative	Representative	Representative	Representative	Representative	Representative	Representative		Representative	Representative	Representative	Representative	Representative		Representative
tr|A0A0I0GZM5|A0A0I0GZM5_SHISO	Glyceraldehyde-3-phosphate dehydrogenase OS=Shigella sonnei OX=624 GN=gapA PE=3 SV=1	tr|A0A0I0GZM5|A0A0I0GZM5_SHISO	tr|A0A656BZV7|A0A656BZV7_SHISO; tr|Q49TM8|Q49TM8_SHISO	1652.34	true	2	1	2	0	0	-1	19	18	23	22	1992	1889		Representative	Representative	Representative	Representative	Representative	Representative	Representative	Representative	Representative	Representative	Representative	Representative	Representative	Representative	Representative	Representative	Representative	Representative	Representative	Representative	Representative	Representative	Representative	Representative	Representative	Representative	Representative	Representative	Representative	Representative	Representative
tr|A0A0H7LM68|A0A0H7LM68_SHISO	Phosphate acetyltransferase OS=Shigella sonnei OX=624 GN=pta PE=3 SV=1	tr|A0A0H7LM68|A0A0H7LM68_SHISO; tr|A0A659ZIK7|A0A659ZIK7_SHISO	tr|A0A656BRV7|A0A656BRV7_SHISO; tr|A0A656BRX5|A0A656BRX5_SHISO; tr|A0A656BU95|A0A656BU95_SHISO; tr|A0A656BUC8|A0A656BUC8_SHISO	1578.8	true	2	2	4	0	0	-1	23	23	23	23	475	475		Representative	Representative					Representative	Representative					Representative	Representative			Representative	Representative			Representative	Representative			Representative	Representative
tr|A0A0H9IUU4|A0A0H9IUU4_SHISO	Transaldolase OS=Shigella sonnei OX=624 GN=tal2 PE=3 SV=1	tr|A0A0H9IUU4|A0A0H9IUU4_SHISO; tr|A0A656BXI9|A0A656BXI9_SHISO	tr|A0A659ZFS1|A0A659ZFS1_SHISO	1567.31	true	2	2	1	0	0	-1	21	20	21	20	1306	1282		Representative	Representative	Representative	Representative	Representative	Representative	Representative	Representative	Representative	Representative	Representative	Representative	Representative	Representative	Representative	Representative	Representative	Representative	Representative	Representative	Representative	Representative	Representative	Representative	Representative	Representative	Representative	Representative	Representative	Representative	Representative
tr|A0A0I1RNW8|A0A0I1RNW8_SHISO	DNA-directed RNA polymerase subunit beta' OS=Shigella sonnei OX=624 GN=rpoC PE=3 SV=1	tr|A0A0I1RNW8|A0A0I1RNW8_SHISO	tr|A0A656B7J2|A0A656B7J2_SHISO	1564.01	true	2	1	1	0	0	-1	26	26	26	26	260	260								Representative	Representative					Representative	Representative			Representative	Representative			Representative	Representative			Representative	Representative
tr|A0A659ZEM2|A0A659ZEM2_SHISO	Porin OmpA OS=Shigella sonnei OX=624 GN=ompA PE=3 SV=1	tr|A0A659ZEM2|A0A659ZEM2_SHISO		1541.14	true	2	1	0	0	0	-1	18	0	20	0	2958	0		Subset	Subset	Subset	Subset	Subset	Subset	Subset	Subset	Subset	Subset	Subset	Subset	Subset	Subset	Subset	Subset	Subset	Representative	Subset	Subset	Subset	Subset	Subset	Subset	Subset	Subset	Subset	Subset	Subset	Subset	Subset
tr|A0A0I1G7T6|A0A0I1G7T6_SHISO	Phosphoenolpyruvate carboxykinase (ATP) OS=Shigella sonnei OX=624 GN=pckA PE=3 SV=1	tr|A0A0I1G7T6|A0A0I1G7T6_SHISO; tr|A0A200LLW1|A0A200LLW1_SHISO	tr|A0A656BNY8|A0A656BNY8_SHISO; tr|A0A659ZRM7|A0A659ZRM7_SHISO	1533.68	true	2	2	2	0	0	-1	19	19	19	19	737	737		Representative	Representative	Representative	Representative	Representative	Representative	Representative	Representative			Representative		Representative	Representative	Representative	Representative	Representative	Representative	Representative		Representative	Representative			Representative	Representative	Representative	Representative
tr|A0A0I1MLY5|A0A0I1MLY5_SHISO	Serine hydroxymethyltransferase OS=Shigella sonnei OX=624 GN=glyA PE=3 SV=1	tr|A0A0I1MLY5|A0A0I1MLY5_SHISO; tr|A0A1H0L8P1|A0A1H0L8P1_SHISO; tr|A0A6M6EPW6|A0A6M6EPW6_SHISO		1514.89	true	2	3	0	0	0	-1	19	19	21	21	1880	1880		Representative	Representative	Representative	Representative	Representative	Representative	Representative	Representative	Representative	Representative	Representative	Representative	Representative	Representative	Representative	Representative	Representative	Representative	Representative	Representative	Representative	Representative	Representative	Representative	Representative	Representative	Representative	Representative	Representative	Representative	Representative
tr|A0A200LBT2|A0A200LBT2_SHISO	Outer membrane protein A OS=Shigella sonnei OX=624 GN=ompA PE=3 SV=1	tr|A0A200LBT2|A0A200LBT2_SHISO		1507.97	true	2	1	0	0	0	-1	18	0	20	0	3104	0		Subset	Subset	Subset	Subset	Subset	Subset	Subset	Subset	Subset	Subset	Subset	Subset	Subset	Subset	Subset	Subset	Subset	Representative	Subset	Subset	Subset	Subset	Subset	Subset	Subset	Subset	Subset	Subset	Subset	Subset	Subset
tr|A0A6N3MXH6|A0A6N3MXH6_SHISO	IpaC/SipC family type III secretion system effector OS=Shigella sonnei OX=624 GN=ipaC PE=3 SV=1	tr|A0A6N3MXH6|A0A6N3MXH6_SHISO	tr|A0A1X9X0I7|A0A1X9X0I7_SHISO; tr|A0A200LE62|A0A200LE62_SHISO	1425.84	true	2	1	2	0	0	-1	17	17	18	18	246	246																				Representative	Sameset
tr|A0A1X9WZW3|A0A1X9WZW3_SHISO	Conjugal transfer protein TraF OS=Shigella sonnei OX=624 GN=BZ172_29200 PE=4 SV=1	tr|A0A1X9WZW3|A0A1X9WZW3_SHISO; tr|A0A2I7QFT1|A0A2I7QFT1_SHISO; tr|N0GUA1|N0GUA1_SHISO; tr|Q9Z4A1|Q9Z4A1_SHISO	tr|A0A6M6HG81|A0A6M6HG81_SHISO	1422.3	true	2	4	1	0	0	-1	17	16	18	16	497	449				Representative	Representative											Representative	Representative							Representative	Representative
tr|A0A2Y6LN63|A0A2Y6LN63_SHISO	gp32 domain-containing protein OS=Shigella sonnei OX=624 GN=SAMEA3891730_00014 PE=4 SV=1	tr|A0A2Y6LN63|A0A2Y6LN63_SHISO	tr|A0A3T6S5E7|A0A3T6S5E7_SHISO	1412.56	true	2	1	1	0	0	-1	19	19	19	19	279	279								Representative	Representative
tr|A0A0I0Y302|A0A0I0Y302_SHISO	30S ribosomal protein S1 OS=Shigella sonnei OX=624 GN=rpsA PE=3 SV=1	tr|A0A0I0Y302|A0A0I0Y302_SHISO; tr|A0A659ZEM4|A0A659ZEM4_SHISO	tr|A0A656C375|A0A656C375_SHISO	1391.27	true	2	2	1	0	0	-1	20	20	20	20	735	735		Representative	Representative			Representative	Representative	Representative	Representative			Representative		Representative	Representative	Representative	Representative	Representative	Representative	Representative	Representative	Representative	Representative	Representative		Representative	Representative	Representative	Representative			Representative
tr|A0A0I3XAR6|A0A0I3XAR6_SHISO	Histidine ABC transporter substrate-binding protein HisJ OS=Shigella sonnei OX=624 GN=hisJ PE=3 SV=1	tr|A0A0I3XAR6|A0A0I3XAR6_SHISO; tr|A0A659ZIQ6|A0A659ZIQ6_SHISO	tr|A0A200LKT0|A0A200LKT0_SHISO	1381.44	true	2	2	1	0	0	-1	15	14	16	15	1514	1342		Representative	Representative	Representative	Representative	Representative	Representative	Representative	Representative	Representative	Representative	Representative	Representative	Representative	Representative	Representative	Representative	Representative	Representative	Representative	Representative	Representative	Representative	Representative	Representative	Representative	Representative	Representative	Representative	Representative	Representative	Representative
tr|A0A0I0QFX6|A0A0I0QFX6_SHISO	DNA-directed RNA polymerase subunit beta OS=Shigella sonnei OX=624 GN=rpoB PE=3 SV=1	tr|A0A0I0QFX6|A0A0I0QFX6_SHISO		1361.26	true	2	1	0	0	0	-1	20	20	20	20	361	361								Representative	Representative					Representative	Representative			Representative	Representative			Representative	Representative			Representative	Representative
tr|A0A0I3J9U9|A0A0I3J9U9_SHISO	Glycerol kinase OS=Shigella sonnei OX=624 GN=glpK PE=3 SV=1	tr|A0A0I3J9U9|A0A0I3J9U9_SHISO; tr|A0A656BXT1|A0A656BXT1_SHISO; tr|A0A659ZDQ4|A0A659ZDQ4_SHISO; tr|A0A6M8L3G1|A0A6M8L3G1_SHISO	tr|A0A200LIT5|A0A200LIT5_SHISO	1354.35	true	2	4	1	0	0	-1	20	20	20	20	215	215								Representative	Representative									Representative	Representative			Representative	Representative	Representative		Representative
tr|A0A0I5BF41|A0A0I5BF41_SHISO	Glutamate decarboxylase OS=Shigella sonnei OX=624 GN=gadB_1 PE=3 SV=1	tr|A0A0I5BF41|A0A0I5BF41_SHISO	tr|A0A236NS92|A0A236NS92_SHISO; tr|A0A3T2SG58|A0A3T2SG58_SHISO; tr|A0A3Y0NGW9|A0A3Y0NGW9_SHISO; tr|A0A656BZA4|A0A656BZA4_SHISO; tr|A0A659ZF22|A0A659ZF22_SHISO; tr|A0A6N3MTW2|A0A6N3MTW2_SHISO	1319.15	true	2	1	6	0	0	-1	16	2	17	2	804	116		Sameset	Sameset	Sameset		Subset	Subset	Representative	Representative	Representative	Representative			Representative	Representative	Subset	Subset	Representative	Representative	Representative	Sameset	Sameset	Representative	Representative	Representative	Representative	Representative	Representative	Representative			Representative
tr|A0A0I4K2R9|A0A0I4K2R9_SHISO	Cysteine synthase OS=Shigella sonnei OX=624 GN=cysK PE=3 SV=1	tr|A0A0I4K2R9|A0A0I4K2R9_SHISO; tr|A0A656BWL1|A0A656BWL1_SHISO	tr|A0A200LML9|A0A200LML9_SHISO	1312.47	true	2	2	1	0	0	-1	16	1	16	1	1237	110		Representative	Representative	Representative	Representative	Representative	Representative	Representative	Representative	Representative	Representative	Representative	Representative	Representative	Representative	Representative	Representative	Subset	Subset	Representative	Representative	Representative	Representative	Representative	Representative	Representative	Representative	Representative	Representative	Representative	Representative	Representative
tr|A0A0I4MX40|A0A0I4MX40_SHISO	Adenylosuccinate synthetase OS=Shigella sonnei OX=624 GN=purA PE=3 SV=1	tr|A0A0I4MX40|A0A0I4MX40_SHISO	tr|A0A200LBL5|A0A200LBL5_SHISO; tr|A0A659ZHQ0|A0A659ZHQ0_SHISO	1305.15	true	2	1	2	0	0	-1	18	18	18	18	971	971		Representative	Representative	Representative	Representative	Representative	Representative	Representative	Representative			Representative		Representative	Representative	Representative	Representative	Representative	Representative			Representative	Representative			Representative	Representative	Representative	Representative
tr|A0A0I2HN64|A0A0I2HN64_SHISO	Glutamate decarboxylase OS=Shigella sonnei OX=624 GN=gadB_2 PE=3 SV=1	tr|A0A0I2HN64|A0A0I2HN64_SHISO	tr|A0A200L732|A0A200L732_SHISO; tr|A0A236NS92|A0A236NS92_SHISO; tr|A0A3T2SG58|A0A3T2SG58_SHISO; tr|A0A3T6L9H7|A0A3T6L9H7_SHISO; tr|A0A3Y6KYA1|A0A3Y6KYA1_SHISO; tr|A0A656BYN0|A0A656BYN0_SHISO; tr|A0A656BZA4|A0A656BZA4_SHISO; tr|A0A659ZS07|A0A659ZS07_SHISO; tr|A0A6N3MWP4|A0A6N3MWP4_SHISO; tr|A0A6N3MX42|A0A6N3MX42_SHISO	1302.88	true	2	1	10	0	0	-1	16	3	17	3	767	166		Representative	Representative	Representative		Representative	Representative	Representative	Representative	Representative	Representative			Representative	Representative	Representative	Representative	Representative	Representative	Subset	Representative	Representative	Representative	Representative	Representative	Representative	Representative	Representative	Representative			Representative
tr|A0A1X9WLJ3|A0A1X9WLJ3_SHISO	Cysteine synthase OS=Shigella sonnei OX=624 GN=BZ172_02930 PE=3 SV=1	tr|A0A1X9WLJ3|A0A1X9WLJ3_SHISO		1298.19	true	2	1	0	0	0	-1	16	1	16	1	1136	9		Subset	Subset	Subset	Sameset	Sameset	Sameset	Subset	Subset	Sameset	Sameset	Sameset	Sameset	Subset	Subset	Subset	Subset	Representative	Representative	Sameset	Sameset	Subset	Subset	Sameset	Sameset	Subset	Subset	Subset	Subset	Sameset	Sameset	Sameset
tr|A0A0I4SL52|A0A0I4SL52_SHISO	Dihydrolipoyl dehydrogenase OS=Shigella sonnei OX=624 GN=lpd PE=3 SV=1	tr|A0A0I4SL52|A0A0I4SL52_SHISO		1277.66	true	2	1	0	0	0	-1	16	16	17	17	399	399		Representative	Representative	Representative		Representative	Representative	Representative	Representative	Representative		Representative	Representative	Representative	Representative	Representative	Representative	Representative	Representative			Representative	Representative	Representative		Representative	Representative	Representative	Representative
tr|A0A0I1JK72|A0A0I1JK72_SHISO	Chaperone protein HtpG OS=Shigella sonnei OX=624 GN=htpG PE=3 SV=1	tr|A0A0I1JK72|A0A0I1JK72_SHISO; tr|A0A656BVA6|A0A656BVA6_SHISO; tr|A0A6M6H426|A0A6M6H426_SHISO	tr|A0A200LIH7|A0A200LIH7_SHISO	1277.19	true	2	3	1	0	0	-1	19	19	19	19	424	424		Representative	Representative					Representative	Representative					Representative	Representative	Representative	Representative	Representative	Representative			Representative	Representative			Representative	Representative	Representative	Representative
tr|A0A0H9SY66|A0A0H9SY66_SHISO	Putative plasmid transfer protein OS=Shigella sonnei OX=624 GN=ERS009859_02186 PE=4 SV=1	tr|A0A0H9SY66|A0A0H9SY66_SHISO	tr|A0A0I1X3V8|A0A0I1X3V8_SHISO; tr|A0A1S9JUN5|A0A1S9JUN5_SHISO; tr|A0A1V0DNE0|A0A1V0DNE0_SHISO; tr|A0A3T6L8V9|A0A3T6L8V9_SHISO; tr|A0A656BRD4|A0A656BRD4_SHISO	1275.03	true	2	1	5	0	0	-1	14	13	15	13	445	397				Subset	Subset											Representative	Representative								Subset
tr|A0A0H9VE84|A0A0H9VE84_SHISO	Peptidyl-prolyl cis-trans isomerase OS=Shigella sonnei OX=624 GN=fkpA PE=3 SV=1	tr|A0A0H9VE84|A0A0H9VE84_SHISO; tr|A0A200LLG6|A0A200LLG6_SHISO		1267.25	true	2	2	0	0	0	-1	16	16	16	16	1546	1546		Representative	Representative	Representative	Representative	Representative	Representative	Representative	Representative	Representative	Representative	Representative	Representative	Representative	Representative	Representative	Representative	Representative	Representative	Representative	Representative	Representative	Representative	Representative	Representative	Representative	Representative	Representative	Representative	Representative	Representative	Representative
tr|A0A0H8K5P1|A0A0H8K5P1_SHISO	Hyperosmotically inducible periplasmic protein OS=Shigella sonnei OX=624 GN=osmY PE=4 SV=1	tr|A0A0H8K5P1|A0A0H8K5P1_SHISO; tr|A0A200LIP1|A0A200LIP1_SHISO	tr|A0A6M6HWM9|A0A6M6HWM9_SHISO	1262.86	true	2	2	1	0	0	-1	13	13	14	14	2610	2610		Representative	Representative	Representative	Representative	Representative	Representative	Representative	Representative	Representative	Representative	Representative	Representative	Representative	Representative	Representative	Representative	Representative	Representative	Representative	Representative	Representative	Representative	Representative	Representative	Representative	Representative	Representative	Representative	Representative	Representative	Representative
tr|A0A0I0HMJ9|A0A0I0HMJ9_SHISO	Alkyl hydroperoxide reductase C OS=Shigella sonnei OX=624 GN=ahpC PE=3 SV=1	tr|A0A0I0HMJ9|A0A0I0HMJ9_SHISO		1258.04	true	2	1	0	0	0	-1	15	15	17	17	2251	2251		Representative	Representative	Representative	Representative	Representative	Representative	Representative	Representative	Representative	Representative	Representative	Representative	Representative	Representative	Representative	Representative	Representative	Representative	Representative	Representative	Representative	Representative	Representative	Representative	Representative	Representative	Representative	Representative	Representative	Representative	Representative
tr|A0A0H7QL53|A0A0H7QL53_SHISO	Alanine--tRNA ligase OS=Shigella sonnei OX=624 GN=alaS PE=3 SV=1	tr|A0A0H7QL53|A0A0H7QL53_SHISO; tr|A0A1X9WMG3|A0A1X9WMG3_SHISO; tr|A0A659ZT54|A0A659ZT54_SHISO	tr|A0A200LGK8|A0A200LGK8_SHISO	1252.03	true	2	3	1	0	0	-1	19	19	19	19	294	294		Representative	Representative					Representative	Representative					Representative	Representative	Representative		Representative	Representative			Representative	Representative					Representative	Representative
tr|A0A0H9EYG8|A0A0H9EYG8_SHISO	Thymidine phosphorylase OS=Shigella sonnei OX=624 GN=deoA PE=3 SV=1	tr|A0A0H9EYG8|A0A0H9EYG8_SHISO; tr|A0A659ZR60|A0A659ZR60_SHISO	tr|A0A200LIL4|A0A200LIL4_SHISO	1250.9	true	2	2	1	0	0	-1	19	19	20	20	147	147																Representative	Representative
tr|A0A0H8ABJ7|A0A0H8ABJ7_SHISO	Amino acid ABC transporter substrate-binding protein OS=Shigella sonnei OX=624 GN=glnH PE=3 SV=1	tr|A0A0H8ABJ7|A0A0H8ABJ7_SHISO	tr|A0A200LGS7|A0A200LGS7_SHISO	1231.08	true	2	1	1	0	0	-1	13	13	15	15	1213	1213		Representative	Representative	Representative	Representative	Representative	Representative	Representative	Representative	Representative	Representative	Representative	Representative	Representative	Representative	Representative	Representative	Representative	Representative	Representative	Representative	Representative	Representative	Representative	Representative	Representative	Representative	Representative	Representative	Representative	Representative	Representative
tr|A0A0I2M494|A0A0I2M494_SHISO	Phosphoenolpyruvate-protein phosphotransferase OS=Shigella sonnei OX=624 GN=ptsI PE=3 SV=1	tr|A0A0I2M494|A0A0I2M494_SHISO	tr|A0A656BRP9|A0A656BRP9_SHISO	1214.91	true	2	1	1	0	0	-1	16	16	16	16	495	495		Representative	Representative	Representative		Representative		Representative	Representative			Representative		Representative	Representative	Representative	Representative	Representative	Representative			Representative	Representative			Representative	Representative	Representative	Representative
tr|A0A0I3GBW5|A0A0I3GBW5_SHISO	Succinate--CoA ligase [ADP-forming] subunit beta OS=Shigella sonnei OX=624 GN=sucC PE=3 SV=1	tr|A0A0I3GBW5|A0A0I3GBW5_SHISO		1189.86	true	2	1	0	0	0	-1	15	15	15	15	427	427		Representative	Representative			Representative	Representative	Representative	Representative					Representative	Representative	Representative	Representative	Representative	Representative			Representative	Representative			Representative	Representative	Representative	Representative
tr|A0A0H8TYD9|A0A0H8TYD9_SHISO	Fructose-bisphosphate aldolase OS=Shigella sonnei OX=624 GN=fbaA PE=3 SV=1	tr|A0A0H8TYD9|A0A0H8TYD9_SHISO		1189.78	true	2	1	0	0	0	-1	14	14	15	15	1224	1224		Representative	Representative	Representative	Representative	Representative	Representative	Representative	Representative	Representative	Representative	Representative	Representative	Representative	Representative	Representative	Representative	Representative	Representative	Representative	Representative	Representative	Representative	Representative	Representative	Representative	Representative	Representative	Representative	Representative	Representative	Representative
tr|A0A0H8YIA2|A0A0H8YIA2_SHISO	Aconitate hydratase B OS=Shigella sonnei OX=624 GN=acnB PE=3 SV=1	tr|A0A0H8YIA2|A0A0H8YIA2_SHISO; tr|A0A200L9J4|A0A200L9J4_SHISO	tr|A0A2Y7T987|A0A2Y7T987_SHISO; tr|A0A656BNI5|A0A656BNI5_SHISO	1179.46	true	2	2	2	0	0	-1	21	21	21	21	358	358		Representative	Representative			Representative	Representative	Representative	Representative					Representative	Representative	Representative	Representative	Representative	Representative			Representative	Representative			Representative	Representative	Representative	Representative
tr|A0A0I4JQR9|A0A0I4JQR9_SHISO	Acetyltransferase component of pyruvate dehydrogenase complex OS=Shigella sonnei OX=624 GN=aceF PE=3 SV=1	tr|A0A0I4JQR9|A0A0I4JQR9_SHISO	tr|A0A200LGH7|A0A200LGH7_SHISO; tr|A0A656BH44|A0A656BH44_SHISO; tr|A0A659ZG74|A0A659ZG74_SHISO	1166.75	true	2	1	3	0	0	-1	17	17	17	17	291	291								Representative	Representative					Representative	Representative			Representative	Representative			Representative	Representative			Representative	Representative
tr|A0A0H9IRE3|A0A0H9IRE3_SHISO	Autonomous glycyl radical cofactor OS=Shigella sonnei OX=624 GN=grcA PE=3 SV=1	tr|A0A0H9IRE3|A0A0H9IRE3_SHISO	tr|A0A200LC48|A0A200LC48_SHISO; tr|A0A659ZIZ0|A0A659ZIZ0_SHISO	1166.4	true	2	1	2	0	0	-1	15	13	16	14	2782	2391		Representative	Representative	Representative	Representative	Representative	Representative	Representative	Representative	Representative	Representative	Representative	Representative	Representative	Representative	Representative	Representative	Representative	Representative	Representative	Representative	Representative	Representative	Representative	Representative	Representative	Representative	Representative	Representative	Representative	Representative	Representative
tr|A0A383JC39|A0A383JC39_SHISO	YjhS OS=Shigella sonnei OX=624 GN=SAMEA3891730_00006 PE=4 SV=1	tr|A0A383JC39|A0A383JC39_SHISO		1163.85	true	2	1	0	0	0	-1	17	1	17	1	293	15								Subset	Subset
tr|A0A0I3Q5N9|A0A0I3Q5N9_SHISO	Elongation factor Ts OS=Shigella sonnei OX=624 GN=tsf PE=3 SV=1	tr|A0A0I3Q5N9|A0A0I3Q5N9_SHISO		1156.23	true	2	1	0	0	0	-1	16	16	16	16	1970	1970		Representative	Representative	Representative	Representative	Representative	Representative	Representative	Representative	Representative	Representative	Representative	Representative	Representative	Representative	Representative	Representative	Representative	Representative	Representative	Representative	Representative	Representative	Representative	Representative	Representative	Representative	Representative	Representative	Representative	Representative	Representative
tr|A0A0H9HDQ8|A0A0H9HDQ8_SHISO	Transketolase OS=Shigella sonnei OX=624 GN=tktA PE=3 SV=1	tr|A0A0H9HDQ8|A0A0H9HDQ8_SHISO; tr|A0A200L420|A0A200L420_SHISO	tr|A0A656C361|A0A656C361_SHISO; tr|A0A656C3X5|A0A656C3X5_SHISO; tr|A0A659ZSG2|A0A659ZSG2_SHISO	1152.58	true	2	2	3	0	0	-1	18	16	19	16	912	903		Representative	Representative	Representative		Representative	Representative	Representative	Representative			Representative	Representative	Representative	Representative	Representative	Representative	Representative	Representative	Representative		Representative	Representative	Representative		Representative	Representative	Representative	Representative
tr|A0A3W3J0N0|A0A3W3J0N0_SHISO	DUF1737 domain-containing protein OS=Shigella sonnei OX=624 GN=DMA07_00280 PE=4 SV=1	tr|A0A3W3J0N0|A0A3W3J0N0_SHISO		1144.12	true	2	1	0	0	0	-1	17	1	17	1	283	5								Representative	Representative
tr|A0A1R4BV01|A0A1R4BV01_SHISO	Pyruvate kinase OS=Shigella sonnei OX=624 GN=pykF PE=3 SV=1	tr|A0A1R4BV01|A0A1R4BV01_SHISO; tr|A0A200L9U9|A0A200L9U9_SHISO		1139.68	true	2	2	0	0	0	-1	16	16	16	16	354	354		Representative	Representative					Representative	Representative					Representative	Representative	Representative	Representative	Representative	Representative			Representative	Representative			Representative	Representative
tr|A0A0I1E2F5|A0A0I1E2F5_SHISO	Putrescine-binding periplasmic protein OS=Shigella sonnei OX=624 GN=potD PE=3 SV=1	tr|A0A0I1E2F5|A0A0I1E2F5_SHISO; tr|A0A0I1I406|A0A0I1I406_SHISO; tr|A0A659ZEC5|A0A659ZEC5_SHISO		1119.83	true	2	3	0	0	0	-1	17	17	17	17	860	860		Representative	Representative	Representative	Representative	Representative	Representative	Representative	Representative	Representative		Representative	Representative	Representative	Representative	Representative	Representative	Representative	Representative			Representative	Representative	Representative		Representative	Representative	Representative	Representative	Representative		Representative
tr|A0A0H9F0C8|A0A0H9F0C8_SHISO	Phosphate-binding protein PstS OS=Shigella sonnei OX=624 GN=pstS PE=3 SV=1	tr|A0A0H9F0C8|A0A0H9F0C8_SHISO	tr|A0A1H0LS85|A0A1H0LS85_SHISO; tr|A0A656BC13|A0A656BC13_SHISO; tr|A0A656BUI6|A0A656BUI6_SHISO; tr|A0A659ZRG9|A0A659ZRG9_SHISO; tr|A0A6M6EVG6|A0A6M6EVG6_SHISO	1112.92	true	2	1	5	0	0	-1	16	16	16	16	675	675		Representative	Representative	Representative				Representative	Representative			Representative		Representative	Representative	Representative	Representative	Representative	Representative			Representative	Representative			Representative	Representative	Representative	Representative
tr|A0A0I2TNG1|A0A0I2TNG1_SHISO	Periplasmic serine endoprotease DegP-like OS=Shigella sonnei OX=624 GN=degP PE=3 SV=1	tr|A0A0I2TNG1|A0A0I2TNG1_SHISO; tr|A0A200LJY6|A0A200LJY6_SHISO	tr|Q9LBK0|Q9LBK0_SHISO	1110.42	true	2	2	1	0	0	-1	14	14	15	15	387	387		Representative	Representative					Representative	Representative					Representative	Representative	Representative	Representative	Representative	Representative			Representative	Representative			Representative	Representative	Representative	Representative
tr|A0A0H9D9V9|A0A0H9D9V9_SHISO	Lysine--tRNA ligase OS=Shigella sonnei OX=624 GN=lysU PE=3 SV=1	tr|A0A0H9D9V9|A0A0H9D9V9_SHISO; tr|A0A659ZR83|A0A659ZR83_SHISO		1091.91	true	2	2	0	0	0	-1	16	11	16	11	545	314						Representative		Subset	Subset			Representative		Representative	Representative	Representative	Representative	Representative	Representative			Representative	Representative	Representative		Representative	Representative	Representative	Representative
tr|A0A0H8HN72|A0A0H8HN72_SHISO	Molybdate ABC transporter substrate-binding protein OS=Shigella sonnei OX=624 GN=modA PE=3 SV=1	tr|A0A0H8HN72|A0A0H8HN72_SHISO	tr|A0A1H0MGC1|A0A1H0MGC1_SHISO; tr|A0A656BKT2|A0A656BKT2_SHISO; tr|A0A659ZI17|A0A659ZI17_SHISO	1071.15	true	2	1	3	0	0	-1	16	16	16	16	1193	1193		Representative	Representative	Representative	Representative	Representative	Representative	Representative	Representative	Representative	Representative	Representative	Representative	Representative	Representative	Representative	Representative	Representative	Representative	Representative	Representative	Representative	Representative	Representative	Representative	Representative	Representative	Representative	Representative	Representative	Representative	Representative
tr|A0A2Y6S381|A0A2Y6S381_SHISO	Uncharacterized protein OS=Shigella sonnei OX=624 GN=SAMEA3891730_00097 PE=4 SV=1	tr|A0A2Y6S381|A0A2Y6S381_SHISO	tr|A0A3Z0XBX5|A0A3Z0XBX5_SHISO	1058.86	true	2	1	1	0	0	-1	15	15	16	16	335	335								Representative	Representative
tr|A0A0H8N3K1|A0A0H8N3K1_SHISO	Glycerophosphodiester phosphodiesterase OS=Shigella sonnei OX=624 GN=glpQ PE=4 SV=1	tr|A0A0H8N3K1|A0A0H8N3K1_SHISO; tr|A0A656B4L0|A0A656B4L0_SHISO; tr|A0A659ZFK3|A0A659ZFK3_SHISO	tr|A0A200LEP4|A0A200LEP4_SHISO; tr|A0A656BGZ9|A0A656BGZ9_SHISO	1052.61	true	2	3	2	0	0	-1	15	15	16	16	701	701		Representative	Representative	Representative	Representative	Representative	Representative	Representative	Representative	Representative		Representative	Representative	Representative	Representative	Representative	Representative	Representative	Representative	Representative	Representative	Representative	Representative	Representative	Representative	Representative	Representative	Representative	Representative			Representative
tr|A0A0I1AQF2|A0A0I1AQF2_SHISO	Aspartate ammonia-lyase OS=Shigella sonnei OX=624 GN=aspA PE=3 SV=1	tr|A0A0I1AQF2|A0A0I1AQF2_SHISO	tr|A0A656BM62|A0A656BM62_SHISO; tr|A0A656BMG3|A0A656BMG3_SHISO	1036.06	true	2	1	2	0	0	-1	15	15	16	16	785	785		Representative	Representative			Representative	Representative	Representative	Representative			Representative	Representative	Representative	Representative	Representative	Representative	Representative	Representative	Representative	Representative	Representative	Representative	Representative		Representative	Representative	Representative	Representative
tr|A0A0I2DLX4|A0A0I2DLX4_SHISO	Glutamine--fructose-6-phosphate aminotransferase [isomerizing] OS=Shigella sonnei OX=624 GN=glmS PE=3 SV=1	tr|A0A0I2DLX4|A0A0I2DLX4_SHISO	tr|A0A237KBJ4|A0A237KBJ4_SHISO	1028.38	true	2	1	1	0	0	-1	17	17	17	17	305	305		Representative	Representative	Representative		Representative		Representative	Representative					Representative	Representative	Representative	Representative	Representative	Representative			Representative	Representative			Representative	Representative	Representative	Representative
tr|A0A0I0FET2|A0A0I0FET2_SHISO	Bifunctional purine biosynthesis protein PurH OS=Shigella sonnei OX=624 GN=purH PE=3 SV=1	tr|A0A0I0FET2|A0A0I0FET2_SHISO; tr|A0A659ZPG4|A0A659ZPG4_SHISO; tr|A0A6M6F2Y5|A0A6M6F2Y5_SHISO		1023.22	true	2	3	0	0	0	-1	16	16	16	16	308	308		Representative	Representative			Representative		Representative	Representative			Representative		Representative	Representative	Representative		Representative	Representative			Representative	Representative			Representative		Representative	Representative
tr|A0A0I0BNW4|A0A0I0BNW4_SHISO	2,3,4,5-tetrahydropyridine-2,6-dicarboxylate N-succinyltransferase OS=Shigella sonnei OX=624 GN=dapD PE=3 SV=1	tr|A0A0I0BNW4|A0A0I0BNW4_SHISO	tr|A0A659ZGJ0|A0A659ZGJ0_SHISO	1019.19	true	2	1	1	0	0	-1	15	15	15	15	514	514		Representative	Representative	Representative	Representative	Representative	Representative	Representative	Representative			Representative	Representative	Representative	Representative	Representative	Representative	Representative	Representative	Representative		Representative	Representative			Representative	Representative	Representative	Representative
sp|P41580|6PGD_SHISO	6-phosphogluconate dehydrogenase, decarboxylating (Fragment) OS=Shigella sonnei OX=624 GN=gnd PE=3 SV=1	sp|P41580|6PGD_SHISO; tr|A0A0I0X8W5|A0A0I0X8W5_SHISO	tr|A0A200LFS7|A0A200LFS7_SHISO; tr|A0A659ZST0|A0A659ZST0_SHISO	1007.51	true	2	2	2	0	0	-1	15	15	15	15	344	344		Representative	Representative					Representative	Representative					Representative	Representative	Representative	Representative	Representative	Representative			Representative	Representative			Representative	Representative	Representative	Representative
tr|A0A2Y3GRS5|A0A2Y3GRS5_SHISO	Bacteriophage tail protein OS=Shigella sonnei OX=624 GN=DMA07_00395 PE=4 SV=1	tr|A0A2Y3GRS5|A0A2Y3GRS5_SHISO		1004.56	true	2	1	0	0	0	-1	14	14	14	14	67	67								Representative	Representative
tr|A0A0I2PFE1|A0A0I2PFE1_SHISO	Aminotransferase OS=Shigella sonnei OX=624 GN=aspC PE=3 SV=1	tr|A0A0I2PFE1|A0A0I2PFE1_SHISO	tr|A0A200L7X2|A0A200L7X2_SHISO; tr|A0A656BHM2|A0A656BHM2_SHISO; tr|A0A656BVQ9|A0A656BVQ9_SHISO; tr|Q5INI8|Q5INI8_SHISO; tr|Q5INI9|Q5INI9_SHISO; tr|Q5INT3|Q5INT3_SHISO; tr|Q5INT7|Q5INT7_SHISO; tr|Q5INT8|Q5INT8_SHISO	996.14	true	2	1	8	0	0	-1	16	16	16	16	835	835		Representative	Representative	Representative	Representative	Representative	Representative	Representative	Representative	Representative		Representative	Representative	Representative	Representative	Representative	Representative	Representative	Representative	Representative		Representative	Representative			Representative	Representative	Representative	Representative			Representative
tr|A0A0H8MQB6|A0A0H8MQB6_SHISO	Serine--tRNA ligase OS=Shigella sonnei OX=624 GN=serS PE=3 SV=1	tr|A0A0H8MQB6|A0A0H8MQB6_SHISO	tr|A0A656BHP8|A0A656BHP8_SHISO	988.53	true	2	1	1	0	0	-1	16	16	16	16	454	454		Representative	Representative		Representative	Representative	Representative	Representative	Representative			Representative		Representative	Representative	Representative	Representative	Representative	Representative			Representative	Representative			Representative	Representative	Representative	Representative
tr|A0A0I4CGM6|A0A0I4CGM6_SHISO	Bifunctional glucose-1-phosphatase/inositol phosphatase OS=Shigella sonnei OX=624 GN=agp PE=4 SV=1	tr|A0A0I4CGM6|A0A0I4CGM6_SHISO; tr|A0A200L7A4|A0A200L7A4_SHISO	tr|A0A656BLM0|A0A656BLM0_SHISO	985.14	true	2	2	1	0	0	-1	13	13	13	13	612	612		Representative	Representative	Representative	Representative	Representative	Representative	Representative	Representative	Representative		Representative	Representative	Representative	Representative	Representative	Representative	Representative	Representative	Representative	Representative	Representative	Representative			Representative	Representative	Representative	Representative			Representative
tr|A0A0H9LV44|A0A0H9LV44_SHISO	Isoleucine--tRNA ligase OS=Shigella sonnei OX=624 GN=ileS PE=3 SV=1	tr|A0A0H9LV44|A0A0H9LV44_SHISO; tr|A0A200LKI6|A0A200LKI6_SHISO		973.72	true	2	2	0	0	0	-1	16	1	16	1	179	25		Representative	Representative					Representative	Representative					Representative	Representative	Representative	Representative	Representative	Representative			Representative	Representative			Representative	Representative	Representative	Representative
tr|A0A659ZFT6|A0A659ZFT6_SHISO	Isoleucine--tRNA ligase OS=Shigella sonnei OX=624 GN=ileS PE=3 SV=1	tr|A0A659ZFT6|A0A659ZFT6_SHISO		973.72	true	2	1	0	0	0	-1	16	1	16	1	179	25		Representative	Sameset					Representative	Representative					Representative	Representative	Representative	Representative	Sameset	Representative			Sameset	Representative			Representative	Representative	Representative	Representative
tr|A0A0I3HQX1|A0A0I3HQX1_SHISO	Receptor OS=Shigella sonnei OX=624 GN=yncE_2 PE=4 SV=1	tr|A0A0I3HQX1|A0A0I3HQX1_SHISO; tr|A0A659ZHV0|A0A659ZHV0_SHISO	tr|A0A656BTC4|A0A656BTC4_SHISO	967.12	true	2	2	1	0	0	-1	14	14	15	15	387	387		Representative	Representative			Representative		Representative	Representative					Representative	Representative			Representative	Representative			Representative	Representative			Representative	Representative	Representative	Representative	Representative		Representative
tr|A0A1X9WVS5|A0A1X9WVS5_SHISO	Cystine-binding periplasmic protein OS=Shigella sonnei OX=624 GN=BZ172_22890 PE=3 SV=1	tr|A0A1X9WVS5|A0A1X9WVS5_SHISO; tr|A0A200LD07|A0A200LD07_SHISO; tr|A0A656B894|A0A656B894_SHISO; tr|A0A656BZY6|A0A656BZY6_SHISO; tr|A0A659ZK45|A0A659ZK45_SHISO	tr|A0A656C5Q3|A0A656C5Q3_SHISO	963.71	true	2	5	1	0	0	-1	15	15	15	15	699	699		Representative	Representative	Representative	Representative	Representative	Representative	Representative	Representative	Representative	Representative	Representative	Representative	Representative	Representative			Representative	Representative	Representative	Representative	Representative	Representative					Representative	Representative	Representative	Representative	Representative
tr|A0A0H8V1V3|A0A0H8V1V3_SHISO	Glutathione-binding protein GsiB OS=Shigella sonnei OX=624 GN=oppA PE=3 SV=1	tr|A0A0H8V1V3|A0A0H8V1V3_SHISO; tr|A0A1Q8PQS2|A0A1Q8PQS2_SHISO	tr|A0A200L5R2|A0A200L5R2_SHISO; tr|A0A656BMW9|A0A656BMW9_SHISO; tr|A0A656C4F1|A0A656C4F1_SHISO; tr|A0A656C4U4|A0A656C4U4_SHISO; tr|A0A659ZLW6|A0A659ZLW6_SHISO	956.45	true	2	2	5	0	0	-1	15	15	16	16	223	223		Representative	Representative	Representative	Representative	Representative	Representative	Representative	Representative					Representative	Representative	Representative	Representative	Representative	Representative			Representative	Representative			Representative	Representative	Representative	Representative			Representative
tr|A0A0I3A0M8|A0A0I3A0M8_SHISO	L-asparaginase 2 OS=Shigella sonnei OX=624 GN=ansB PE=3 SV=1	tr|A0A0I3A0M8|A0A0I3A0M8_SHISO; tr|A0A200LDV0|A0A200LDV0_SHISO		955.31	true	2	2	0	0	0	-1	10	10	10	10	674	674		Representative	Representative	Representative	Representative	Representative	Representative	Representative	Representative	Representative	Representative	Representative	Representative	Representative	Representative	Representative	Representative	Representative	Representative	Representative	Representative	Representative	Representative			Representative	Representative	Representative	Representative
tr|A0A0F6QE55|A0A0F6QE55_SHISO	Cloacin OS=Shigella sonnei OX=624 GN=imm PE=4 SV=1	tr|A0A0F6QE55|A0A0F6QE55_SHISO	tr|A0A656BAV9|A0A656BAV9_SHISO	940.69	true	2	1	1	0	0	-1	11	11	12	12	469	469																						Representative	Representative	Representative	Representative	Representative	Representative	Representative	Representative			Representative
tr|A0A0I0CDI1|A0A0I0CDI1_SHISO	CTP synthase OS=Shigella sonnei OX=624 GN=pyrG PE=3 SV=1	tr|A0A0I0CDI1|A0A0I0CDI1_SHISO		935.89	true	2	1	0	0	0	-1	15	15	15	15	176	176		Representative	Representative			Representative		Representative	Representative					Representative	Representative			Representative	Representative			Representative	Representative			Representative		Representative	Representative
tr|A0A0H9CDA6|A0A0H9CDA6_SHISO	30S ribosomal protein S2 OS=Shigella sonnei OX=624 GN=rpsB PE=3 SV=1	tr|A0A0H9CDA6|A0A0H9CDA6_SHISO	tr|A0A200LJV2|A0A200LJV2_SHISO; tr|A0A659ZG63|A0A659ZG63_SHISO	935.16	true	2	1	2	0	0	-1	12	12	13	13	618	618		Representative	Representative	Representative	Representative	Representative	Representative	Representative	Representative			Representative	Representative	Representative	Representative	Representative	Representative	Representative	Representative	Representative	Representative	Representative	Representative	Representative		Representative	Representative	Representative	Representative	Representative	Representative	Representative
tr|A0A0I2T7P1|A0A0I2T7P1_SHISO	Sulfate ABC transporter substrate-binding protein OS=Shigella sonnei OX=624 GN=cysP PE=3 SV=1	tr|A0A0I2T7P1|A0A0I2T7P1_SHISO	tr|A0A200LMN0|A0A200LMN0_SHISO; tr|A0A659ZJ92|A0A659ZJ92_SHISO	925.94	true	2	1	2	0	0	-1	14	14	14	14	652	652		Representative	Representative	Representative	Representative	Representative	Representative	Representative	Representative	Representative		Representative	Representative	Representative	Representative	Representative	Representative	Representative	Representative	Representative		Representative	Representative	Representative		Representative	Representative	Representative	Representative	Representative		Representative
tr|A0A0H8X912|A0A0H8X912_SHISO	Carbamoyl-phosphate synthase large chain OS=Shigella sonnei OX=624 GN=carB PE=3 SV=1	tr|A0A0H8X912|A0A0H8X912_SHISO; tr|A0A235K113|A0A235K113_SHISO; tr|A0A656BBM9|A0A656BBM9_SHISO	tr|A0A656BM61|A0A656BM61_SHISO; tr|A0A656C5K4|A0A656C5K4_SHISO; tr|A0A659ZG50|A0A659ZG50_SHISO	920.16	true	2	3	3	0	0	-1	16	16	16	16	82	82								Representative	Representative					Representative				Representative
tr|A0A0I1C0J8|A0A0I1C0J8_SHISO	Ribosome-recycling factor OS=Shigella sonnei OX=624 GN=frr PE=3 SV=1	tr|A0A0I1C0J8|A0A0I1C0J8_SHISO		918.83	true	2	1	0	0	0	-1	12	12	13	13	819	819		Representative	Representative	Representative	Representative	Representative	Representative	Representative	Representative	Representative	Representative	Representative	Representative	Representative	Representative	Representative	Representative	Representative	Representative	Representative	Representative	Representative	Representative	Representative	Representative	Representative	Representative	Representative	Representative	Representative	Representative	Representative
tr|A0A0H8N1L7|A0A0H8N1L7_SHISO	Phosphoporin PhoE OS=Shigella sonnei OX=624 GN=ompD_2 PE=3 SV=1	tr|A0A0H8N1L7|A0A0H8N1L7_SHISO	tr|A0A0H8WZM7|A0A0H8WZM7_SHISO; tr|A0A0I1WS78|A0A0I1WS78_SHISO; tr|A0A200LBS5|A0A200LBS5_SHISO; tr|A0A200LCQ9|A0A200LCQ9_SHISO; tr|A0A656BDT1|A0A656BDT1_SHISO; tr|A0A656C417|A0A656C417_SHISO; tr|A0A659ZR12|A0A659ZR12_SHISO; tr|A0A7D3W794|A0A7D3W794_SHISO	908.57	true	2	1	8	0	0	-1	12	4	13	4	894	72		Representative	Representative	Representative	Representative	Representative	Representative			Representative	Representative	Representative	Representative	Subset	Subset	Representative	Representative	Representative	Representative	Representative	Representative	Representative	Representative	Representative	Representative	Representative	Representative	Representative	Representative	Representative	Representative	Representative
tr|A0A0H7VSY3|A0A0H7VSY3_SHISO	Valine--tRNA ligase OS=Shigella sonnei OX=624 GN=valS PE=3 SV=1	tr|A0A0H7VSY3|A0A0H7VSY3_SHISO; tr|A0A200L8K8|A0A200L8K8_SHISO; tr|A0A659ZLM5|A0A659ZLM5_SHISO	tr|A0A6M6GMH5|A0A6M6GMH5_SHISO	902.81	true	2	3	1	0	0	-1	16	16	16	16	317	317		Representative	Representative			Representative		Representative	Representative			Representative		Representative	Representative		Representative	Representative	Representative			Representative	Representative			Representative	Representative	Representative	Representative
tr|A0A0I1F9R3|A0A0I1F9R3_SHISO	Phosphoribosylformylglycinamidine synthase OS=Shigella sonnei OX=624 GN=purL PE=3 SV=1	tr|A0A0I1F9R3|A0A0I1F9R3_SHISO; tr|A0A200LHZ7|A0A200LHZ7_SHISO	tr|A0A656BRY8|A0A656BRY8_SHISO; tr|A0A659ZJS1|A0A659ZJS1_SHISO	897.41	true	2	2	2	0	0	-1	17	17	17	17	59	59		Representative						Representative	Representative									Representative				Representative	Representative
tr|A0A0I0H5Y4|A0A0I0H5Y4_SHISO	Alkyl hydroperoxide reductase subunit F OS=Shigella sonnei OX=624 GN=ahpF PE=3 SV=1	tr|A0A0I0H5Y4|A0A0I0H5Y4_SHISO; tr|A0A200L8F8|A0A200L8F8_SHISO; tr|A0A3T6L6F7|A0A3T6L6F7_SHISO; tr|A0A656BBE0|A0A656BBE0_SHISO	tr|A0A656BNB7|A0A656BNB7_SHISO; tr|A0A659ZPE4|A0A659ZPE4_SHISO	886.54	true	2	4	2	0	0	-1	13	13	13	13	181	181		Representative	Representative					Representative	Representative					Representative	Representative	Representative		Representative	Representative			Representative	Representative			Representative	Representative	Representative
tr|A0A1R4C0B0|A0A1R4C0B0_SHISO	Aconitate hydratase OS=Shigella sonnei OX=624 GN=acnA PE=3 SV=1	tr|A0A1R4C0B0|A0A1R4C0B0_SHISO; tr|A0A200LJI1|A0A200LJI1_SHISO	tr|A0A3T7WIW4|A0A3T7WIW4_SHISO; tr|A0A3Y0FMD1|A0A3Y0FMD1_SHISO; tr|A0A659ZMB8|A0A659ZMB8_SHISO; tr|A0A6N3MLE6|A0A6N3MLE6_SHISO	879.37	true	2	2	4	0	0	-1	14	14	14	14	107	107															Representative	Representative		Representative	Representative			Representative	Representative			Representative	Representative
tr|A0A0H8GXX1|A0A0H8GXX1_SHISO	Alpha-D-glucose phosphate-specific phosphoglucomutase OS=Shigella sonnei OX=624 GN=pgm PE=3 SV=1	tr|A0A0H8GXX1|A0A0H8GXX1_SHISO	tr|A0A200LLN1|A0A200LLN1_SHISO; tr|A0A656BCH4|A0A656BCH4_SHISO; tr|A0A659ZMG3|A0A659ZMG3_SHISO	867.14	true	2	1	3	0	0	-1	14	14	14	14	217	217		Representative	Representative	Representative	Representative	Representative	Representative	Representative	Representative			Representative		Representative	Representative	Representative	Representative	Representative	Representative			Representative	Representative			Representative	Representative	Representative	Representative
tr|A0A0I0C2T9|A0A0I0C2T9_SHISO	Arginine ABC transporter periplasmic arginine-binding protein ArtI OS=Shigella sonnei OX=624 GN=artI PE=3 SV=1	tr|A0A0I0C2T9|A0A0I0C2T9_SHISO	tr|A0A200LFC5|A0A200LFC5_SHISO; tr|A0A659ZF39|A0A659ZF39_SHISO	865.28	true	2	1	2	0	0	-1	11	11	11	11	713	713		Representative	Representative	Representative	Representative	Representative	Representative	Representative	Representative	Representative	Representative	Representative	Representative	Representative	Representative			Representative	Representative	Representative	Representative	Representative	Representative	Representative	Representative	Representative	Representative	Representative	Representative	Representative	Representative	Representative
tr|A0A0H8FD18|A0A0H8FD18_SHISO	Aldose 1-epimerase OS=Shigella sonnei OX=624 GN=galM_2 PE=3 SV=1	tr|A0A0H8FD18|A0A0H8FD18_SHISO; tr|A0A1X9WTR7|A0A1X9WTR7_SHISO	tr|A0A1H0MG83|A0A1H0MG83_SHISO; tr|A0A656BLS1|A0A656BLS1_SHISO; tr|A0A659ZIF5|A0A659ZIF5_SHISO	859.05	true	2	2	3	0	0	-1	11	11	11	11	128	128		Representative	Representative									Representative	Representative	Representative		Representative		Representative	Representative
tr|A0A0I3LHW2|A0A0I3LHW2_SHISO	Outer membrane protein X OS=Shigella sonnei OX=624 GN=ompX PE=3 SV=1	tr|A0A0I3LHW2|A0A0I3LHW2_SHISO		848.88	true	2	1	0	0	0	-1	10	10	11	11	735	735		Representative	Representative	Representative	Representative	Representative	Representative	Representative	Representative	Representative	Representative	Representative	Representative	Representative	Representative	Representative	Representative	Representative	Representative	Representative	Representative	Representative	Representative	Representative	Representative	Representative	Representative	Representative	Representative	Representative	Representative	Representative
tr|A0A2Y6LN64|A0A2Y6LN64_SHISO	Bacterial Ig-like domain (Group 2) OS=Shigella sonnei OX=624 GN=SAMEA3891730_00104 PE=4 SV=1	tr|A0A2Y6LN64|A0A2Y6LN64_SHISO		848.57	true	2	1	0	0	0	-1	10	1	10	1	201	16								Subset	Subset
tr|A0A0I3A1Z9|A0A0I3A1Z9_SHISO	Galactokinase OS=Shigella sonnei OX=624 GN=galK PE=3 SV=1	tr|A0A0I3A1Z9|A0A0I3A1Z9_SHISO; tr|A0A659ZI83|A0A659ZI83_SHISO	tr|A0A656BL96|A0A656BL96_SHISO	839.98	true	2	2	1	0	0	-1	12	12	12	12	294	294		Representative	Representative					Representative				Representative	Representative	Representative	Representative	Representative	Representative	Representative	Representative			Representative	Representative
tr|A0A0I1UM38|A0A0I1UM38_SHISO	GMP synthase [glutamine-hydrolyzing] OS=Shigella sonnei OX=624 GN=guaA PE=3 SV=1	tr|A0A0I1UM38|A0A0I1UM38_SHISO	tr|A0A200L9K8|A0A200L9K8_SHISO; tr|A0A656B2H9|A0A656B2H9_SHISO; tr|A0A659ZKL1|A0A659ZKL1_SHISO	835	true	2	1	3	0	0	-1	12	12	12	12	99	99		Representative						Representative	Representative					Representative				Representative	Representative			Representative	Representative						Representative
tr|A0A0I4E6V0|A0A0I4E6V0_SHISO	Glucose-specific phosphotransferase enzyme IIA component OS=Shigella sonnei OX=624 GN=crr PE=4 SV=1	tr|A0A0I4E6V0|A0A0I4E6V0_SHISO	tr|Q49SZ5|Q49SZ5_SHISO	831.82	true	2	1	1	0	0	-1	9	9	11	11	678	678		Representative	Representative	Representative	Representative	Representative	Representative	Representative	Representative	Representative	Representative	Representative	Representative	Representative	Representative	Representative	Representative	Representative	Representative	Representative		Representative	Representative	Representative	Representative	Representative	Representative	Representative	Representative	Representative	Representative	Representative
tr|A0A0H9BHW2|A0A0H9BHW2_SHISO	50S ribosomal protein L9 OS=Shigella sonnei OX=624 GN=rplI PE=3 SV=1	tr|A0A0H9BHW2|A0A0H9BHW2_SHISO		831.1	true	2	1	0	0	0	-1	11	11	12	12	1392	1392		Representative	Representative	Representative	Representative	Representative	Representative	Representative	Representative	Representative		Representative	Representative	Representative	Representative	Representative	Representative	Representative	Representative	Representative	Representative	Representative	Representative	Representative	Representative	Representative	Representative	Representative	Representative	Representative	Representative	Representative
tr|A0A0I1HHA0|A0A0I1HHA0_SHISO	Glutamate--tRNA ligase OS=Shigella sonnei OX=624 GN=gltX PE=3 SV=1	tr|A0A0I1HHA0|A0A0I1HHA0_SHISO	tr|A0A656BGP5|A0A656BGP5_SHISO; tr|A0A656BW70|A0A656BW70_SHISO; tr|A0A659ZJL9|A0A659ZJL9_SHISO	824.71	true	2	1	3	0	0	-1	13	13	13	13	228	228		Representative	Representative			Representative		Representative	Representative			Representative		Representative	Representative	Representative	Representative	Representative	Representative			Representative	Representative			Representative	Representative	Representative	Representative
tr|A0A0I3K409|A0A0I3K409_SHISO	Isocitrate dehydrogenase [NADP] OS=Shigella sonnei OX=624 GN=icd PE=3 SV=1	tr|A0A0I3K409|A0A0I3K409_SHISO; tr|A0A236GQH5|A0A236GQH5_SHISO	tr|A0A659ZJC3|A0A659ZJC3_SHISO; tr|Q5ILR7|Q5ILR7_SHISO; tr|Q5ILR8|Q5ILR8_SHISO; tr|Q5ILR9|Q5ILR9_SHISO; tr|Q5ILS0|Q5ILS0_SHISO; tr|Q5IM13|Q5IM13_SHISO; tr|Q5IM17|Q5IM17_SHISO; tr|Q5IM18|Q5IM18_SHISO; tr|Q6R2C1|Q6R2C1_SHISO	815.21	true	2	2	9	0	0	-1	14	14	14	14	510	510		Representative	Representative	Representative	Representative	Representative	Representative	Representative	Representative	Representative		Representative	Representative	Representative	Representative	Representative	Representative	Representative	Representative	Representative	Representative	Representative	Representative	Representative	Representative	Representative	Representative	Representative	Representative			Representative
tr|A0A3W6FQ49|A0A3W6FQ49_SHISO	BIG2 domain-containing protein OS=Shigella sonnei OX=624 GN=DMA07_00440 PE=4 SV=1	tr|A0A3W6FQ49|A0A3W6FQ49_SHISO		804.36	true	2	1	0	0	0	-1	10	1	10	1	191	6								Representative	Representative
tr|A0A0H7VBX7|A0A0H7VBX7_SHISO	DNA-binding protein OS=Shigella sonnei OX=624 GN=hns PE=3 SV=1	tr|A0A0H7VBX7|A0A0H7VBX7_SHISO		800.64	true	2	1	0	0	0	-1	10	9	11	10	749	746		Representative	Representative	Representative	Representative	Representative	Representative	Representative	Representative	Representative	Representative	Representative	Representative	Representative	Representative	Representative	Representative	Representative	Representative	Representative	Representative	Representative	Representative	Representative	Representative	Representative	Representative	Representative	Representative	Representative	Representative	Representative
tr|A0A0I5D738|A0A0I5D738_SHISO	Galactose-1-phosphate uridylyltransferase OS=Shigella sonnei OX=624 GN=galT PE=3 SV=1	tr|A0A0I5D738|A0A0I5D738_SHISO; tr|A0A200L8U6|A0A200L8U6_SHISO	tr|A0A656BYS6|A0A656BYS6_SHISO; tr|A0A659ZI97|A0A659ZI97_SHISO	800.56	true	2	2	2	0	0	-1	13	13	13	13	233	233		Representative	Representative					Representative	Representative			Representative	Representative					Representative	Representative				Representative
tr|A0A0I4N5I8|A0A0I4N5I8_SHISO	LysM domain/BON superfamily protein OS=Shigella sonnei OX=624 GN=ygaU PE=4 SV=1	tr|A0A0I4N5I8|A0A0I4N5I8_SHISO	tr|A0A656C0F4|A0A656C0F4_SHISO; tr|A0A659ZI24|A0A659ZI24_SHISO	795.19	true	2	1	2	0	0	-1	10	10	10	10	449	449				Representative		Representative	Representative	Representative	Representative	Representative				Representative	Representative	Representative	Representative	Representative	Representative			Representative	Representative	Representative		Representative	Representative	Representative	Representative			Representative
tr|A0A659ZHS5|A0A659ZHS5_SHISO	Glutamate decarboxylase (Fragment) OS=Shigella sonnei OX=624 GN=FAF11_22000 PE=3 SV=1	tr|A0A659ZHS5|A0A659ZHS5_SHISO	tr|A0A236NS92|A0A236NS92_SHISO; tr|A0A3T2SG58|A0A3T2SG58_SHISO; tr|A0A656BZA4|A0A656BZA4_SHISO	792.27	true	2	1	3	0	0	-1	10	0	10	0	376	0		Subset		Subset		Subset	Subset	Subset	Subset	Subset	Subset			Representative	Subset	Subset	Subset	Representative	Subset	Subset		Sameset	Subset	Subset	Subset	Representative	Subset	Subset	Subset			Subset
tr|A0A0I3LFC9|A0A0I3LFC9_SHISO	Asparagine--tRNA ligase OS=Shigella sonnei OX=624 GN=asnC_2 PE=3 SV=1	tr|A0A0I3LFC9|A0A0I3LFC9_SHISO		790.31	true	2	1	0	0	0	-1	12	12	12	12	188	188		Representative	Representative					Representative	Representative					Representative	Representative	Representative	Representative	Representative	Representative			Representative	Representative			Representative	Representative	Representative	Representative
tr|A0A0I3QKI1|A0A0I3QKI1_SHISO	30S ribosomal protein S4 OS=Shigella sonnei OX=624 GN=rpsD PE=3 SV=1	tr|A0A0I3QKI1|A0A0I3QKI1_SHISO	tr|A0A656BAG2|A0A656BAG2_SHISO	789.12	true	2	1	1	0	0	-1	12	12	12	12	455	455		Representative	Representative			Representative	Representative	Representative	Representative				Representative	Representative	Representative	Representative	Representative	Representative	Representative			Representative	Representative	Representative		Representative	Representative	Representative	Representative
tr|A0A0I1G7R3|A0A0I1G7R3_SHISO	Iron uptake system component EfeO OS=Shigella sonnei OX=624 GN=efeO PE=3 SV=1	tr|A0A0I1G7R3|A0A0I1G7R3_SHISO; tr|A0A659ZEH2|A0A659ZEH2_SHISO	tr|A0A656BVK5|A0A656BVK5_SHISO	786.08	true	2	2	1	0	0	-1	13	13	13	13	314	314		Representative	Representative	Representative		Representative	Representative	Representative	Representative					Representative	Representative	Representative	Representative	Representative	Representative			Representative	Representative			Representative	Representative	Representative	Representative	Representative	Representative
tr|A0A0H7I731|A0A0H7I731_SHISO	Outer-membrane lipoprotein carrier protein OS=Shigella sonnei OX=624 GN=lolA PE=3 SV=1	tr|A0A0H7I731|A0A0H7I731_SHISO; tr|A0A659ZEM8|A0A659ZEM8_SHISO		780.22	true	2	2	0	0	0	-1	9	9	9	9	542	542		Representative	Representative	Representative	Representative	Representative	Representative	Representative	Representative	Representative		Representative		Representative	Representative	Representative	Representative	Representative	Representative			Representative	Representative	Representative	Representative	Representative	Representative	Representative	Representative			Representative
tr|A0A0I1YY95|A0A0I1YY95_SHISO	Oligopeptidase A OS=Shigella sonnei OX=624 GN=prlC PE=3 SV=1	tr|A0A0I1YY95|A0A0I1YY95_SHISO; tr|A0A200L837|A0A200L837_SHISO; tr|A0A656C1P9|A0A656C1P9_SHISO; tr|A0A659ZJ52|A0A659ZJ52_SHISO		777.97	true	2	4	0	0	0	-1	12	12	12	12	127	127		Representative	Representative					Representative	Representative					Representative	Representative	Representative	Representative	Representative	Representative			Representative	Representative			Representative	Representative	Representative	Representative
tr|A0A0I5HF24|A0A0I5HF24_SHISO	C-lysozyme inhibitor OS=Shigella sonnei OX=624 GN=ivy PE=3 SV=1	tr|A0A0I5HF24|A0A0I5HF24_SHISO; tr|A0A1S9JDJ0|A0A1S9JDJ0_SHISO	tr|A0A200LCS8|A0A200LCS8_SHISO; tr|A0A656BCZ1|A0A656BCZ1_SHISO; tr|A0A659ZPK9|A0A659ZPK9_SHISO	777.11	true	2	2	3	0	0	-1	7	7	11	11	244	244		Representative	Representative	Representative				Representative	Representative					Representative	Representative	Representative		Representative	Representative			Representative	Representative			Representative	Representative	Representative	Representative			Representative
tr|A0A0H9YBP1|A0A0H9YBP1_SHISO	Glucohydrolase OS=Shigella sonnei OX=624 GN=BZ172_14750 PE=3 SV=1	tr|A0A0H9YBP1|A0A0H9YBP1_SHISO; tr|A0A0I3D0K6|A0A0I3D0K6_SHISO	tr|A0A656BV48|A0A656BV48_SHISO; tr|A0A659ZLE9|A0A659ZLE9_SHISO	773.97	true	2	2	2	0	0	-1	13	13	13	13	424	424		Representative	Representative	Representative	Representative	Representative	Representative	Representative	Representative			Representative	Representative	Representative	Representative	Representative	Representative	Representative	Representative		Representative	Representative	Representative			Representative	Representative	Representative	Representative
tr|A0A0I1YYN4|A0A0I1YYN4_SHISO	Thiol peroxidase OS=Shigella sonnei OX=624 GN=tpx PE=3 SV=1	tr|A0A0I1YYN4|A0A0I1YYN4_SHISO	tr|A0A1H0DBY0|A0A1H0DBY0_SHISO	772.69	true	2	1	1	0	0	-1	8	8	8	8	879	879		Representative	Representative	Representative	Representative	Representative	Representative	Representative	Representative	Representative	Representative	Representative	Representative	Representative	Representative	Representative	Representative	Representative	Representative	Representative	Representative	Representative	Representative	Representative	Representative	Representative	Representative	Representative	Representative			Representative
tr|A0A0H8IDU0|A0A0H8IDU0_SHISO	Chaperone protein Skp OS=Shigella sonnei OX=624 GN=skp PE=3 SV=1	tr|A0A0H8IDU0|A0A0H8IDU0_SHISO		759.85	true	2	1	0	0	0	-1	7	7	9	9	911	911		Representative	Representative	Representative	Representative	Representative	Representative	Representative	Representative	Representative	Representative	Representative	Representative	Representative	Representative	Representative	Representative	Representative	Representative	Representative	Representative	Representative	Representative	Representative	Representative	Representative	Representative	Representative	Representative	Representative	Representative	Representative
tr|A0A0I0WBP9|A0A0I0WBP9_SHISO	2',3'-cyclic-nucleotide 2'-phosphodiesterase/3'-nucleotidase OS=Shigella sonnei OX=624 GN=cpdB PE=3 SV=1	tr|A0A0I0WBP9|A0A0I0WBP9_SHISO	tr|A0A656BV23|A0A656BV23_SHISO; tr|A0A659ZLY1|A0A659ZLY1_SHISO	759.28	true	2	1	2	0	0	-1	13	13	13	13	151	151		Representative	Representative			Representative		Representative	Representative					Representative	Representative	Representative	Representative					Representative	Representative			Representative	Representative	Representative	Representative
tr|A0A0I0NHH7|A0A0I0NHH7_SHISO	Acetate kinase OS=Shigella sonnei OX=624 GN=ackA PE=3 SV=1	tr|A0A0I0NHH7|A0A0I0NHH7_SHISO; tr|A0A200LKJ0|A0A200LKJ0_SHISO	tr|A0A656BUT9|A0A656BUT9_SHISO	754.15	true	2	2	1	0	0	-1	9	9	9	9	451	451		Representative	Representative	Representative	Representative			Representative	Representative			Representative	Representative	Representative	Representative	Representative	Representative	Representative	Representative			Representative	Representative			Representative	Representative	Representative	Representative			Representative
tr|A0A0I3DET7|A0A0I3DET7_SHISO	DUF1471 domain-containing protein OS=Shigella sonnei OX=624 GN=ydgH PE=4 SV=1	tr|A0A0I3DET7|A0A0I3DET7_SHISO	tr|A0A200LGH9|A0A200LGH9_SHISO; tr|A0A656C519|A0A656C519_SHISO; tr|A0A656C6F3|A0A656C6F3_SHISO; tr|A0A659ZHI2|A0A659ZHI2_SHISO	746.26	true	2	1	4	0	0	-1	12	12	12	12	364	364		Representative	Representative	Representative	Representative	Representative		Representative	Representative			Representative		Representative	Representative	Representative	Representative	Representative	Representative	Representative		Representative	Representative	Representative	Representative	Representative	Representative	Representative	Representative			Representative
tr|A0A0I4YHU0|A0A0I4YHU0_SHISO	30S ribosomal protein S3 OS=Shigella sonnei OX=624 GN=rpsC PE=3 SV=1	tr|A0A0I4YHU0|A0A0I4YHU0_SHISO		742.56	true	2	1	0	0	0	-1	10	10	10	10	237	237			Representative	Representative				Representative	Representative					Representative	Representative	Representative	Representative	Representative	Representative			Representative	Representative
tr|A0A0I1ZEF0|A0A0I1ZEF0_SHISO	Enoyl-[acyl-carrier-protein] reductase [NADH] OS=Shigella sonnei OX=624 GN=fabI PE=3 SV=1	tr|A0A0I1ZEF0|A0A0I1ZEF0_SHISO; tr|A0A656B531|A0A656B531_SHISO; tr|A0A659ZNJ0|A0A659ZNJ0_SHISO		740.07	true	2	3	0	0	0	-1	10	10	11	11	314	314		Representative	Representative			Representative	Representative	Representative	Representative			Representative	Representative	Representative	Representative	Representative	Representative	Representative	Representative			Representative	Representative			Representative	Representative	Representative	Representative
tr|A0A0I5DQ63|A0A0I5DQ63_SHISO	Arginine--tRNA ligase OS=Shigella sonnei OX=624 GN=argS PE=3 SV=1	tr|A0A0I5DQ63|A0A0I5DQ63_SHISO; tr|A0A656BC06|A0A656BC06_SHISO	tr|A0A656BWL3|A0A656BWL3_SHISO; tr|A0A656BZQ3|A0A656BZQ3_SHISO; tr|A0A659ZLQ7|A0A659ZLQ7_SHISO	734.55	true	2	2	3	0	0	-1	12	12	12	12	190	190		Representative	Representative		Representative			Representative	Representative		Representative		Representative	Representative	Representative	Representative	Representative	Representative	Representative	Representative		Representative	Representative			Representative		Representative	Representative	Representative	Representative	Representative
tr|A0A2Y3DYB7|A0A2Y3DYB7_SHISO	Ribonucleoside-diphosphate reductase OS=Shigella sonnei OX=624 GN=nrdA_1 PE=3 SV=1	tr|A0A2Y3DYB7|A0A2Y3DYB7_SHISO		726.04	true	2	1	0	0	0	-1	13	13	13	13	63	63								Representative	Representative
tr|A0A0H8MQY8|A0A0H8MQY8_SHISO	Polyribonucleotide nucleotidyltransferase OS=Shigella sonnei OX=624 GN=pnp PE=3 SV=1	tr|A0A0H8MQY8|A0A0H8MQY8_SHISO; tr|A0A1S9J1Y2|A0A1S9J1Y2_SHISO; tr|A0A200LKY8|A0A200LKY8_SHISO; tr|A0A659ZIN0|A0A659ZIN0_SHISO		721.31	true	2	4	0	0	0	-1	12	12	12	12	119	119		Representative						Representative	Representative					Representative				Representative	Representative				Representative			Representative						Representative
tr|A0A0I3QJS2|A0A0I3QJS2_SHISO	Adenylate kinase OS=Shigella sonnei OX=624 GN=adk PE=3 SV=1	tr|A0A0I3QJS2|A0A0I3QJS2_SHISO; tr|A0A200LIF1|A0A200LIF1_SHISO; tr|A0A656BAC7|A0A656BAC7_SHISO; tr|A0A659ZGU2|A0A659ZGU2_SHISO	tr|A0A656BJA6|A0A656BJA6_SHISO	701.32	true	2	4	1	0	0	-1	10	10	11	11	467	467		Representative	Representative	Representative	Representative	Representative	Representative	Representative	Representative			Representative	Representative	Representative	Representative	Representative	Representative	Representative	Representative	Representative	Representative	Representative	Representative			Representative	Representative	Representative	Representative	Representative	Representative	Representative
tr|A0A0I0MNL4|A0A0I0MNL4_SHISO	Methionine--tRNA ligase OS=Shigella sonnei OX=624 GN=metG_2 PE=3 SV=1	tr|A0A0I0MNL4|A0A0I0MNL4_SHISO; tr|A0A656B7J0|A0A656B7J0_SHISO; tr|A0A659ZPN8|A0A659ZPN8_SHISO	tr|A0A200L325|A0A200L325_SHISO; tr|A0A2Y3B4C3|A0A2Y3B4C3_SHISO; tr|A0A3T3T377|A0A3T3T377_SHISO; tr|A0A3T6L9G7|A0A3T6L9G7_SHISO; tr|A0A3Y0ILF1|A0A3Y0ILF1_SHISO; tr|A0A3Y5P6M5|A0A3Y5P6M5_SHISO; tr|A0A6N3MM70|A0A6N3MM70_SHISO; tr|A0A6N3MNJ9|A0A6N3MNJ9_SHISO	697.61	true	2	3	8	0	0	-1	11	11	11	11	45	45		Representative	Representative					Representative	Representative
tr|A0A0H9FUU1|A0A0H9FUU1_SHISO	Bifunctional UDP-sugar hydrolase/5'-nucleotidase OS=Shigella sonnei OX=624 GN=ushA PE=3 SV=1	tr|A0A0H9FUU1|A0A0H9FUU1_SHISO; tr|A0A656B8J8|A0A656B8J8_SHISO	tr|A0A1X9WZH9|A0A1X9WZH9_SHISO; tr|A0A200L2A7|A0A200L2A7_SHISO; tr|A0A200LIZ6|A0A200LIZ6_SHISO; tr|A0A656BK05|A0A656BK05_SHISO; tr|A0A659ZH19|A0A659ZH19_SHISO	693.62	true	2	2	5	0	0	-1	10	10	10	10	228	228		Representative	Representative					Representative	Representative					Representative	Representative	Representative	Representative	Representative	Representative			Representative	Representative			Representative	Representative	Representative	Representative
tr|A0A0I4RU87|A0A0I4RU87_SHISO	Pyruvate kinase OS=Shigella sonnei OX=624 GN=pykA PE=3 SV=1	tr|A0A0I4RU87|A0A0I4RU87_SHISO	tr|A0A200LDE5|A0A200LDE5_SHISO; tr|A0A656C144|A0A656C144_SHISO	690.42	true	2	1	2	0	0	-1	11	11	11	11	74	74		Representative						Representative	Representative						Representative			Representative	Representative			Representative	Representative			Representative	Representative
tr|A0A0I1WSJ4|A0A0I1WSJ4_SHISO	50S ribosomal protein L10 OS=Shigella sonnei OX=624 GN=rplJ PE=3 SV=1	tr|A0A0I1WSJ4|A0A0I1WSJ4_SHISO		689.86	true	2	1	0	0	0	-1	8	8	10	10	863	863		Representative	Representative	Representative	Representative	Representative	Representative	Representative	Representative			Representative	Representative	Representative	Representative	Representative	Representative	Representative	Representative	Representative	Representative	Representative	Representative	Representative		Representative	Representative	Representative	Representative			Representative
tr|A0A0I4JV99|A0A0I4JV99_SHISO	Transcription elongation factor GreA OS=Shigella sonnei OX=624 GN=greA PE=3 SV=1	tr|A0A0I4JV99|A0A0I4JV99_SHISO		686.78	true	2	1	0	0	0	-1	9	9	9	9	344	344		Representative	Representative	Representative	Representative	Representative	Representative	Representative	Representative			Representative		Representative	Representative	Representative	Representative	Representative	Representative			Representative	Representative			Representative	Representative	Representative	Representative	Representative	Representative	Representative
tr|A0A0H9NX01|A0A0H9NX01_SHISO	2,3-bisphosphoglycerate-dependent phosphoglycerate mutase OS=Shigella sonnei OX=624 GN=gpmA PE=3 SV=1	tr|A0A0H9NX01|A0A0H9NX01_SHISO		686.5	true	2	1	0	0	0	-1	10	10	10	10	799	799		Representative	Representative	Representative	Representative	Representative	Representative	Representative	Representative	Representative		Representative	Representative	Representative	Representative	Representative	Representative	Representative	Representative	Representative	Representative	Representative	Representative	Representative		Representative	Representative	Representative	Representative	Representative	Representative	Representative
tr|A0A0H9UQZ0|A0A0H9UQZ0_SHISO	30S ribosomal protein S7 OS=Shigella sonnei OX=624 GN=rpsG PE=3 SV=1	tr|A0A0H9UQZ0|A0A0H9UQZ0_SHISO		685.35	true	2	1	0	0	0	-1	9	9	9	9	349	349		Representative	Representative	Representative	Representative	Representative	Representative	Representative	Representative			Representative	Representative	Representative	Representative	Representative	Representative	Representative	Representative			Representative	Representative	Representative	Representative	Representative	Representative	Representative	Representative			Representative
tr|A0A0I4MPA5|A0A0I4MPA5_SHISO	Phospholipid-binding protein OS=Shigella sonnei OX=624 GN=ttg2D PE=4 SV=1	tr|A0A0I4MPA5|A0A0I4MPA5_SHISO	tr|A0A659ZIW1|A0A659ZIW1_SHISO	683.87	true	2	1	1	0	0	-1	12	12	12	12	979	979		Representative	Representative	Representative	Representative	Representative	Representative	Representative	Representative	Representative	Representative	Representative	Representative	Representative	Representative	Representative	Representative	Representative	Representative	Representative	Representative	Representative	Representative	Representative	Representative	Representative	Representative	Representative	Representative	Representative	Representative	Representative
tr|A0A659ZKQ5|A0A659ZKQ5_SHISO	Porin OmpC OS=Shigella sonnei OX=624 GN=ompC PE=3 SV=1	tr|A0A659ZKQ5|A0A659ZKQ5_SHISO	tr|A0A0H8WZM7|A0A0H8WZM7_SHISO; tr|A0A0I1WS78|A0A0I1WS78_SHISO; tr|A0A200LCQ9|A0A200LCQ9_SHISO; tr|A0A656BDT1|A0A656BDT1_SHISO; tr|A0A659ZR12|A0A659ZR12_SHISO; tr|A0A7D3W794|A0A7D3W794_SHISO	682.51	true	2	1	6	0	0	-1	9	1	10	1	627	6		Subset	Subset	Representative	Subset	Subset	Subset	Subset	Subset	Subset	Subset	Subset	Subset	Subset	Subset	Representative	Representative	Representative	Representative	Subset	Subset	Representative	Representative	Subset	Subset	Representative	Representative	Subset	Subset	Subset	Subset	Representative
tr|A0A0I2ZLB4|A0A0I2ZLB4_SHISO	Chaperone SurA OS=Shigella sonnei OX=624 GN=surA PE=3 SV=1	tr|A0A0I2ZLB4|A0A0I2ZLB4_SHISO		679.44	true	2	1	0	0	0	-1	10	10	10	10	390	390		Representative	Representative	Representative	Representative	Representative	Representative	Representative	Representative	Representative		Representative		Representative	Representative	Representative	Representative	Representative	Representative	Representative		Representative	Representative	Representative		Representative	Representative	Representative	Representative			Representative
tr|A0A0H8I2K9|A0A0H8I2K9_SHISO	Transcription termination/antitermination protein NusA OS=Shigella sonnei OX=624 GN=nusA PE=3 SV=1	tr|A0A0H8I2K9|A0A0H8I2K9_SHISO; tr|A0A659ZIW5|A0A659ZIW5_SHISO		672.59	true	2	2	0	0	0	-1	10	10	10	10	193	193		Representative	Representative	Representative		Representative		Representative	Representative					Representative	Representative	Representative	Representative	Representative	Representative			Representative	Representative			Representative	Representative	Representative	Representative
tr|A0A0I4B8H4|A0A0I4B8H4_SHISO	Phosphoribosylamine--glycine ligase OS=Shigella sonnei OX=624 GN=purD PE=3 SV=1	tr|A0A0I4B8H4|A0A0I4B8H4_SHISO	tr|A0A200LDF8|A0A200LDF8_SHISO; tr|A0A656BIR9|A0A656BIR9_SHISO; tr|A0A659ZP83|A0A659ZP83_SHISO	671.24	true	2	1	3	0	0	-1	10	10	10	10	270	270		Representative	Representative	Representative		Representative	Representative	Representative	Representative			Representative	Representative	Representative	Representative	Representative	Representative	Representative	Representative			Representative	Representative			Representative	Representative	Representative	Representative
tr|A0A0H9UZS2|A0A0H9UZS2_SHISO	Tol-Pal system protein TolB OS=Shigella sonnei OX=624 GN=tolB PE=3 SV=1	tr|A0A0H9UZS2|A0A0H9UZS2_SHISO		670.07	true	2	1	0	0	0	-1	11	11	11	11	502	502		Representative	Representative	Representative		Representative	Representative	Representative	Representative	Representative	Representative	Representative	Representative	Representative	Representative	Representative	Representative	Representative	Representative			Representative	Representative	Representative		Representative	Representative	Representative	Representative			Representative
tr|A0A0I3V8U7|A0A0I3V8U7_SHISO	3-oxoacyl-ACP synthase OS=Shigella sonnei OX=624 GN=fabB PE=3 SV=1	tr|A0A0I3V8U7|A0A0I3V8U7_SHISO; tr|A0A200LKM2|A0A200LKM2_SHISO; tr|A0A659ZIX9|A0A659ZIX9_SHISO	tr|A0A656BED7|A0A656BED7_SHISO	661.79	true	2	3	1	0	0	-1	9	9	9	9	454	454		Representative	Representative	Representative	Representative	Representative	Representative	Representative	Representative	Representative		Representative	Representative	Representative	Representative	Representative	Representative	Representative	Representative	Representative		Representative	Representative	Representative		Representative	Representative	Representative	Representative	Representative		Representative
tr|A0A0H7STQ2|A0A0H7STQ2_SHISO	Glucose-6-phosphate isomerase OS=Shigella sonnei OX=624 GN=pgi PE=3 SV=1	tr|A0A0H7STQ2|A0A0H7STQ2_SHISO; tr|A0A200LH16|A0A200LH16_SHISO	tr|A0A656C3S5|A0A656C3S5_SHISO; tr|A0A659ZQZ5|A0A659ZQZ5_SHISO	656.2	true	2	2	2	0	0	-1	9	9	9	9	121	121		Representative	Representative	Representative		Representative		Representative	Representative					Representative	Representative	Representative		Representative	Representative			Representative	Representative					Representative
tr|A0A6N3MYF9|A0A6N3MYF9_SHISO	Invasin OS=Shigella sonnei OX=624 GN=DOT86_20645 PE=3 SV=1	tr|A0A6N3MYF9|A0A6N3MYF9_SHISO	tr|A0A200LE46|A0A200LE46_SHISO	652.67	true	2	1	1	0	0	-1	9	9	9	9	58	58																				Representative	Representative
tr|A0A0H8ICJ2|A0A0H8ICJ2_SHISO	50S ribosomal protein L6 OS=Shigella sonnei OX=624 GN=rplF PE=3 SV=1	tr|A0A0H8ICJ2|A0A0H8ICJ2_SHISO	tr|A0A1H0QF89|A0A1H0QF89_SHISO	644.91	true	2	1	1	0	0	-1	9	9	9	9	879	879		Representative	Representative	Representative	Representative	Representative	Representative	Representative	Representative	Representative	Representative	Representative	Representative	Representative	Representative	Representative	Representative	Representative	Representative	Representative	Representative	Representative	Representative	Representative	Representative	Representative	Representative	Representative	Representative	Representative	Representative	Representative
tr|A0A2Y6KZT6|A0A2Y6KZT6_SHISO	Uncharacterized protein OS=Shigella sonnei OX=624 GN=SAMEA3891730_00098 PE=4 SV=1	tr|A0A2Y6KZT6|A0A2Y6KZT6_SHISO; tr|A0A3T3DXH4|A0A3T3DXH4_SHISO		640.08	true	2	2	0	0	0	-1	8	8	10	10	181	181								Representative	Representative
tr|A0A0I2EAA6|A0A0I2EAA6_SHISO	tRNA-modifying protein YgfZ OS=Shigella sonnei OX=624 GN=ygfZ PE=3 SV=1	tr|A0A0I2EAA6|A0A0I2EAA6_SHISO	tr|A0A656BGI3|A0A656BGI3_SHISO; tr|A0A659ZS00|A0A659ZS00_SHISO	633.94	true	2	1	2	0	0	-1	9	4	9	4	171	42		Representative	Representative					Representative	Representative					Representative	Representative	Representative	Representative	Representative	Representative			Representative	Representative			Representative	Representative	Representative	Representative
tr|A0A0I1K2U1|A0A0I1K2U1_SHISO	Lysine--tRNA ligase OS=Shigella sonnei OX=624 GN=lysS PE=3 SV=1	tr|A0A0I1K2U1|A0A0I1K2U1_SHISO; tr|A0A656BGF3|A0A656BGF3_SHISO; tr|A0A659ZTC6|A0A659ZTC6_SHISO	tr|A0A656BMZ6|A0A656BMZ6_SHISO	633.53	true	2	3	1	0	0	-1	11	6	11	6	270	39								Representative	Representative			Subset		Subset	Subset	Subset	Subset	Representative	Representative			Representative	Representative			Subset	Subset	Subset	Sameset
tr|A0A0I2W332|A0A0I2W332_SHISO	30S ribosomal protein S6 OS=Shigella sonnei OX=624 GN=rpsF PE=3 SV=1	tr|A0A0I2W332|A0A0I2W332_SHISO		619.83	true	2	1	0	0	0	-1	8	8	9	9	824	824		Representative	Representative	Representative	Representative	Representative	Representative	Representative	Representative	Representative	Representative	Representative	Representative	Representative	Representative	Representative	Representative	Representative	Representative	Representative	Representative		Representative	Representative	Representative	Representative	Representative	Representative	Representative	Representative	Representative	Representative
tr|A0A0I3JAH4|A0A0I3JAH4_SHISO	Superoxide dismutase OS=Shigella sonnei OX=624 GN=sodA PE=3 SV=1	tr|A0A0I3JAH4|A0A0I3JAH4_SHISO		618.05	true	2	1	0	0	0	-1	9	9	9	9	367	367		Representative	Representative	Representative	Representative	Representative	Representative	Representative	Representative	Representative		Representative	Representative	Representative	Representative	Representative	Representative	Representative	Representative	Representative	Representative	Representative	Representative			Representative	Representative	Representative	Representative	Representative	Representative	Representative
tr|A0A0I1VGY9|A0A0I1VGY9_SHISO	UPF0234 protein YajQ OS=Shigella sonnei OX=624 GN=yajQ PE=3 SV=1	tr|A0A0I1VGY9|A0A0I1VGY9_SHISO		617.62	true	2	1	0	0	0	-1	8	8	8	8	424	424		Representative	Representative	Representative	Representative	Representative	Representative	Representative	Representative			Representative	Representative	Representative	Representative	Representative	Representative	Representative	Representative	Representative		Representative	Representative			Representative	Representative	Representative	Representative	Representative		Representative
tr|A0A0I2MDY0|A0A0I2MDY0_SHISO	2,3-bisphosphoglycerate-independent phosphoglycerate mutase OS=Shigella sonnei OX=624 GN=gpmM PE=3 SV=1	tr|A0A0I2MDY0|A0A0I2MDY0_SHISO; tr|A0A656BXI4|A0A656BXI4_SHISO; tr|A0A659ZSY2|A0A659ZSY2_SHISO	tr|A0A200L9B7|A0A200L9B7_SHISO	609.17	true	2	3	1	0	0	-1	9	9	9	9	643	643		Representative	Representative	Representative	Representative	Representative	Representative	Representative	Representative	Representative		Representative	Representative	Representative	Representative	Representative	Representative	Representative	Representative	Representative		Representative	Representative	Representative	Representative	Representative	Representative	Representative	Representative	Representative	Representative	Representative
tr|A0A0I1P2N1|A0A0I1P2N1_SHISO	50S ribosomal protein L25 OS=Shigella sonnei OX=624 GN=rplY PE=3 SV=1	tr|A0A0I1P2N1|A0A0I1P2N1_SHISO	tr|A0A659ZFD8|A0A659ZFD8_SHISO	608.45	true	2	1	1	0	0	-1	9	9	10	10	644	644		Representative	Representative	Representative		Representative	Representative	Representative	Representative			Representative		Representative	Representative	Representative	Representative	Representative	Representative			Representative	Representative			Representative	Representative	Representative	Representative	Representative		Representative
tr|A0A0I4KII9|A0A0I4KII9_SHISO	Phenylalanine--tRNA ligase beta subunit OS=Shigella sonnei OX=624 GN=pheT PE=3 SV=1	tr|A0A0I4KII9|A0A0I4KII9_SHISO; tr|A0A200LBH4|A0A200LBH4_SHISO	tr|A0A656BI16|A0A656BI16_SHISO	601.21	true	2	2	1	0	0	-1	11	11	11	11	40	40								Representative	Representative									Representative				Representative	Representative
tr|A0A0H9VDW4|A0A0H9VDW4_SHISO	Thioredoxin OS=Shigella sonnei OX=624 GN=trxA PE=3 SV=1	tr|A0A0H9VDW4|A0A0H9VDW4_SHISO		599.72	true	2	1	0	0	0	-1	6	6	7	7	540	540		Representative	Representative	Representative	Representative	Representative	Representative	Representative	Representative	Representative	Representative	Representative	Representative	Representative	Representative	Representative	Representative	Representative	Representative	Representative	Representative	Representative	Representative	Representative	Representative	Representative	Representative	Representative	Representative	Representative	Representative	Representative
tr|A0A0H8ZW70|A0A0H8ZW70_SHISO	Malonyl CoA-acyl carrier protein transacylase OS=Shigella sonnei OX=624 GN=fabD PE=3 SV=1	tr|A0A0H8ZW70|A0A0H8ZW70_SHISO	tr|A0A656BWB6|A0A656BWB6_SHISO	588.54	true	2	1	1	0	0	-1	9	1	9	1	269	51		Representative	Representative	Representative		Representative	Representative	Representative	Representative					Representative	Representative	Representative	Representative	Representative	Representative			Representative	Representative			Representative	Representative	Representative	Representative
tr|A0A0I2G0J0|A0A0I2G0J0_SHISO	NAD(P)H dehydrogenase (quinone) OS=Shigella sonnei OX=624 GN=wrbA PE=3 SV=1	tr|A0A0I2G0J0|A0A0I2G0J0_SHISO; tr|A0A200L749|A0A200L749_SHISO; tr|A0A659ZEH6|A0A659ZEH6_SHISO	tr|A0A656C5T3|A0A656C5T3_SHISO	585.58	true	2	3	1	0	0	-1	7	7	7	7	164	164								Representative	Representative					Representative	Representative	Representative	Representative	Representative	Representative			Representative	Representative			Representative		Representative	Representative			Representative
tr|A0A0I4S8R9|A0A0I4S8R9_SHISO	GTP-binding protein OS=Shigella sonnei OX=624 GN=typA PE=4 SV=1	tr|A0A0I4S8R9|A0A0I4S8R9_SHISO		585.33	true	2	1	0	0	0	-1	9	9	9	9	45	45								Representative	Representative					Representative	Representative		Representative	Representative				Representative
tr|A0A0I2BWB4|A0A0I2BWB4_SHISO	DNA-directed RNA polymerase subunit alpha OS=Shigella sonnei OX=624 GN=rpoA PE=3 SV=1	tr|A0A0I2BWB4|A0A0I2BWB4_SHISO	tr|A0A656C273|A0A656C273_SHISO	584.14	true	2	1	1	0	0	-1	10	10	10	10	398	398		Representative	Representative					Representative	Representative					Representative	Representative	Representative	Representative	Representative	Representative			Representative	Representative			Representative	Representative	Representative	Representative
tr|A0A0H8Z3K9|A0A0H8Z3K9_SHISO	Invasin OS=Shigella sonnei OX=624 GN=BZ172_30875 PE=4 SV=1	tr|A0A0H8Z3K9|A0A0H8Z3K9_SHISO; tr|F8S858|F8S858_SHISO	tr|A0A200LE27|A0A200LE27_SHISO; tr|Q8KXR1|Q8KXR1_SHISO; tr|Q8KXR2|Q8KXR2_SHISO; tr|Q8KXR3|Q8KXR3_SHISO; tr|Q8KXR4|Q8KXR4_SHISO; tr|Q8KXR5|Q8KXR5_SHISO; tr|Q8KXR6|Q8KXR6_SHISO; tr|Q8KXR7|Q8KXR7_SHISO; tr|Q8KXR8|Q8KXR8_SHISO; tr|Q8KXR9|Q8KXR9_SHISO; tr|Q8KXS0|Q8KXS0_SHISO; tr|Q8KXS1|Q8KXS1_SHISO	577.87	true	2	2	12	0	0	-1	8	2	8	2	68	24																				Representative	Representative
tr|A0A0I4E6A1|A0A0I4E6A1_SHISO	50S ribosomal protein L1 OS=Shigella sonnei OX=624 GN=rplA PE=3 SV=1	tr|A0A0I4E6A1|A0A0I4E6A1_SHISO		573.93	true	2	1	0	0	0	-1	7	7	7	7	622	622		Representative	Representative	Representative	Representative	Representative	Representative	Representative	Representative	Representative		Representative	Representative	Representative	Representative	Representative	Representative	Representative	Representative	Representative	Representative	Representative	Representative	Representative	Representative	Representative	Representative	Representative	Representative			Representative
tr|A0A0I2R2H9|A0A0I2R2H9_SHISO	Superoxide dismutase OS=Shigella sonnei OX=624 GN=sodB PE=3 SV=1	tr|A0A0I2R2H9|A0A0I2R2H9_SHISO		572.7	true	2	1	0	0	0	-1	8	8	8	8	1291	1291		Representative	Representative	Representative	Representative	Representative	Representative	Representative	Representative	Representative	Representative	Representative	Representative	Representative	Representative	Representative	Representative	Representative	Representative	Representative	Representative	Representative	Representative	Representative	Representative	Representative	Representative	Representative	Representative	Representative	Representative	Representative
tr|A0A0H8K657|A0A0H8K657_SHISO	DNA gyrase subunit A OS=Shigella sonnei OX=624 GN=gyrA PE=3 SV=1	tr|A0A0H8K657|A0A0H8K657_SHISO; tr|A0A200L6P7|A0A200L6P7_SHISO; tr|A0A2Y6Z8E8|A0A2Y6Z8E8_SHISO; tr|A0A6M6F7A1|A0A6M6F7A1_SHISO; tr|A0A6M6G2L4|A0A6M6G2L4_SHISO	tr|A0A1P8DYL6|A0A1P8DYL6_SHISO; tr|A0A1S5TGH7|A0A1S5TGH7_SHISO; tr|A0A219YI80|A0A219YI80_SHISO; tr|A0A219YI98|A0A219YI98_SHISO; tr|A0A219YIA2|A0A219YIA2_SHISO; tr|A0A219YIA3|A0A219YIA3_SHISO; tr|A0A2H4QG94|A0A2H4QG94_SHISO; tr|A0A2H4QG95|A0A2H4QG95_SHISO; tr|A0A2H4QG99|A0A2H4QG99_SHISO; tr|A0A2H4QGA6|A0A2H4QGA6_SHISO; tr|A0A2H4QGA8|A0A2H4QGA8_SHISO; tr|A0A2H4QGB0|A0A2H4QGB0_SHISO; tr|A0A2H4QGC0|A…	572.48	true	2	5	20	0	0	-1	11	11	11	11	45	45								Representative	Representative														Representative
tr|A0A0I0EPX4|A0A0I0EPX4_SHISO	Fructose-bisphosphate aldolase OS=Shigella sonnei OX=624 GN=fbaB PE=4 SV=1	tr|A0A0I0EPX4|A0A0I0EPX4_SHISO; tr|A0A200L8Z2|A0A200L8Z2_SHISO; tr|A0A656B7M9|A0A656B7M9_SHISO; tr|A0A659ZDK8|A0A659ZDK8_SHISO		571.38	true	2	4	0	0	0	-1	8	8	8	8	134	134								Representative	Representative					Representative	Representative			Representative	Representative			Representative	Representative			Representative	Representative
tr|A0A140KU08|A0A140KU08_SHISO	DNA topoisomerase OS=Shigella sonnei OX=624 GN=EG0430_pl100032 PE=3 SV=1	tr|A0A140KU08|A0A140KU08_SHISO	tr|A0A023Q055|A0A023Q055_SHISO; tr|A0A1X9WYN1|A0A1X9WYN1_SHISO; tr|A0A200LJP1|A0A200LJP1_SHISO; tr|A0A3T6L810|A0A3T6L810_SHISO	559.08	true	2	1	4	0	0	-1	11	9	11	9	30	24																		Representative	Representative
tr|A0A0H7NMB1|A0A0H7NMB1_SHISO	Phosphoribosylaminoimidazole-succinocarboxamide synthase OS=Shigella sonnei OX=624 GN=purC PE=3 SV=1	tr|A0A0H7NMB1|A0A0H7NMB1_SHISO; tr|A0A1H0CJA1|A0A1H0CJA1_SHISO		548.71	true	2	2	0	0	0	-1	8	8	8	8	205	205		Representative	Representative	Representative	Representative	Representative		Representative	Representative			Representative	Representative	Representative	Representative	Representative	Representative	Representative	Representative			Representative	Representative			Representative	Representative	Representative	Representative	Representative		Representative
tr|A0A0H9WXZ8|A0A0H9WXZ8_SHISO	Dihydropteridine reductase OS=Shigella sonnei OX=624 GN=nfnB PE=3 SV=1	tr|A0A0H9WXZ8|A0A0H9WXZ8_SHISO; tr|A0A659ZP93|A0A659ZP93_SHISO	tr|A0A200L5N2|A0A200L5N2_SHISO	545.36	true	2	2	1	0	0	-1	8	8	8	8	318	318		Representative	Representative	Representative		Representative		Representative	Representative			Representative		Representative	Representative	Representative	Representative	Representative	Representative			Representative	Representative			Representative	Representative	Representative	Representative			Representative
tr|A0A0I0B8V3|A0A0I0B8V3_SHISO	Sulfurtransferase OS=Shigella sonnei OX=624 GN=ynjE PE=4 SV=1	tr|A0A0I0B8V3|A0A0I0B8V3_SHISO; tr|A0A656BA69|A0A656BA69_SHISO; tr|A0A659ZQR4|A0A659ZQR4_SHISO		544.62	true	2	3	0	0	0	-1	9	9	9	9	146	146		Representative	Representative					Representative	Representative					Representative	Representative	Representative	Representative	Representative	Representative			Representative	Representative			Representative	Representative	Representative	Representative
tr|A0A0I4ZUB3|A0A0I4ZUB3_SHISO	DNA-binding protein HU-alpha OS=Shigella sonnei OX=624 GN=hupA PE=3 SV=1	tr|A0A0I4ZUB3|A0A0I4ZUB3_SHISO		543.01	true	2	1	0	0	0	-1	6	6	6	6	782	782		Representative	Representative	Representative	Representative	Representative	Representative	Representative	Representative	Representative	Representative	Representative	Representative	Representative	Representative	Representative	Representative	Representative	Representative	Representative	Representative	Representative	Representative	Representative	Representative	Representative	Representative	Representative	Representative	Representative	Representative	Representative
tr|Q8KXR0|Q8KXR0_SHISO	IpaB (Fragment) OS=Shigella sonnei OX=624 GN=ipaB PE=4 SV=1	tr|Q8KXR0|Q8KXR0_SHISO	tr|Q8KXR8|Q8KXR8_SHISO	539.77	true	2	1	1	0	0	-1	7	1	7	1	57	13																				Representative	Representative
tr|A0A0H9FBS8|A0A0H9FBS8_SHISO	Triosephosphate isomerase OS=Shigella sonnei OX=624 GN=tpiA PE=3 SV=1	tr|A0A0H9FBS8|A0A0H9FBS8_SHISO		539.5	true	2	1	0	0	0	-1	7	7	7	7	553	553		Representative	Representative	Representative		Representative	Representative	Representative	Representative	Representative		Representative	Representative	Representative	Representative	Representative	Representative	Representative	Representative			Representative	Representative	Representative	Representative	Representative	Representative	Representative	Representative			Representative
tr|A0A0I3MEJ1|A0A0I3MEJ1_SHISO	Inositol-1-monophosphatase OS=Shigella sonnei OX=624 GN=suhB PE=3 SV=1	tr|A0A0I3MEJ1|A0A0I3MEJ1_SHISO; tr|A0A200LI11|A0A200LI11_SHISO; tr|A0A659ZJA3|A0A659ZJA3_SHISO		538.91	true	2	3	0	0	0	-1	8	8	8	8	127	127		Representative	Representative					Representative	Representative					Representative	Representative	Representative	Representative	Representative	Representative			Representative	Representative			Representative		Representative	Representative
tr|A0A0I4ZBU9|A0A0I4ZBU9_SHISO	Methionyl-tRNA formyltransferase OS=Shigella sonnei OX=624 GN=fmt PE=3 SV=1	tr|A0A0I4ZBU9|A0A0I4ZBU9_SHISO; tr|A0A200L573|A0A200L573_SHISO; tr|A0A659ZMD3|A0A659ZMD3_SHISO	tr|A0A656C277|A0A656C277_SHISO	535.01	true	2	3	1	0	0	-1	6	6	6	6	124	124		Representative	Representative					Representative	Representative					Representative	Representative	Representative	Representative	Representative	Representative			Representative	Representative			Representative		Representative	Representative
tr|A0A0I0USA6|A0A0I0USA6_SHISO	50S ribosomal protein L5 OS=Shigella sonnei OX=624 GN=rplE PE=3 SV=1	tr|A0A0I0USA6|A0A0I0USA6_SHISO		530.97	true	2	1	0	0	0	-1	9	9	9	9	314	314		Representative	Representative	Representative		Representative		Representative	Representative					Representative	Representative	Representative	Representative	Representative	Representative			Representative	Representative			Representative		Representative	Representative
tr|A0A0I2L0I9|A0A0I2L0I9_SHISO	DUF1090 domain-containing protein OS=Shigella sonnei OX=624 GN=yqjC PE=4 SV=1	tr|A0A0I2L0I9|A0A0I2L0I9_SHISO; tr|A0A659ZM08|A0A659ZM08_SHISO		530.35	true	2	2	0	0	0	-1	8	8	8	8	736	736		Representative	Representative	Representative	Representative	Representative	Representative	Representative	Representative	Representative	Representative	Representative	Representative	Representative	Representative	Representative	Representative	Representative	Representative	Representative	Representative		Representative	Representative	Representative	Representative	Representative	Representative	Representative	Representative	Representative	Representative
tr|A0A0I5NH37|A0A0I5NH37_SHISO	UPF0438 protein YifE OS=Shigella sonnei OX=624 GN=yifE PE=3 SV=1	tr|A0A0I5NH37|A0A0I5NH37_SHISO		530.22	true	2	1	0	0	0	-1	10	10	10	10	538	538		Representative	Representative	Representative	Representative	Representative	Representative	Representative	Representative	Representative	Representative	Representative	Representative	Representative	Representative	Representative	Representative	Representative	Representative	Representative	Representative		Representative	Representative	Representative	Representative	Representative	Representative	Representative	Representative	Representative	Representative
tr|A0A0I4WUF6|A0A0I4WUF6_SHISO	Succinate--CoA ligase [ADP-forming] subunit alpha OS=Shigella sonnei OX=624 GN=sucD PE=3 SV=1	tr|A0A0I4WUF6|A0A0I4WUF6_SHISO; tr|A0A200LHD5|A0A200LHD5_SHISO	tr|A0A659ZHM8|A0A659ZHM8_SHISO	526.74	true	2	2	1	0	0	-1	8	8	8	8	244	244		Representative	Representative			Representative	Representative	Representative	Representative					Representative	Representative	Representative	Representative	Representative	Representative			Representative	Representative			Representative	Representative	Representative	Representative
tr|A0A0I2X178|A0A0I2X178_SHISO	Glycine dehydrogenase (decarboxylating) OS=Shigella sonnei OX=624 GN=gcvP PE=3 SV=1	tr|A0A0I2X178|A0A0I2X178_SHISO; tr|A0A383JGW2|A0A383JGW2_SHISO	tr|A0A200LEF0|A0A200LEF0_SHISO; tr|A0A659ZRL8|A0A659ZRL8_SHISO	526.71	true	2	2	2	0	0	-1	9	9	9	9	51	51								Representative	Representative													Representative	Representative
tr|A0A2Y6LRX8|A0A2Y6LRX8_SHISO	Bacteriophage protein OS=Shigella sonnei OX=624 GN=DMA07_00015 PE=4 SV=1	tr|A0A2Y6LRX8|A0A2Y6LRX8_SHISO	tr|A0A6M6FYW6|A0A6M6FYW6_SHISO	526.33	true	2	1	1	0	0	-1	8	8	9	9	139	139								Representative	Representative
tr|A0A0H8DWQ6|A0A0H8DWQ6_SHISO	Transketolase OS=Shigella sonnei OX=624 GN=tktB PE=3 SV=1	tr|A0A0H8DWQ6|A0A0H8DWQ6_SHISO; tr|A0A659ZJB2|A0A659ZJB2_SHISO	tr|A0A656BH77|A0A656BH77_SHISO; tr|A0A656BHF3|A0A656BHF3_SHISO; tr|A0A656BSK2|A0A656BSK2_SHISO	525.08	true	2	2	3	0	0	-1	8	6	9	6	55	46		Subset				Subset		Subset	Subset					Representative				Representative	Representative			Subset	Representative			Representative	Representative
tr|A0A0H7ILB9|A0A0H7ILB9_SHISO	Ribose-phosphate pyrophosphokinase OS=Shigella sonnei OX=624 GN=prs PE=3 SV=1	tr|A0A0H7ILB9|A0A0H7ILB9_SHISO; tr|A0A1S9JGF9|A0A1S9JGF9_SHISO	tr|A0A200LHN2|A0A200LHN2_SHISO; tr|A0A656BNM0|A0A656BNM0_SHISO	521.91	true	2	2	2	0	0	-1	6	6	6	6	133	133								Representative	Representative									Representative				Representative	Representative			Representative
tr|A0A0I0BR13|A0A0I0BR13_SHISO	YfdX protein OS=Shigella sonnei OX=624 GN=yfdX PE=4 SV=1	tr|A0A0I0BR13|A0A0I0BR13_SHISO; tr|A0A659ZI82|A0A659ZI82_SHISO		513.74	true	2	2	0	0	0	-1	8	8	8	8	165	165		Representative	Representative					Representative	Representative			Representative	Representative	Representative	Representative	Representative	Representative	Representative	Representative			Representative	Representative		Representative	Representative	Representative	Representative	Representative
tr|A0A0H8CIB3|A0A0H8CIB3_SHISO	Inosine-5'-monophosphate dehydrogenase OS=Shigella sonnei OX=624 GN=guaB PE=3 SV=1	tr|A0A0H8CIB3|A0A0H8CIB3_SHISO; tr|A0A656BM04|A0A656BM04_SHISO		512.03	true	2	2	0	0	0	-1	8	8	8	8	36	36								Representative	Representative									Representative				Representative
tr|A0A0H7LGY9|A0A0H7LGY9_SHISO	50S ribosomal protein L22 OS=Shigella sonnei OX=624 GN=rplV PE=3 SV=1	tr|A0A0H7LGY9|A0A0H7LGY9_SHISO		509.92	true	2	1	0	0	0	-1	8	8	9	9	106	106		Representative	Representative			Representative		Representative	Representative			Representative		Representative	Representative	Representative	Representative	Representative	Representative			Representative	Representative					Representative	Representative
tr|A0A1R4C3E9|A0A1R4C3E9_SHISO	Leucine--tRNA ligase OS=Shigella sonnei OX=624 GN=leuS PE=3 SV=1	tr|A0A1R4C3E9|A0A1R4C3E9_SHISO; tr|A0A200LLX5|A0A200LLX5_SHISO; tr|A0A656B4F1|A0A656B4F1_SHISO; tr|A0A656BNW2|A0A656BNW2_SHISO; tr|A0A659ZMS0|A0A659ZMS0_SHISO	tr|A0A656BJW7|A0A656BJW7_SHISO	506.19	true	2	5	1	0	0	-1	10	10	10	10	49	49		Representative	Representative					Representative	Representative					Representative	Representative			Representative	Representative			Representative	Representative
tr|A0A200LMD0|A0A200LMD0_SHISO	Malonyl CoA-acyl carrier protein transacylase OS=Shigella sonnei OX=624 GN=CBL27_00920 PE=3 SV=1	tr|A0A200LMD0|A0A200LMD0_SHISO	tr|A0A656BWB6|A0A656BWB6_SHISO; tr|A0A659ZFI0|A0A659ZFI0_SHISO	503.59	true	2	1	2	0	0	-1	9	1	9	1	219	1		Subset	Sameset	Sameset		Sameset	Sameset	Subset	Subset					Subset	Representative	Subset	Subset	Subset	Subset			Subset	Sameset			Subset	Sameset	Subset	Sameset
tr|A0A0I2PZ29|A0A0I2PZ29_SHISO	4-hydroxy-tetrahydrodipicolinate synthase OS=Shigella sonnei OX=624 GN=dapA PE=3 SV=1	tr|A0A0I2PZ29|A0A0I2PZ29_SHISO; tr|A0A237E7D7|A0A237E7D7_SHISO		503.26	true	2	2	0	0	0	-1	8	8	8	8	172	172		Representative	Representative					Representative	Representative			Representative		Representative	Representative			Representative	Representative			Representative	Representative			Representative	Representative	Representative	Representative
tr|A0A2Y6NKH0|A0A2Y6NKH0_SHISO	Thymidylate synthase OS=Shigella sonnei OX=624 GN=thyA_1 PE=3 SV=1	tr|A0A2Y6NKH0|A0A2Y6NKH0_SHISO		502.11	true	2	1	0	0	0	-1	9	9	9	9	91	91								Representative	Representative
tr|A0A0I0P844|A0A0I0P844_SHISO	Glutamine--tRNA ligase OS=Shigella sonnei OX=624 GN=glnS PE=3 SV=1	tr|A0A0I0P844|A0A0I0P844_SHISO; tr|A0A200LLQ3|A0A200LLQ3_SHISO; tr|A0A659ZP96|A0A659ZP96_SHISO	tr|A0A656BV05|A0A656BV05_SHISO	501.68	true	2	3	1	0	0	-1	9	9	9	9	83	83		Representative	Representative	Representative				Representative	Representative					Representative	Representative	Representative	Representative	Representative				Representative	Representative			Representative	Representative	Representative
tr|A0A0I0XMI2|A0A0I0XMI2_SHISO	Phospho-2-dehydro-3-deoxyheptonate aldolase OS=Shigella sonnei OX=624 GN=aroF PE=3 SV=1	tr|A0A0I0XMI2|A0A0I0XMI2_SHISO; tr|A0A656BW94|A0A656BW94_SHISO	tr|A0A200L9W1|A0A200L9W1_SHISO; tr|A0A656C3I6|A0A656C3I6_SHISO	501.63	true	2	2	2	0	0	-1	7	7	7	7	26	26								Representative	Representative
tr|A0A0H9B600|A0A0H9B600_SHISO	Acrylyl-CoA reductase AcuI OS=Shigella sonnei OX=624 GN=yhdH PE=4 SV=1	tr|A0A0H9B600|A0A0H9B600_SHISO	tr|A0A200LFN5|A0A200LFN5_SHISO; tr|A0A659ZIR7|A0A659ZIR7_SHISO	495.82	true	2	1	2	0	0	-1	7	7	7	7	114	114		Representative	Representative					Representative	Representative					Representative	Representative	Representative	Representative	Representative	Representative			Representative	Representative			Representative	Representative	Representative	Representative
sp|Q9ZFF6|RECA_SHISO	Protein RecA OS=Shigella sonnei OX=624 GN=recA PE=3 SV=3	sp|Q9ZFF6|RECA_SHISO; tr|A0A0I5HDH9|A0A0I5HDH9_SHISO; tr|A0A656BKC1|A0A656BKC1_SHISO	tr|A0A656C288|A0A656C288_SHISO	494.94	true	2	3	1	0	0	-1	7	7	7	7	219	219		Representative	Representative			Representative		Representative	Representative					Representative	Representative	Representative	Representative	Representative	Representative				Representative			Representative	Representative	Representative	Representative	Representative
tr|A0A2Y5WR75|A0A2Y5WR75_SHISO	Tellurite resistance protein OS=Shigella sonnei OX=624 GN=DMA07_00055 PE=4 SV=1	tr|A0A2Y5WR75|A0A2Y5WR75_SHISO		493.19	true	2	1	0	0	0	-1	6	6	7	7	78	78								Representative	Representative
tr|A0A1Q8PG40|A0A1Q8PG40_SHISO	30S ribosomal protein S13 OS=Shigella sonnei OX=624 GN=rpsM PE=3 SV=1	tr|A0A1Q8PG40|A0A1Q8PG40_SHISO		488.38	true	2	1	0	0	0	-1	9	9	9	9	143	143		Representative						Representative	Representative					Representative		Representative	Representative	Representative	Representative			Representative	Representative			Representative		Representative
tr|A0A0H7MZK6|A0A0H7MZK6_SHISO	Aminopeptidase N OS=Shigella sonnei OX=624 GN=pepN PE=3 SV=1	tr|A0A0H7MZK6|A0A0H7MZK6_SHISO; tr|A0A200L808|A0A200L808_SHISO; tr|A0A656BCV9|A0A656BCV9_SHISO; tr|A0A659ZEH9|A0A659ZEH9_SHISO		484.77	true	2	4	0	0	0	-1	9	9	9	9	57	57		Representative	Representative					Representative	Representative					Representative				Representative	Representative			Representative	Representative			Representative	Representative
tr|A0A0I0AAD9|A0A0I0AAD9_SHISO	Major capsid protein OS=Shigella sonnei OX=624 GN=BZ172_02415 PE=3 SV=1	tr|A0A0I0AAD9|A0A0I0AAD9_SHISO	tr|A0A656C571|A0A656C571_SHISO; tr|A0A659ZGH4|A0A659ZGH4_SHISO; tr|A0A659ZJL5|A0A659ZJL5_SHISO	483.58	true	2	1	3	0	0	-1	7	7	7	7	170	170
tr|A0A236HUJ1|A0A236HUJ1_SHISO	Calcineurin-like phosphoesterase superfamily domain OS=Shigella sonnei OX=624 GN=DMA07_00155 PE=4 SV=1	tr|A0A236HUJ1|A0A236HUJ1_SHISO		480.96	true	2	1	0	0	0	-1	7	7	7	7	18	18								Representative	Representative
tr|A0A0I1HFB6|A0A0I1HFB6_SHISO	Cysteine--tRNA ligase OS=Shigella sonnei OX=624 GN=cysS PE=3 SV=1	tr|A0A0I1HFB6|A0A0I1HFB6_SHISO; tr|A0A656BCG4|A0A656BCG4_SHISO; tr|A0A659ZH91|A0A659ZH91_SHISO		480.57	true	2	3	0	0	0	-1	8	8	8	8	221	221		Representative	Representative	Representative		Representative		Representative	Representative					Representative	Representative	Representative	Representative	Representative	Representative			Representative	Representative			Representative	Representative	Representative	Representative
tr|A0A0I4TC40|A0A0I4TC40_SHISO	Peptide deformylase OS=Shigella sonnei OX=624 GN=def PE=3 SV=1	tr|A0A0I4TC40|A0A0I4TC40_SHISO	tr|A0A656C5Y1|A0A656C5Y1_SHISO	479.97	true	2	1	1	0	0	-1	5	5	6	6	448	448		Representative	Representative	Representative	Representative	Representative	Representative	Representative	Representative			Representative	Representative	Representative	Representative	Representative	Representative	Representative	Representative	Representative		Representative	Representative	Representative		Representative	Representative	Representative	Representative	Representative	Representative	Representative
tr|A0A0I1RNB9|A0A0I1RNB9_SHISO	50S ribosomal protein L3 OS=Shigella sonnei OX=624 GN=rplC PE=3 SV=1	tr|A0A0I1RNB9|A0A0I1RNB9_SHISO; tr|A0A1H0QF35|A0A1H0QF35_SHISO		479.07	true	2	2	0	0	0	-1	7	7	7	7	259	259		Representative	Representative	Representative	Representative	Representative	Representative	Representative	Representative			Representative		Representative	Representative	Representative	Representative	Representative	Representative				Representative	Representative	Representative	Representative	Representative	Representative	Representative			Representative
tr|A0A0H8WF61|A0A0H8WF61_SHISO	Outer membrane lipoprotein SlyB OS=Shigella sonnei OX=624 GN=slyB PE=4 SV=1	tr|A0A0H8WF61|A0A0H8WF61_SHISO		477.84	true	2	1	0	0	0	-1	4	4	5	5	113	113		Representative	Representative	Representative				Representative	Representative					Representative	Representative	Representative	Representative	Representative	Representative			Representative	Representative			Representative	Representative	Representative				Representative
tr|A0A1X9WZV7|A0A1X9WZV7_SHISO	Conjugal transfer protein TrbJ OS=Shigella sonnei OX=624 GN=BZ172_29055 PE=4 SV=1	tr|A0A1X9WZV7|A0A1X9WZV7_SHISO	tr|A0A023Q068|A0A023Q068_SHISO; tr|A0A140KU31|A0A140KU31_SHISO; tr|A0A656BTB9|A0A656BTB9_SHISO	476.93	true	2	1	3	0	0	-1	9	9	9	9	42	42																		Representative	Representative
tr|A0A0I5P384|A0A0I5P384_SHISO	50S ribosomal protein L2 OS=Shigella sonnei OX=624 GN=rplB PE=3 SV=1	tr|A0A0I5P384|A0A0I5P384_SHISO		476.67	true	2	1	0	0	0	-1	8	1	8	1	97	12								Representative	Representative					Representative
tr|A0A6G5ZN10|A0A6G5ZN10_SHISO	50S ribosomal protein L2 OS=Shigella sonnei OX=624 GN=rplB PE=3 SV=1	tr|A0A6G5ZN10|A0A6G5ZN10_SHISO		476.67	true	2	1	0	0	0	-1	8	1	8	1	97	12								Representative	Representative					Representative
tr|A0A0I1IY43|A0A0I1IY43_SHISO	Major outer membrane lipoprotein Lpp OS=Shigella sonnei OX=624 GN=lpp_1 PE=3 SV=1	tr|A0A0I1IY43|A0A0I1IY43_SHISO		474.65	true	2	1	0	0	0	-1	4	4	5	5	804	804		Representative	Representative	Representative	Representative	Representative	Representative	Representative	Representative	Representative	Representative	Representative	Representative	Representative	Representative	Representative	Representative	Representative	Representative	Representative	Representative	Representative	Representative	Representative	Representative	Representative	Representative	Representative	Representative	Representative	Representative	Representative
tr|A0A383JC01|A0A383JC01_SHISO	ParB/RepB/Spo0J family partition protein OS=Shigella sonnei OX=624 GN=SAMEA3891730_00090 PE=4 SV=1	tr|A0A383JC01|A0A383JC01_SHISO; tr|A0A3T6KXK3|A0A3T6KXK3_SHISO		471.3	true	2	2	0	0	0	-1	8	8	8	8	124	124								Representative	Representative
tr|A0A1H0E4S0|A0A1H0E4S0_SHISO	tRNA-modifying protein YgfZ OS=Shigella sonnei OX=624 GN=ygfZ PE=3 SV=1	tr|A0A1H0E4S0|A0A1H0E4S0_SHISO		469.25	true	2	1	0	0	0	-1	7	2	7	2	159	30		Representative	Representative					Representative	Representative					Representative	Representative	Representative	Representative	Sameset	Sameset			Representative	Representative			Representative	Sameset	Representative	Sameset
tr|A0A0I3RYV1|A0A0I3RYV1_SHISO	UDP-glucose 4-epimerase OS=Shigella sonnei OX=624 GN=galE PE=3 SV=1	tr|A0A0I3RYV1|A0A0I3RYV1_SHISO	tr|A0A200L950|A0A200L950_SHISO	467.43	true	2	1	1	0	0	-1	7	7	7	7	158	158		Representative	Representative					Representative	Representative			Representative						Representative	Representative				Representative
tr|A0A0I1EGQ7|A0A0I1EGQ7_SHISO	Sulfurtransferase OS=Shigella sonnei OX=624 GN=sseA PE=4 SV=1	tr|A0A0I1EGQ7|A0A0I1EGQ7_SHISO; tr|A0A656BM91|A0A656BM91_SHISO	tr|A0A659ZJ87|A0A659ZJ87_SHISO	466.49	true	2	2	1	0	0	-1	6	6	6	6	106	106		Representative						Representative	Representative					Representative	Representative	Representative	Representative					Representative	Representative			Representative	Representative	Representative	Representative
tr|A0A0I2QQ17|A0A0I2QQ17_SHISO	Osmotically-inducible protein OsmY OS=Shigella sonnei OX=624 GN=yraP PE=4 SV=1	tr|A0A0I2QQ17|A0A0I2QQ17_SHISO; tr|A0A659ZKE3|A0A659ZKE3_SHISO		466.36	true	2	2	0	0	0	-1	6	6	6	6	161	161		Representative	Representative					Representative	Representative					Representative	Representative	Representative		Representative	Representative			Representative	Representative			Representative	Representative	Representative	Representative			Representative
tr|A0A0I4TZ19|A0A0I4TZ19_SHISO	ADP-L-glycero-D-manno-heptose-6-epimerase OS=Shigella sonnei OX=624 GN=rfaD PE=3 SV=1	tr|A0A0I4TZ19|A0A0I4TZ19_SHISO	tr|A0A656BWH2|A0A656BWH2_SHISO	465.34	true	2	1	1	0	0	-1	8	8	8	8	32	32								Representative	Representative
tr|A0A0I4FAW5|A0A0I4FAW5_SHISO	Purine nucleoside phosphorylase DeoD-type OS=Shigella sonnei OX=624 GN=deoD PE=3 SV=1	tr|A0A0I4FAW5|A0A0I4FAW5_SHISO	tr|A0A236XFF4|A0A236XFF4_SHISO; tr|A0A656BGM8|A0A656BGM8_SHISO	462.94	true	2	1	2	0	0	-1	7	7	7	7	319	319		Representative	Representative	Representative	Representative	Representative		Representative	Representative					Representative	Representative	Representative	Representative	Representative	Representative			Representative	Representative			Representative	Representative	Representative	Representative
tr|A0A0I2YT65|A0A0I2YT65_SHISO	Aminoacyl-histidine dipeptidase OS=Shigella sonnei OX=624 GN=pepD PE=4 SV=1	tr|A0A0I2YT65|A0A0I2YT65_SHISO; tr|A0A200LCN4|A0A200LCN4_SHISO; tr|A0A659ZPP2|A0A659ZPP2_SHISO		462.37	true	2	3	0	0	0	-1	8	8	8	8	117	117		Representative	Representative					Representative	Representative					Representative	Representative	Representative	Representative	Representative	Representative			Representative	Representative				Representative	Representative
tr|A0A383JCC3|A0A383JCC3_SHISO	Uncharacterized protein OS=Shigella sonnei OX=624 GN=SAMEA3891730_00096 PE=4 SV=1	tr|A0A383JCC3|A0A383JCC3_SHISO; tr|A0A3T3DX65|A0A3T3DX65_SHISO		460.99	true	2	2	0	0	0	-1	8	8	8	8	24	24								Representative	Representative
tr|A0A0I3JA58|A0A0I3JA58_SHISO	Aminomethyltransferase OS=Shigella sonnei OX=624 GN=gcvT PE=3 SV=1	tr|A0A0I3JA58|A0A0I3JA58_SHISO; tr|A0A200LEG3|A0A200LEG3_SHISO; tr|A0A659ZS27|A0A659ZS27_SHISO	tr|A0A656BM50|A0A656BM50_SHISO	459.11	true	2	3	1	0	0	-1	7	7	7	7	291	291		Representative	Representative	Representative		Representative	Representative	Representative	Representative			Representative		Representative	Representative	Representative	Representative	Representative	Representative				Representative			Representative	Representative	Representative	Representative			Representative
tr|A0A0H8IZA2|A0A0H8IZA2_SHISO	Cell division coordinator CpoB OS=Shigella sonnei OX=624 GN=ygbF PE=3 SV=1	tr|A0A0H8IZA2|A0A0H8IZA2_SHISO; tr|A0A200LHI9|A0A200LHI9_SHISO; tr|A0A659ZHJ0|A0A659ZHJ0_SHISO	tr|A0A656BTD9|A0A656BTD9_SHISO	458.63	true	2	3	1	0	0	-1	7	7	7	7	181	181		Representative	Representative	Representative		Representative	Representative	Representative	Representative			Representative	Representative	Representative	Representative	Representative	Representative	Representative	Representative	Representative		Representative	Representative	Representative		Representative	Representative	Representative	Representative			Representative
tr|A0A0I2VUG9|A0A0I2VUG9_SHISO	Biotin carboxylase OS=Shigella sonnei OX=624 GN=accC PE=4 SV=1	tr|A0A0I2VUG9|A0A0I2VUG9_SHISO	tr|A0A200LFU1|A0A200LFU1_SHISO; tr|A0A659ZIF2|A0A659ZIF2_SHISO	457.94	true	2	1	2	0	0	-1	8	8	8	8	68	68		Representative	Representative					Representative	Representative					Representative	Representative	Representative	Representative	Representative	Representative									Representative
tr|A0A0I3L1I0|A0A0I3L1I0_SHISO	Insulinase family protein OS=Shigella sonnei OX=624 GN=yhjJ PE=3 SV=1	tr|A0A0I3L1I0|A0A0I3L1I0_SHISO; tr|A0A200LBV1|A0A200LBV1_SHISO	tr|A0A656BSC4|A0A656BSC4_SHISO; tr|A0A659ZS19|A0A659ZS19_SHISO	455.79	true	2	2	2	0	0	-1	7	7	7	7	132	132		Representative	Representative					Representative						Representative	Representative	Representative	Representative	Representative	Representative			Representative	Representative			Representative	Representative	Representative	Representative
tr|A0A0H9S038|A0A0H9S038_SHISO	50S ribosomal protein L4 OS=Shigella sonnei OX=624 GN=rplD PE=3 SV=1	tr|A0A0H9S038|A0A0H9S038_SHISO; tr|A0A200L8G6|A0A200L8G6_SHISO		455.54	true	2	2	0	0	0	-1	6	6	6	6	127	127		Representative	Representative	Representative	Representative	Representative	Representative	Representative	Representative					Representative	Representative	Representative	Representative	Representative	Representative			Representative	Representative					Representative	Representative
tr|A0A0I5FVF7|A0A0I5FVF7_SHISO	Glutamate-1-semialdehyde 2,1-aminomutase OS=Shigella sonnei OX=624 GN=hemL PE=3 SV=1	tr|A0A0I5FVF7|A0A0I5FVF7_SHISO; tr|A0A659ZGI0|A0A659ZGI0_SHISO	tr|A0A200LJY0|A0A200LJY0_SHISO	455.38	true	2	2	1	0	0	-1	7	7	7	7	136	136		Representative	Representative			Representative		Representative	Representative					Representative	Representative	Representative		Representative	Representative			Representative	Representative			Representative	Representative	Representative	Representative
tr|A0A0H9P242|A0A0H9P242_SHISO	50S ribosomal protein L15 OS=Shigella sonnei OX=624 GN=rplO PE=3 SV=1	tr|A0A0H9P242|A0A0H9P242_SHISO		454.86	true	2	1	0	0	0	-1	7	7	7	7	302	302		Representative	Representative	Representative	Representative	Representative	Representative	Representative	Representative			Representative		Representative	Representative	Representative	Representative	Representative	Representative			Representative	Representative			Representative	Representative	Representative	Representative			Representative
tr|A0A0H8N178|A0A0H8N178_SHISO	dITP/XTP pyrophosphatase OS=Shigella sonnei OX=624 GN=rdgB PE=3 SV=1	tr|A0A0H8N178|A0A0H8N178_SHISO; tr|A0A1H0EAI5|A0A1H0EAI5_SHISO	tr|A0A659ZSI6|A0A659ZSI6_SHISO	453.5	true	2	2	1	0	0	-1	7	7	7	7	80	80		Representative	Representative					Representative	Representative					Representative	Representative			Representative	Representative							Representative	Representative	Representative	Representative
tr|A0A0I2NS67|A0A0I2NS67_SHISO	ATP-dependent protease ATPase subunit HslU OS=Shigella sonnei OX=624 GN=hslU PE=2 SV=1	tr|A0A0I2NS67|A0A0I2NS67_SHISO; tr|A0A659ZDK5|A0A659ZDK5_SHISO		446.79	true	2	2	0	0	0	-1	10	10	10	10	32	32								Representative	Representative
tr|A0A0I4E4Y9|A0A0I4E4Y9_SHISO	PTS system phosphohistidinoprotein-hexose phosphotransferase Hpr OS=Shigella sonnei OX=624 GN=ptsH PE=4 SV=1	tr|A0A0I4E4Y9|A0A0I4E4Y9_SHISO		441.77	true	2	1	0	0	0	-1	6	6	6	6	255	255		Representative	Representative	Representative	Representative	Representative	Representative	Representative	Representative	Representative	Representative	Representative	Representative	Representative	Representative	Representative	Representative	Representative	Representative	Representative		Representative	Representative	Representative		Representative	Representative	Representative	Representative		Representative	Representative
tr|A0A0I1XIQ0|A0A0I1XIQ0_SHISO	Periplasmic nitrate reductase OS=Shigella sonnei OX=624 GN=napA PE=3 SV=1	tr|A0A0I1XIQ0|A0A0I1XIQ0_SHISO; tr|A0A656B5R6|A0A656B5R6_SHISO; tr|A0A659ZFG7|A0A659ZFG7_SHISO	tr|A0A656BHJ2|A0A656BHJ2_SHISO	441.22	true	2	3	1	0	0	-1	9	9	9	9	39	39		Representative	Representative											Representative	Representative													Representative	Representative
tr|A0A0I3RUP1|A0A0I3RUP1_SHISO	Outer membrane protein assembly factor BamC OS=Shigella sonnei OX=624 GN=nlpB PE=3 SV=1	tr|A0A0I3RUP1|A0A0I3RUP1_SHISO		439.45	true	2	1	0	0	0	-1	8	8	8	8	110	110		Representative	Representative					Representative	Representative					Representative	Representative	Representative	Representative	Representative	Representative			Representative	Representative			Representative	Representative	Representative	Representative
tr|A0A0I4HLB5|A0A0I4HLB5_SHISO	EIIAB-Man OS=Shigella sonnei OX=624 GN=manX_3 PE=4 SV=1	tr|A0A0I4HLB5|A0A0I4HLB5_SHISO	tr|A0A656BIU5|A0A656BIU5_SHISO; tr|A0A656BJJ1|A0A656BJJ1_SHISO	438.65	true	2	1	2	0	0	-1	8	8	8	8	96	96		Representative	Representative					Representative	Representative			Representative	Representative	Representative	Representative	Representative	Representative	Representative	Representative			Representative	Representative			Representative	Representative	Representative	Representative
tr|A0A0H8B671|A0A0H8B671_SHISO	2-dehydro-3-deoxyphosphooctonate aldolase OS=Shigella sonnei OX=624 GN=kdsA PE=3 SV=1	tr|A0A0H8B671|A0A0H8B671_SHISO	tr|A0A656C117|A0A656C117_SHISO	434.31	true	2	1	1	0	0	-1	8	8	8	8	75	75		Representative	Representative	Representative		Representative	Representative	Representative	Representative					Representative	Representative				Representative							Representative	Representative	Representative	Representative
tr|A0A0I1IUG8|A0A0I1IUG8_SHISO	50S ribosomal protein L13 OS=Shigella sonnei OX=624 GN=rplM PE=3 SV=1	tr|A0A0I1IUG8|A0A0I1IUG8_SHISO	tr|A0A1H0J1F0|A0A1H0J1F0_SHISO; tr|A0A656BRG9|A0A656BRG9_SHISO	427.52	true	2	1	2	0	0	-1	7	7	8	8	222	222		Representative	Representative	Representative		Representative	Representative	Representative	Representative			Representative		Representative	Representative	Representative	Representative	Representative	Representative			Representative	Representative			Representative	Representative	Representative				Representative
tr|A0A0I4H4S3|A0A0I4H4S3_SHISO	S-ribosylhomocysteine lyase OS=Shigella sonnei OX=624 GN=luxS PE=3 SV=1	tr|A0A0I4H4S3|A0A0I4H4S3_SHISO; tr|A0A200LG50|A0A200LG50_SHISO		425.77	true	2	2	0	0	0	-1	5	5	6	6	373	373		Representative	Representative	Representative	Representative	Representative	Representative	Representative	Representative	Representative		Representative	Representative	Representative	Representative	Representative	Representative	Representative	Representative	Representative	Representative	Representative	Representative	Representative	Representative	Representative	Representative	Representative	Representative	Representative	Representative	Representative
tr|A0A0I2WJX6|A0A0I2WJX6_SHISO	Tryptophan--tRNA ligase OS=Shigella sonnei OX=624 GN=trpS PE=3 SV=1	tr|A0A0I2WJX6|A0A0I2WJX6_SHISO; tr|A0A200LLN4|A0A200LLN4_SHISO; tr|A0A659ZRE8|A0A659ZRE8_SHISO		419.63	true	2	3	0	0	0	-1	7	7	7	7	145	145		Representative	Representative			Representative		Representative	Representative					Representative	Representative	Representative	Representative	Representative	Representative			Representative	Representative			Representative	Representative	Representative	Representative
tr|A0A0H8Y299|A0A0H8Y299_SHISO	Outer membrane protein assembly factor BamB OS=Shigella sonnei OX=624 GN=yfgL PE=3 SV=1	tr|A0A0H8Y299|A0A0H8Y299_SHISO; tr|A0A1H0LC09|A0A1H0LC09_SHISO		419.56	true	2	2	0	0	0	-1	5	5	5	5	58	58		Representative														Representative	Representative	Representative	Representative			Representative				Representative	Representative
tr|A0A0I1ZQ05|A0A0I1ZQ05_SHISO	Probable transcriptional regulatory protein YebC OS=Shigella sonnei OX=624 GN=yeeN_1 PE=3 SV=1	tr|A0A0I1ZQ05|A0A0I1ZQ05_SHISO; tr|A0A659ZNI7|A0A659ZNI7_SHISO	tr|A0A656C575|A0A656C575_SHISO	418.71	true	2	2	1	0	0	-1	5	5	5	5	226	226		Representative	Representative	Representative	Representative	Representative	Representative	Representative	Representative			Representative	Representative	Representative	Representative	Representative	Representative	Representative	Representative	Representative	Representative		Representative			Representative	Representative	Representative	Representative	Representative	Representative	Representative
tr|A0A2Y8W5T3|A0A2Y8W5T3_SHISO	Ribonucleoside-diphosphate reductase OS=Shigella sonnei OX=624 GN=nrdB_1 PE=3 SV=1	tr|A0A2Y8W5T3|A0A2Y8W5T3_SHISO		417.17	true	2	1	0	0	0	-1	8	8	8	8	50	50								Representative	Representative
tr|A0A659ZRA3|A0A659ZRA3_SHISO	Aspartate-semialdehyde dehydrogenase OS=Shigella sonnei OX=624 GN=asd PE=4 SV=1	tr|A0A659ZRA3|A0A659ZRA3_SHISO; tr|Q71UE0|Q71UE0_SHISO		416.39	true	2	2	0	0	0	-1	5	5	5	5	75	75		Representative	Representative					Representative	Representative					Representative	Representative	Representative	Representative	Representative	Representative			Representative	Representative					Representative	Representative
tr|A0A0I2SFE4|A0A0I2SFE4_SHISO	L,D-transpeptidase OS=Shigella sonnei OX=624 GN=ybiS PE=3 SV=1	tr|A0A0I2SFE4|A0A0I2SFE4_SHISO; tr|A0A200LGT6|A0A200LGT6_SHISO	tr|A0A656BPC6|A0A656BPC6_SHISO	415.08	true	2	2	1	0	0	-1	6	6	6	6	133	133		Representative	Representative			Representative	Representative	Representative	Representative					Representative	Representative	Representative	Representative	Representative	Representative			Representative	Representative			Representative	Representative	Representative	Representative
tr|A0A2Y6PVG7|A0A2Y6PVG7_SHISO	Chromosome-partitioning protein parB OS=Shigella sonnei OX=624 GN=parB PE=4 SV=1	tr|A0A2Y6PVG7|A0A2Y6PVG7_SHISO; tr|A0A3Y9MDK9|A0A3Y9MDK9_SHISO; tr|A0A6M8LYI6|A0A6M8LYI6_SHISO		411.68	true	2	3	0	0	0	-1	6	6	6	6	43	43								Representative	Representative
tr|A0A0I1VCM0|A0A0I1VCM0_SHISO	30S ribosomal protein S10 OS=Shigella sonnei OX=624 GN=rpsJ PE=3 SV=1	tr|A0A0I1VCM0|A0A0I1VCM0_SHISO		409.31	true	2	1	0	0	0	-1	6	6	6	6	482	482		Representative	Representative	Representative	Representative	Representative	Representative	Representative	Representative	Representative	Representative	Representative	Representative	Representative	Representative	Representative	Representative	Representative	Representative	Representative		Representative	Representative	Representative	Representative	Representative	Representative	Representative	Representative	Representative	Representative	Representative
tr|A0A0I3VPD9|A0A0I3VPD9_SHISO	Glutathione-binding protein GsiB OS=Shigella sonnei OX=624 GN=nikA PE=3 SV=1	tr|A0A0I3VPD9|A0A0I3VPD9_SHISO; tr|A0A200LKC6|A0A200LKC6_SHISO; tr|A0A656BG91|A0A656BG91_SHISO	tr|A0A659ZSN9|A0A659ZSN9_SHISO	408.75	true	2	3	1	0	0	-1	6	6	6	6	53	53		Representative	Representative						Representative					Representative	Representative	Representative	Representative		Representative				Representative			Representative	Representative	Representative	Representative
tr|A0A0H9P0F1|A0A0H9P0F1_SHISO	50S ribosomal protein L11 OS=Shigella sonnei OX=624 GN=rplK PE=3 SV=1	tr|A0A0H9P0F1|A0A0H9P0F1_SHISO		406.3	true	2	1	0	0	0	-1	6	6	6	6	576	576		Representative	Representative	Representative	Representative	Representative	Representative	Representative	Representative	Representative	Representative	Representative	Representative	Representative	Representative	Representative	Representative	Representative	Representative	Representative	Representative	Representative	Representative	Representative	Representative	Representative	Representative	Representative	Representative	Representative	Representative	Representative
tr|A0A0I0H3V4|A0A0I0H3V4_SHISO	Ribonucleoside-diphosphate reductase OS=Shigella sonnei OX=624 GN=nrdA_2 PE=3 SV=1	tr|A0A0I0H3V4|A0A0I0H3V4_SHISO	tr|A0A200LEU6|A0A200LEU6_SHISO; tr|A0A656BHC5|A0A656BHC5_SHISO; tr|A0A656C4C3|A0A656C4C3_SHISO; tr|A0A656C552|A0A656C552_SHISO; tr|A0A659ZFU1|A0A659ZFU1_SHISO	400.27	true	2	1	5	0	0	-1	8	8	8	8	61	61		Representative	Representative					Representative	Representative					Representative	Representative			Representative	Representative							Representative	Representative	Representative	Representative
tr|A0A0I2Y8X5|A0A0I2Y8X5_SHISO	Ribose-5-phosphate isomerase A OS=Shigella sonnei OX=624 GN=rpiA PE=3 SV=1	tr|A0A0I2Y8X5|A0A0I2Y8X5_SHISO; tr|A0A656C1M7|A0A656C1M7_SHISO; tr|A0A659ZRM8|A0A659ZRM8_SHISO	tr|A0A656BGK0|A0A656BGK0_SHISO	399.83	true	2	3	1	0	0	-1	6	6	6	6	370	370		Representative	Representative	Representative	Representative	Representative	Representative	Representative	Representative			Representative	Representative	Representative	Representative	Representative	Representative	Representative	Representative	Representative		Representative	Representative			Representative	Representative	Representative	Representative			Representative
tr|A0A0I1E2Y1|A0A0I1E2Y1_SHISO	Histidine ABC transporter substrate-binding protein HisJ OS=Shigella sonnei OX=624 GN=argT PE=3 SV=1	tr|A0A0I1E2Y1|A0A0I1E2Y1_SHISO	tr|A0A200LKT4|A0A200LKT4_SHISO; tr|A0A659ZIL8|A0A659ZIL8_SHISO	398.44	true	2	1	2	0	0	-1	6	5	6	5	253	81		Representative	Subset	Subset	Subset	Subset	Subset	Subset	Subset	Subset	Subset	Subset	Subset	Representative	Representative	Representative	Representative	Representative	Representative	Subset	Subset	Representative	Representative	Subset	Subset	Representative	Representative	Representative	Representative			Subset
tr|A0A0H7TJ49|A0A0H7TJ49_SHISO	2-iminobutanoate/2-iminopropanoate deaminase OS=Shigella sonnei OX=624 GN=ridA PE=3 SV=1	tr|A0A0H7TJ49|A0A0H7TJ49_SHISO		397.39	true	2	1	0	0	0	-1	6	6	6	6	912	912		Representative	Representative	Representative	Representative	Representative	Representative	Representative	Representative	Representative	Representative	Representative	Representative	Representative	Representative	Representative	Representative	Representative	Representative	Representative	Representative	Representative	Representative	Representative	Representative	Representative	Representative	Representative	Representative	Representative	Representative	Representative
tr|A0A1U9XRB9|A0A1U9XRB9_SHISO	Beta-lactamase OS=Shigella sonnei OX=624 PE=3 SV=1	tr|A0A1U9XRB9|A0A1U9XRB9_SHISO; tr|A0A224A9A1|A0A224A9A1_SHISO; tr|A0A224A9L1|A0A224A9L1_SHISO; tr|A0A2Z6A9G8|A0A2Z6A9G8_SHISO; tr|A0A2Z6A9G9|A0A2Z6A9G9_SHISO; tr|H9BJT1|H9BJT1_SHISO; tr|H9BJT2|H9BJT2_SHISO; tr|N0GUG5|N0GUG5_SHISO; tr|Q0VTQ9|Q0VTQ9_SHISO	tr|A0A224A7P2|A0A224A7P2_SHISO; tr|A0A224A851|A0A224A851_SHISO; tr|A0A224A9H5|A0A224A9H5_SHISO; tr|A0A2S1P6F1|A0A2S1P6F1_SHISO; tr|A0A2Z6A9H0|A0A2Z6A9H0_SHISO; tr|A0A2Z6A9H9|A0A2Z6A9H9_SHISO; tr|F1C698|F1C698_SHISO; tr|F1CGM5|F1CGM5_SHISO	393.14	true	2	9	8	0	0	-1	5	5	5	5	57	57																				Representative	Representative
tr|A0A0I1DQH8|A0A0I1DQH8_SHISO	RNA polymerase-binding transcription factor DksA OS=Shigella sonnei OX=624 GN=dksA PE=3 SV=1	tr|A0A0I1DQH8|A0A0I1DQH8_SHISO		392.35	true	2	1	0	0	0	-1	5	5	6	6	127	127		Representative	Representative	Representative				Representative	Representative					Representative	Representative	Representative	Representative	Representative	Representative			Representative	Representative			Representative	Representative	Representative	Representative
tr|A0A0H7RZF9|A0A0H7RZF9_SHISO	Glyoxalase OS=Shigella sonnei OX=624 GN=yhbL PE=3 SV=1	tr|A0A0H7RZF9|A0A0H7RZF9_SHISO	tr|A0A237MI12|A0A237MI12_SHISO	392.15	true	2	1	1	0	0	-1	5	5	5	5	107	107		Representative	Representative	Representative	Representative	Representative	Representative	Representative	Representative				Representative	Representative	Representative	Representative	Representative	Representative	Representative				Representative			Representative	Representative	Representative	Representative
tr|A0A0I0AXL2|A0A0I0AXL2_SHISO	Putative ribosome maturation factor OS=Shigella sonnei OX=624 GN=yciO PE=4 SV=1	tr|A0A0I0AXL2|A0A0I0AXL2_SHISO		391.26	true	2	1	0	0	0	-1	6	6	6	6	114	114		Representative	Representative			Representative		Representative	Representative					Representative	Representative	Representative	Representative	Representative	Representative			Representative	Representative			Representative	Representative	Representative	Representative
tr|A0A0H7SRN2|A0A0H7SRN2_SHISO	Phage shock protein OS=Shigella sonnei OX=624 GN=pspE PE=4 SV=1	tr|A0A0H7SRN2|A0A0H7SRN2_SHISO; tr|A0A659ZML9|A0A659ZML9_SHISO	tr|A0A656C0F3|A0A656C0F3_SHISO	390.21	true	2	2	1	0	0	-1	5	1	6	2	275	12		Representative	Representative	Representative	Representative	Representative	Representative	Representative	Representative	Representative	Representative	Representative	Representative	Representative	Representative			Representative	Representative	Representative	Representative		Representative	Representative	Representative	Representative	Representative	Representative	Representative	Representative	Representative	Representative
tr|A0A200LJF8|A0A200LJF8_SHISO	Thiosulfate sulfurtransferase PspE OS=Shigella sonnei OX=624 GN=CBL27_04935 PE=4 SV=1	tr|A0A200LJF8|A0A200LJF8_SHISO		390.21	true	2	1	0	0	0	-1	5	1	6	2	275	12		Sameset	Sameset	Sameset	Sameset	Sameset	Sameset	Sameset	Sameset	Sameset	Sameset	Sameset	Sameset	Representative	Sameset			Sameset	Sameset	Sameset	Sameset		Sameset	Sameset	Sameset	Representative	Sameset	Sameset	Sameset	Sameset	Sameset	Sameset
tr|A0A0I4QJP7|A0A0I4QJP7_SHISO	30S ribosomal protein S20 OS=Shigella sonnei OX=624 GN=rpsT PE=3 SV=1	tr|A0A0I4QJP7|A0A0I4QJP7_SHISO		389.51	true	2	1	0	0	0	-1	5	5	6	6	308	308		Representative	Representative	Representative		Representative	Representative	Representative	Representative	Representative		Representative	Representative	Representative	Representative	Representative	Representative	Representative	Representative			Representative	Representative	Representative		Representative	Representative	Representative	Representative	Representative	Representative	Representative
tr|A0A0I4AY42|A0A0I4AY42_SHISO	30S ribosomal protein S5 OS=Shigella sonnei OX=624 GN=rpsE PE=3 SV=1	tr|A0A0I4AY42|A0A0I4AY42_SHISO		388.95	true	2	1	0	0	0	-1	6	6	6	6	586	586		Representative	Representative	Representative	Representative	Representative	Representative	Representative	Representative			Representative	Representative	Representative	Representative	Representative	Representative	Representative	Representative			Representative	Representative	Representative	Representative	Representative	Representative	Representative	Representative	Representative		Representative
tr|A0A0I1XLL2|A0A0I1XLL2_SHISO	DNA damage-inducible protein OS=Shigella sonnei OX=624 GN=dinI_3 PE=4 SV=1	tr|A0A0I1XLL2|A0A0I1XLL2_SHISO	tr|A0A0I4N1X7|A0A0I4N1X7_SHISO; tr|A0A200L1F9|A0A200L1F9_SHISO; tr|A0A233AUN8|A0A233AUN8_SHISO; tr|A0A3T7K066|A0A3T7K066_SHISO	387.87	true	2	1	4	0	0	-1	6	2	7	3	210	186		Representative	Representative	Representative	Representative	Representative	Representative	Representative	Representative			Representative	Representative	Representative	Representative	Representative	Representative	Representative	Representative	Representative	Representative		Representative	Representative		Representative	Representative	Representative	Representative	Representative	Representative	Representative
tr|A0A0I1U5W2|A0A0I1U5W2_SHISO	Glyceraldehyde-3-phosphate dehydrogenase OS=Shigella sonnei OX=624 GN=gapC PE=3 SV=1	tr|A0A0I1U5W2|A0A0I1U5W2_SHISO; tr|A0A659ZQX6|A0A659ZQX6_SHISO		386.86	true	2	2	0	0	0	-1	6	5	6	5	144	41		Subset	Subset			Subset	Subset	Subset	Subset			Subset	Subset	Subset	Subset	Subset	Subset	Subset	Representative	Subset		Representative	Representative		Subset	Representative	Representative	Subset	Subset
tr|A0A0I0H749|A0A0I0H749_SHISO	Elongation factor P OS=Shigella sonnei OX=624 GN=efp PE=3 SV=1	tr|A0A0I0H749|A0A0I0H749_SHISO		386.15	true	2	1	0	0	0	-1	5	5	5	5	242	242		Representative	Representative	Representative		Representative	Representative	Representative	Representative	Representative		Representative	Representative	Representative	Representative	Representative	Representative	Representative	Representative		Representative	Representative	Representative			Representative	Representative	Representative	Representative		Representative	Representative
tr|A0A0I0DUU9|A0A0I0DUU9_SHISO	Deferrochelatase/peroxidase OS=Shigella sonnei OX=624 GN=yfeX PE=4 SV=1	tr|A0A0I0DUU9|A0A0I0DUU9_SHISO; tr|A0A200LME8|A0A200LME8_SHISO	tr|A0A656BFX3|A0A656BFX3_SHISO	385.6	true	2	2	1	0	0	-1	7	7	7	7	53	53		Representative						Representative	Representative					Representative	Representative			Representative					Representative					Representative	Representative
tr|A0A6M6I0I8|A0A6M6I0I8_SHISO	Beta-lactamase OS=Shigella sonnei OX=624 GN=G6O62_24850 PE=3 SV=1	tr|A0A6M6I0I8|A0A6M6I0I8_SHISO; tr|A7XNS4|A7XNS4_SHISO; tr|H3K3Z7|H3K3Z7_SHISO; tr|J9XYK1|J9XYK1_SHISO	tr|A0A0F7NFY4|A0A0F7NFY4_SHISO; tr|A0A1V0DNI4|A0A1V0DNI4_SHISO; tr|A0A223ZX98|A0A223ZX98_SHISO; tr|A0A224A905|A0A224A905_SHISO; tr|A0A2S1P653|A0A2S1P653_SHISO; tr|A0A2Z6A9T0|A0A2Z6A9T0_SHISO; tr|A0A2Z6A9V1|A0A2Z6A9V1_SHISO; tr|A0A6M6EHJ7|A0A6M6EHJ7_SHISO; tr|A0A6M6F738|A0A6M6F738_SHISO; tr|A5LH21|A5LH21_SHISO; tr|B8K1T9|B8K1T9_SHISO; tr|B8K1U0|B8K1U0_SHISO; tr|D2U5Q3|D2U5Q3_SHISO; tr|E2ITW2|E2ITW…	384.73	true	2	4	17	0	0	-1	7	7	7	7	49	49																								Representative	Representative
tr|A0A0H8LY67|A0A0H8LY67_SHISO	Outer membrane protein assembly factor BamA OS=Shigella sonnei OX=624 GN=yaeT PE=3 SV=1	tr|A0A0H8LY67|A0A0H8LY67_SHISO		384.55	true	2	1	0	0	0	-1	8	8	8	8	35	35		Representative												Representative	Representative		Representative	Representative	Representative			Representative	Representative			Representative		Representative
tr|A0A0H9LRX2|A0A0H9LRX2_SHISO	D-alanine--D-alanine ligase OS=Shigella sonnei OX=624 GN=ddl_2 PE=3 SV=1	tr|A0A0H9LRX2|A0A0H9LRX2_SHISO; tr|A0A0I1P8F3|A0A0I1P8F3_SHISO		382.53	true	2	2	0	0	0	-1	7	7	7	7	50	50			Representative					Representative	Representative					Representative	Representative	Representative	Representative											Representative	Representative
tr|A0A0I1RNS2|A0A0I1RNS2_SHISO	UDP-N-acetylglucosamine 1-carboxyvinyltransferase OS=Shigella sonnei OX=624 GN=murA PE=3 SV=1	tr|A0A0I1RNS2|A0A0I1RNS2_SHISO; tr|A0A656BJ22|A0A656BJ22_SHISO		382.09	true	2	2	0	0	0	-1	7	7	7	7	92	92		Representative	Representative	Representative				Representative	Representative					Representative	Representative	Representative	Representative		Representative				Representative			Representative	Representative	Representative	Representative
tr|A0A0H9SEQ6|A0A0H9SEQ6_SHISO	OB fold stress tolerance protein YgiW OS=Shigella sonnei OX=624 GN=ygiW_1 PE=4 SV=1	tr|A0A0H9SEQ6|A0A0H9SEQ6_SHISO; tr|A0A200LL14|A0A200LL14_SHISO		381.47	true	2	2	0	0	0	-1	6	6	6	6	783	783		Representative	Representative	Representative	Representative	Representative	Representative	Representative	Representative	Representative	Representative	Representative		Representative	Representative	Representative	Representative	Representative	Representative	Representative	Representative		Representative	Representative	Representative	Representative	Representative	Representative	Representative	Representative	Representative	Representative
tr|A0A1R3ZI94|A0A1R3ZI94_SHISO	Mannose-6-phosphate isomerase OS=Shigella sonnei OX=624 GN=manA PE=3 SV=1	tr|A0A1R3ZI94|A0A1R3ZI94_SHISO; tr|A0A659ZHD4|A0A659ZHD4_SHISO	tr|A0A200LGE8|A0A200LGE8_SHISO; tr|A0A656BKR2|A0A656BKR2_SHISO	380.58	true	2	2	2	0	0	-1	7	7	7	7	51	51		Representative	Representative					Representative	Representative					Representative	Representative	Representative	Representative	Representative				Representative	Representative			Representative
tr|A0A2Y3AYA4|A0A2Y3AYA4_SHISO	Uncharacterized protein OS=Shigella sonnei OX=624 GN=DMA07_00575 PE=4 SV=1	tr|A0A2Y3AYA4|A0A2Y3AYA4_SHISO		378.89	true	2	1	0	0	0	-1	4	4	4	4	58	58								Representative	Representative
tr|A0A0H8FZE5|A0A0H8FZE5_SHISO	2-dehydro-3-deoxy-phosphogluconate aldolase OS=Shigella sonnei OX=624 GN=eda PE=3 SV=1	tr|A0A0H8FZE5|A0A0H8FZE5_SHISO		377.36	true	2	1	0	0	0	-1	6	6	6	6	277	277		Representative	Representative					Representative	Representative					Representative	Representative	Representative	Representative	Representative	Representative			Representative	Representative			Representative	Representative	Representative	Representative
tr|A0A0H9LS92|A0A0H9LS92_SHISO	Ecotin OS=Shigella sonnei OX=624 GN=eco PE=3 SV=1	tr|A0A0H9LS92|A0A0H9LS92_SHISO; tr|A0A659ZFF8|A0A659ZFF8_SHISO	tr|A0A200LIT9|A0A200LIT9_SHISO; tr|A0A656BGS8|A0A656BGS8_SHISO	375.97	true	2	2	2	0	0	-1	6	6	6	6	328	328		Representative	Representative	Representative	Representative	Representative	Representative	Representative	Representative	Representative	Representative	Representative		Representative	Representative	Representative	Representative	Representative	Representative	Representative			Representative	Representative	Representative	Representative	Representative	Representative	Representative	Representative	Representative	Representative
tr|A0A2Y6A9L0|A0A2Y6A9L0_SHISO	Uncharacterized protein OS=Shigella sonnei OX=624 GN=DMA07_21675 PE=4 SV=1	tr|A0A2Y6A9L0|A0A2Y6A9L0_SHISO		371.02	true	2	1	0	0	0	-1	6	6	6	6	34	34								Representative	Representative
tr|A0A0H7QMW3|A0A0H7QMW3_SHISO	3-hydroxydecanoyl-[acyl-carrier-protein] dehydratase OS=Shigella sonnei OX=624 GN=fabA PE=3 SV=1	tr|A0A0H7QMW3|A0A0H7QMW3_SHISO; tr|A0A1S9JS43|A0A1S9JS43_SHISO	tr|A0A200LB69|A0A200LB69_SHISO; tr|A0A656BH64|A0A656BH64_SHISO	368.64	true	2	2	2	0	0	-1	7	7	7	7	217	217		Representative	Representative	Representative		Representative	Representative	Representative	Representative			Representative		Representative	Representative	Representative	Representative	Representative	Representative				Representative			Representative	Representative	Representative	Representative			Representative
tr|A0A140KU15|A0A140KU15_SHISO	PilS type IV prepropilin:36931 reverse MW:19793 OS=Shigella sonnei OX=624 GN=pilS PE=4 SV=1	tr|A0A140KU15|A0A140KU15_SHISO	tr|A0A3Y0FQ32|A0A3Y0FQ32_SHISO	367.51	true	2	1	1	0	0	-1	4	4	5	5	24	24																		Representative	Representative
tr|A0A0H7W143|A0A0H7W143_SHISO	50S ribosomal protein L18 OS=Shigella sonnei OX=624 GN=rplR PE=3 SV=1	tr|A0A0H7W143|A0A0H7W143_SHISO; tr|A0A1H0QG84|A0A1H0QG84_SHISO		367.28	true	2	2	0	0	0	-1	6	6	6	6	657	657		Representative	Representative	Representative	Representative	Representative	Representative	Representative	Representative	Representative	Representative	Representative	Representative	Representative	Representative	Representative	Representative	Representative	Representative	Representative	Representative		Representative	Representative	Representative	Representative	Representative	Representative	Representative	Representative	Representative	Representative
tr|A0A0I0ACG9|A0A0I0ACG9_SHISO	Peptidyl-prolyl cis-trans isomerase OS=Shigella sonnei OX=624 GN=fklB PE=3 SV=1	tr|A0A0I0ACG9|A0A0I0ACG9_SHISO		366.48	true	2	1	0	0	0	-1	4	4	4	4	210	210		Representative	Representative	Representative		Representative	Representative	Representative	Representative					Representative	Representative	Representative	Representative	Representative	Representative			Representative	Representative			Representative	Representative	Representative	Representative
tr|A0A0I1TVC0|A0A0I1TVC0_SHISO	Glutathione reductase OS=Shigella sonnei OX=624 GN=gor PE=3 SV=1	tr|A0A0I1TVC0|A0A0I1TVC0_SHISO; tr|A0A659ZHZ5|A0A659ZHZ5_SHISO		365.94	true	2	2	0	0	0	-1	7	7	7	7	25	25		Representative						Representative	Representative					Representative								Representative	Representative			Representative
tr|A0A0H8C3A2|A0A0H8C3A2_SHISO	50S ribosomal protein L16 OS=Shigella sonnei OX=624 GN=rplP PE=3 SV=1	tr|A0A0H8C3A2|A0A0H8C3A2_SHISO		365.13	true	2	1	0	0	0	-1	3	3	4	4	88	88								Representative	Representative					Representative	Representative	Representative	Representative	Representative	Representative			Representative	Representative
tr|A0A0I0BPE5|A0A0I0BPE5_SHISO	Peptidyl-prolyl cis-trans isomerase OS=Shigella sonnei OX=624 GN=ppiA PE=3 SV=1	tr|A0A0I0BPE5|A0A0I0BPE5_SHISO; tr|A0A200LLL9|A0A200LLL9_SHISO		363.44	true	2	2	0	0	0	-1	5	5	5	5	242	242		Representative	Representative	Representative	Representative	Representative	Representative	Representative	Representative	Representative	Representative	Representative	Representative	Representative	Representative	Representative	Representative	Representative	Representative	Representative	Representative		Representative	Representative	Representative	Representative	Representative	Representative	Representative	Representative	Representative	Representative
tr|A0A0I2EHB8|A0A0I2EHB8_SHISO	30S ribosomal protein S9 OS=Shigella sonnei OX=624 GN=rpsI PE=3 SV=1	tr|A0A0I2EHB8|A0A0I2EHB8_SHISO; tr|A0A1H0J0Z9|A0A1H0J0Z9_SHISO		362.11	true	2	2	0	0	0	-1	5	5	6	6	238	238		Representative	Representative	Representative		Representative	Representative	Representative	Representative					Representative	Representative	Representative	Representative	Representative	Representative				Representative			Representative		Representative	Representative
tr|A0A0H7JH90|A0A0H7JH90_SHISO	DUF2884 domain-containing protein OS=Shigella sonnei OX=624 GN=DMA07_20615 PE=4 SV=1	tr|A0A0H7JH90|A0A0H7JH90_SHISO; tr|A0A1S9ISE3|A0A1S9ISE3_SHISO; tr|A0A200LDY5|A0A200LDY5_SHISO; tr|A0A656BTN6|A0A656BTN6_SHISO		361.28	true	2	4	0	0	0	-1	7	7	7	7	203	203		Representative	Representative	Representative		Representative		Representative	Representative					Representative	Representative	Representative	Representative	Representative	Representative			Representative	Representative			Representative	Representative	Representative	Representative			Representative
tr|A0A0H7R028|A0A0H7R028_SHISO	Proline--tRNA ligase OS=Shigella sonnei OX=624 GN=proS PE=3 SV=1	tr|A0A0H7R028|A0A0H7R028_SHISO	tr|A0A659ZHJ7|A0A659ZHJ7_SHISO	359.88	true	2	1	1	0	0	-1	7	7	7	7	21	21								Representative	Representative
tr|A0A0H9RMA1|A0A0H9RMA1_SHISO	3-oxoacyl-[acyl-carrier-protein] reductase OS=Shigella sonnei OX=624 GN=fabG_1 PE=3 SV=1	tr|A0A0H9RMA1|A0A0H9RMA1_SHISO	tr|A0A656BW59|A0A656BW59_SHISO	358.65	true	2	1	1	0	0	-1	5	5	5	5	238	238		Representative	Representative	Representative		Representative	Representative	Representative	Representative					Representative	Representative	Representative	Representative	Representative	Representative				Representative			Representative	Representative	Representative	Representative
tr|A0A0I1CCP7|A0A0I1CCP7_SHISO	50S ribosomal protein L17 OS=Shigella sonnei OX=624 GN=rplQ PE=3 SV=1	tr|A0A0I1CCP7|A0A0I1CCP7_SHISO; tr|A0A656C3N4|A0A656C3N4_SHISO		358.43	true	2	2	0	0	0	-1	6	6	7	7	387	387		Representative	Representative	Representative	Representative	Representative	Representative	Representative	Representative			Representative	Representative	Representative	Representative	Representative	Representative	Representative	Representative				Representative	Representative	Representative	Representative	Representative	Representative	Representative			Representative
tr|A0A0I1SFN8|A0A0I1SFN8_SHISO	OsmC family peroxiredoxin OS=Shigella sonnei OX=624 GN=osmC PE=4 SV=1	tr|A0A0I1SFN8|A0A0I1SFN8_SHISO		356.05	true	2	1	0	0	0	-1	5	2	5	2	87	47								Representative	Representative					Representative	Representative			Representative	Representative			Representative	Representative			Representative	Representative	Representative	Representative
tr|A0A0I0ETK8|A0A0I0ETK8_SHISO	ATP synthase subunit alpha OS=Shigella sonnei OX=624 GN=atpA PE=3 SV=1	tr|A0A0I0ETK8|A0A0I0ETK8_SHISO; tr|A0A1X9WQS0|A0A1X9WQS0_SHISO		355.09	true	2	2	0	0	0	-1	7	7	7	7	29	29								Representative	Representative									Representative	Representative			Representative	Representative
tr|A0A0H8LC10|A0A0H8LC10_SHISO	Transcription termination/antitermination protein NusG OS=Shigella sonnei OX=624 GN=nusG PE=3 SV=1	tr|A0A0H8LC10|A0A0H8LC10_SHISO		354.56	true	2	1	0	0	0	-1	6	6	6	6	104	104		Representative	Representative					Representative	Representative					Representative	Representative	Representative	Representative	Representative	Representative			Representative	Representative			Representative		Representative	Representative
tr|A0A0I3VCC4|A0A0I3VCC4_SHISO	Tyrosine--tRNA ligase OS=Shigella sonnei OX=624 GN=tyrS PE=3 SV=1	tr|A0A0I3VCC4|A0A0I3VCC4_SHISO; tr|A0A200LA82|A0A200LA82_SHISO	tr|A0A656BM02|A0A656BM02_SHISO	354.04	true	2	2	1	0	0	-1	5	5	5	5	119	119		Representative	Representative					Representative	Representative					Representative	Representative		Representative	Representative	Representative			Representative	Representative			Representative	Representative	Representative	Representative
tr|A0A0H8WBK9|A0A0H8WBK9_SHISO	ABC transporter substrate-binding protein OS=Shigella sonnei OX=624 GN=yehZ PE=4 SV=1	tr|A0A0H8WBK9|A0A0H8WBK9_SHISO; tr|A0A656BS32|A0A656BS32_SHISO	tr|A0A200LIP6|A0A200LIP6_SHISO; tr|A0A659ZP00|A0A659ZP00_SHISO	353.36	true	2	2	2	0	0	-1	6	6	6	6	134	134								Representative						Representative	Representative	Representative		Representative	Representative			Representative	Representative			Representative	Representative	Representative	Representative			Representative
tr|A0A0H7XWC1|A0A0H7XWC1_SHISO	Pyruvate dehydrogenase OS=Shigella sonnei OX=624 GN=poxB PE=3 SV=1	tr|A0A0H7XWC1|A0A0H7XWC1_SHISO; tr|A0A656BGR4|A0A656BGR4_SHISO; tr|A0A659ZF28|A0A659ZF28_SHISO	tr|A0A656B6K3|A0A656B6K3_SHISO	352.41	true	2	3	1	0	0	-1	5	5	5	5	56	56																		Representative	Representative			Representative	Representative			Representative	Representative
tr|A0A2Y3DYC6|A0A2Y3DYC6_SHISO	Exonuclease OS=Shigella sonnei OX=624 GN=DMA07_00145 PE=4 SV=1	tr|A0A2Y3DYC6|A0A2Y3DYC6_SHISO		352.19	true	2	1	0	0	0	-1	6	6	6	6	15	15								Representative	Representative
tr|A0A0H7LER3|A0A0H7LER3_SHISO	Adenylosuccinate lyase OS=Shigella sonnei OX=624 GN=purB PE=3 SV=1	tr|A0A0H7LER3|A0A0H7LER3_SHISO; tr|A0A200LM95|A0A200LM95_SHISO; tr|A0A659ZI59|A0A659ZI59_SHISO		351.09	true	2	3	0	0	0	-1	6	6	6	6	16	16								Representative	Representative																					Representative
tr|A0A0H9HG58|A0A0H9HG58_SHISO	Filament protein OS=Shigella sonnei OX=624 GN=ynaF PE=3 SV=1	tr|A0A0H9HG58|A0A0H9HG58_SHISO		350.92	true	2	1	0	0	0	-1	6	6	6	6	103	103		Representative	Representative					Representative	Representative					Representative	Representative	Representative	Representative	Representative	Representative			Representative	Representative			Representative	Representative	Representative	Representative
tr|A0A0I3QK88|A0A0I3QK88_SHISO	Nucleoside diphosphate kinase OS=Shigella sonnei OX=624 GN=ndk PE=3 SV=1	tr|A0A0I3QK88|A0A0I3QK88_SHISO		349.6	true	2	1	0	0	0	-1	4	4	4	4	113	113		Representative	Representative		Representative			Representative	Representative					Representative	Representative	Representative	Representative	Representative	Representative			Representative	Representative			Representative	Representative	Representative	Representative			Representative
tr|A0A0H8N0V8|A0A0H8N0V8_SHISO	10 kDa chaperonin OS=Shigella sonnei OX=624 GN=groES PE=3 SV=1	tr|A0A0H8N0V8|A0A0H8N0V8_SHISO		349.25	true	2	1	0	0	0	-1	5	5	5	5	1447	1447		Representative	Representative	Representative	Representative	Representative	Representative	Representative	Representative	Representative	Representative	Representative	Representative	Representative	Representative	Representative	Representative	Representative	Representative	Representative	Representative	Representative	Representative	Representative	Representative	Representative	Representative	Representative	Representative	Representative	Representative	Representative
tr|A0A0I1BL61|A0A0I1BL61_SHISO	50S ribosomal protein L19 OS=Shigella sonnei OX=624 GN=rplS PE=3 SV=1	tr|A0A0I1BL61|A0A0I1BL61_SHISO		347.58	true	2	1	0	0	0	-1	6	6	6	6	531	531		Representative	Representative	Representative	Representative	Representative	Representative	Representative	Representative	Representative		Representative	Representative	Representative	Representative	Representative	Representative	Representative	Representative				Representative	Representative	Representative	Representative	Representative	Representative	Representative	Representative	Representative	Representative
tr|A0A0I1X5D9|A0A0I1X5D9_SHISO	Protein YdfZ OS=Shigella sonnei OX=624 GN=ydfZ PE=4 SV=1	tr|A0A0I1X5D9|A0A0I1X5D9_SHISO		346.66	true	2	1	0	0	0	-1	6	6	6	6	174	174		Representative	Representative	Representative	Representative			Representative	Representative			Representative	Representative			Representative	Representative	Representative	Representative			Representative	Representative			Representative	Representative	Representative	Representative	Representative		Representative
tr|A0A0H8H4K9|A0A0H8H4K9_SHISO	S-adenosylmethionine synthase OS=Shigella sonnei OX=624 GN=metK PE=3 SV=1	tr|A0A0H8H4K9|A0A0H8H4K9_SHISO		345.81	true	2	1	0	0	0	-1	6	6	6	6	43	43								Representative	Representative						Representative				Representative			Representative	Representative
tr|A0A0H8E7Y4|A0A0H8E7Y4_SHISO	Aspartate--tRNA ligase OS=Shigella sonnei OX=624 GN=aspS PE=3 SV=1	tr|A0A0H8E7Y4|A0A0H8E7Y4_SHISO; tr|A0A200LDF2|A0A200LDF2_SHISO; tr|A0A659ZNI8|A0A659ZNI8_SHISO	tr|A0A656BMS7|A0A656BMS7_SHISO; tr|A0A656BMX9|A0A656BMX9_SHISO; tr|A0A656C4L4|A0A656C4L4_SHISO	345	true	2	3	3	0	0	-1	6	6	6	6	34	34								Representative	Representative									Representative	Representative			Representative	Representative
tr|A0A0H8H7U1|A0A0H8H7U1_SHISO	Protein GrpE OS=Shigella sonnei OX=624 GN=grpE PE=3 SV=1	tr|A0A0H8H7U1|A0A0H8H7U1_SHISO; tr|A0A659ZGQ7|A0A659ZGQ7_SHISO	tr|Q5IPJ7|Q5IPJ7_SHISO; tr|Q5IPK2|Q5IPK2_SHISO	344.34	true	2	2	2	0	0	-1	5	5	5	5	159	159		Representative	Representative	Representative				Representative	Representative					Representative	Representative	Representative	Representative	Representative	Representative			Representative	Representative			Representative	Representative	Representative	Representative
tr|A0A0H7T3N2|A0A0H7T3N2_SHISO	DNA-binding transcriptional regulator PhoP OS=Shigella sonnei OX=624 GN=phoP PE=4 SV=1	tr|A0A0H7T3N2|A0A0H7T3N2_SHISO		342.07	true	2	1	0	0	0	-1	5	5	5	5	103	103		Representative	Representative					Representative	Representative					Representative	Representative	Representative	Representative	Representative	Representative			Representative	Representative			Representative	Representative	Representative
tr|A0A0I2DKM6|A0A0I2DKM6_SHISO	30S ribosomal protein S18 OS=Shigella sonnei OX=624 GN=rpsR PE=3 SV=1	tr|A0A0I2DKM6|A0A0I2DKM6_SHISO		340.8	true	2	1	0	0	0	-1	5	5	5	5	337	337		Representative	Representative	Representative	Representative	Representative	Representative	Representative	Representative			Representative	Representative	Representative	Representative	Representative	Representative	Representative	Representative	Representative	Representative	Representative	Representative			Representative	Representative	Representative	Representative
tr|A0A0I2Z4S2|A0A0I2Z4S2_SHISO	50S ribosomal protein L20 OS=Shigella sonnei OX=624 GN=rplT PE=3 SV=1	tr|A0A0I2Z4S2|A0A0I2Z4S2_SHISO; tr|A0A6G5Z6P3|A0A6G5Z6P3_SHISO	tr|A0A200LBF8|A0A200LBF8_SHISO	339.45	true	2	2	1	0	0	-1	6	6	6	6	74	74								Representative	Representative
tr|A0A0I2ZK76|A0A0I2ZK76_SHISO	Dihydroxy-acid dehydratase OS=Shigella sonnei OX=624 GN=ilvD PE=3 SV=1	tr|A0A0I2ZK76|A0A0I2ZK76_SHISO	tr|A0A200LFK6|A0A200LFK6_SHISO; tr|A0A659ZM16|A0A659ZM16_SHISO	338.47	true	2	1	2	0	0	-1	5	5	5	5	20	20		Representative						Representative	Representative					Representative
tr|A0A0I1H4Z1|A0A0I1H4Z1_SHISO	Ribosome-associated inhibitor A OS=Shigella sonnei OX=624 GN=raiA PE=4 SV=1	tr|A0A0I1H4Z1|A0A0I1H4Z1_SHISO		337.41	true	2	1	0	0	0	-1	5	5	6	6	203	203		Representative	Representative	Representative	Representative	Representative	Representative	Representative	Representative	Representative	Representative	Representative	Representative	Representative	Representative			Representative	Representative	Representative	Representative	Representative	Representative		Representative	Representative	Representative	Representative	Representative	Representative	Representative	Representative
tr|A0A0I4DA27|A0A0I4DA27_SHISO	30S ribosomal protein S16 OS=Shigella sonnei OX=624 GN=rpsP PE=3 SV=1	tr|A0A0I4DA27|A0A0I4DA27_SHISO		336	true	2	1	0	0	0	-1	5	5	5	5	472	472		Representative	Representative	Representative	Representative	Representative	Representative	Representative	Representative	Representative	Representative	Representative	Representative	Representative	Representative	Representative	Representative	Representative	Representative	Representative		Representative	Representative	Representative		Representative	Representative	Representative	Representative	Representative	Representative	Representative
tr|A0A0I1VBD5|A0A0I1VBD5_SHISO	Citrate synthase OS=Shigella sonnei OX=624 GN=gltA PE=3 SV=1	tr|A0A0I1VBD5|A0A0I1VBD5_SHISO; tr|A0A200LHV9|A0A200LHV9_SHISO; tr|A0A6M6HU05|A0A6M6HU05_SHISO		334.85	true	2	3	0	0	0	-1	4	4	4	4	71	71								Representative	Representative									Representative	Representative			Representative	Representative			Representative	Representative
tr|A0A1X9WXV5|A0A1X9WXV5_SHISO	Exoribonuclease 2 OS=Shigella sonnei OX=624 GN=rnb PE=3 SV=1	tr|A0A1X9WXV5|A0A1X9WXV5_SHISO; tr|A0A200LJB1|A0A200LJB1_SHISO; tr|A0A656B532|A0A656B532_SHISO; tr|A0A659ZM86|A0A659ZM86_SHISO	tr|A0A656BHM0|A0A656BHM0_SHISO	333.57	true	2	4	1	0	0	-1	6	6	6	6	27	27		Representative						Representative	Representative
tr|A0A0H8K1N7|A0A0H8K1N7_SHISO	Cytidylate kinase OS=Shigella sonnei OX=624 GN=cmk PE=3 SV=1	tr|A0A0H8K1N7|A0A0H8K1N7_SHISO; tr|A0A200LAC0|A0A200LAC0_SHISO; tr|A0A659ZEW2|A0A659ZEW2_SHISO	tr|A0A656BHG5|A0A656BHG5_SHISO; tr|A0A656BI21|A0A656BI21_SHISO	333.36	true	2	3	2	0	0	-1	5	5	5	5	71	71		Representative	Representative					Representative	Representative					Representative	Representative	Representative	Representative	Representative	Representative			Representative	Representative			Representative		Representative
tr|A0A0I4UQE6|A0A0I4UQE6_SHISO	Ketol-acid reductoisomerase (NADP(+)) OS=Shigella sonnei OX=624 GN=ilvC PE=3 SV=1	tr|A0A0I4UQE6|A0A0I4UQE6_SHISO; tr|A0A200LFA9|A0A200LFA9_SHISO; tr|A0A659ZL72|A0A659ZL72_SHISO		333.11	true	2	3	0	0	0	-1	7	7	7	7	25	25								Representative	Representative														Representative
tr|A0A0H9UKU6|A0A0H9UKU6_SHISO	Flavodoxin OS=Shigella sonnei OX=624 GN=fldA PE=3 SV=1	tr|A0A0H9UKU6|A0A0H9UKU6_SHISO	tr|A0A656BL63|A0A656BL63_SHISO; tr|A0A656BUK4|A0A656BUK4_SHISO	330.88	true	2	1	2	0	0	-1	6	6	6	6	117	117		Representative	Representative	Representative				Representative	Representative					Representative	Representative	Representative	Representative	Representative	Representative			Representative	Representative			Representative	Representative	Representative	Representative
tr|A0A0I0YZR0|A0A0I0YZR0_SHISO	Glutamate/aspartate ABC transporter substrate-binding protein OS=Shigella sonnei OX=624 GN=BZ172_19185 PE=4 SV=1	tr|A0A0I0YZR0|A0A0I0YZR0_SHISO; tr|A0A237BJU5|A0A237BJU5_SHISO; tr|A0A659ZMI7|A0A659ZMI7_SHISO		328.54	true	2	3	0	0	0	-1	4	4	4	4	34	34		Representative	Representative											Representative	Representative							Representative	Representative			Representative	Representative	Representative
tr|A0A1S9IZG2|A0A1S9IZG2_SHISO	4-hydroxy-3-methylbut-2-en-1-yl diphosphate synthase (flavodoxin) OS=Shigella sonnei OX=624 GN=ispG PE=3 SV=1	tr|A0A1S9IZG2|A0A1S9IZG2_SHISO; tr|A0A200L951|A0A200L951_SHISO; tr|A0A659ZJ20|A0A659ZJ20_SHISO		328.53	true	2	3	0	0	0	-1	6	6	6	6	20	20								Representative	Representative						Representative			Representative	Representative
tr|A0A0I3VPW5|A0A0I3VPW5_SHISO	Fumarate hydratase class I OS=Shigella sonnei OX=624 GN=fumA PE=3 SV=1	tr|A0A0I3VPW5|A0A0I3VPW5_SHISO; tr|A0A656B873|A0A656B873_SHISO	tr|A0A0I4F408|A0A0I4F408_SHISO; tr|A0A200LD35|A0A200LD35_SHISO; tr|A0A200LGF7|A0A200LGF7_SHISO; tr|A0A656BJZ9|A0A656BJZ9_SHISO; tr|A0A659ZIN4|A0A659ZIN4_SHISO; tr|A0A659ZQL9|A0A659ZQL9_SHISO	327.31	true	2	2	6	0	0	-1	5	5	5	5	23	23			Representative					Representative	Representative													Representative	Representative
tr|A0A1X9WT53|A0A1X9WT53_SHISO	Beta-galactosidase OS=Shigella sonnei OX=624 GN=lacZ PE=3 SV=1	tr|A0A1X9WT53|A0A1X9WT53_SHISO; tr|A0A2Y3LSV3|A0A2Y3LSV3_SHISO; tr|A0A656BN93|A0A656BN93_SHISO	tr|A0A659ZN43|A0A659ZN43_SHISO	325.4	true	2	3	1	0	0	-1	5	5	5	5	27	27		Representative		Representative				Representative	Representative					Representative					Representative					Representative		Representative		Representative		Representative		Representative
tr|A0A0I1WN96|A0A0I1WN96_SHISO	Glucose-1-phosphate adenylyltransferase OS=Shigella sonnei OX=624 GN=glgC PE=3 SV=1	tr|A0A0I1WN96|A0A0I1WN96_SHISO		324.97	true	2	1	0	0	0	-1	4	4	4	4	77	77		Representative	Representative					Representative	Representative					Representative	Representative			Representative	Representative			Representative	Representative			Representative	Representative
tr|A0A0H8H7Y7|A0A0H8H7Y7_SHISO	Cysteine desulfurase IscS OS=Shigella sonnei OX=624 GN=yfhO PE=3 SV=1	tr|A0A0H8H7Y7|A0A0H8H7Y7_SHISO		324.42	true	2	1	0	0	0	-1	7	7	7	7	26	26		Representative						Representative	Representative					Representative	Representative			Representative									Representative	Representative
tr|A0A0H7Q1M2|A0A0H7Q1M2_SHISO	Branched-chain-amino-acid aminotransferase OS=Shigella sonnei OX=624 GN=ilvE PE=3 SV=1	tr|A0A0H7Q1M2|A0A0H7Q1M2_SHISO; tr|A0A659ZMI0|A0A659ZMI0_SHISO	tr|A0A200LFH3|A0A200LFH3_SHISO	322.65	true	2	2	1	0	0	-1	5	5	5	5	43	43								Representative	Representative									Representative	Representative			Representative	Representative
tr|A0A0I2LLQ7|A0A0I2LLQ7_SHISO	Iron-sulfur cluster assembly scaffold protein IscU OS=Shigella sonnei OX=624 GN=iscU PE=3 SV=1	tr|A0A0I2LLQ7|A0A0I2LLQ7_SHISO; tr|A0A656BF03|A0A656BF03_SHISO		322.35	true	2	2	0	0	0	-1	5	5	5	5	186	186		Representative	Representative	Representative		Representative	Representative	Representative	Representative			Representative		Representative	Representative	Representative	Representative	Representative	Representative			Representative	Representative			Representative	Representative	Representative	Representative			Representative
tr|A0A0H7LGU3|A0A0H7LGU3_SHISO	Autotransporter outer membrane beta-barrel domain-containing protein OS=Shigella sonnei OX=624 GN=BZ172_30565 PE=4 SV=1	tr|A0A0H7LGU3|A0A0H7LGU3_SHISO; tr|A0A200L3Q4|A0A200L3Q4_SHISO		319.82	true	2	2	0	0	0	-1	5	5	5	5	35	35																				Representative	Representative
tr|A0A023PY96|A0A023PY96_SHISO	Prophage protein OS=Shigella sonnei OX=624 GN=BG81_029 PE=4 SV=1	tr|A0A023PY96|A0A023PY96_SHISO; tr|A0A2Y6NK34|A0A2Y6NK34_SHISO	tr|A0A0H8XSQ8|A0A0H8XSQ8_SHISO; tr|A0A6N3N0M4|A0A6N3N0M4_SHISO	319.65	true	2	2	2	0	0	-1	6	6	6	6	52	52								Representative	Representative
tr|A0A659ZMM0|A0A659ZMM0_SHISO	P22 coat-protein 5 family protein OS=Shigella sonnei OX=624 GN=FAF11_11400 PE=4 SV=1	tr|A0A659ZMM0|A0A659ZMM0_SHISO		318.87	true	2	1	0	0	0	-1	4	4	4	4	39	39
tr|A0A0I3XVH9|A0A0I3XVH9_SHISO	30S ribosomal protein S11 OS=Shigella sonnei OX=624 GN=rpsK PE=3 SV=1	tr|A0A0I3XVH9|A0A0I3XVH9_SHISO		316.89	true	2	1	0	0	0	-1	4	4	4	4	305	305		Representative	Representative	Representative	Representative	Representative	Representative	Representative	Representative	Representative		Representative	Representative	Representative	Representative	Representative	Representative	Representative	Representative			Representative	Representative	Representative		Representative	Representative	Representative	Representative			Representative
tr|A0A0I3RVH3|A0A0I3RVH3_SHISO	Superoxide dismutase [Cu-Zn] OS=Shigella sonnei OX=624 GN=sodC PE=3 SV=1	tr|A0A0I3RVH3|A0A0I3RVH3_SHISO	tr|A0A656C0M4|A0A656C0M4_SHISO; tr|A0A659ZHA5|A0A659ZHA5_SHISO	314.03	true	2	1	2	0	0	-1	6	6	6	6	155	155				Representative			Representative	Representative	Representative	Representative	Representative			Representative	Representative	Representative	Representative	Representative	Representative				Representative	Representative	Representative	Representative	Representative	Representative	Representative	Representative	Representative	Representative
tr|A0A0I5W8R1|A0A0I5W8R1_SHISO	UPF0337 protein YjbJ OS=Shigella sonnei OX=624 GN=yjbJ PE=3 SV=1	tr|A0A0I5W8R1|A0A0I5W8R1_SHISO		313.56	true	2	1	0	0	0	-1	4	4	4	4	186	186														Representative	Representative	Representative	Representative	Representative	Representative			Representative	Representative			Representative	Representative	Representative				Representative
tr|A0A0I0TBL0|A0A0I0TBL0_SHISO	Glycoprotein/polysaccharide metabolism OS=Shigella sonnei OX=624 GN=ybaY PE=4 SV=1	tr|A0A0I0TBL0|A0A0I0TBL0_SHISO	tr|A0A236MU97|A0A236MU97_SHISO	309.22	true	2	1	1	0	0	-1	3	3	3	3	35	35														Representative	Representative	Representative	Representative	Representative	Representative			Representative				Representative
tr|A0A0H8HLK4|A0A0H8HLK4_SHISO	3-oxoacyl-[acyl-carrier-protein] synthase 2 OS=Shigella sonnei OX=624 GN=fabF PE=3 SV=1	tr|A0A0H8HLK4|A0A0H8HLK4_SHISO; tr|A0A1H0JUQ9|A0A1H0JUQ9_SHISO	tr|A0A656BRR5|A0A656BRR5_SHISO	307.93	true	2	2	1	0	0	-1	5	5	5	5	225	225		Representative	Representative	Representative		Representative	Representative	Representative	Representative			Representative		Representative	Representative	Representative	Representative	Representative	Representative			Representative	Representative			Representative	Representative	Representative	Representative
tr|A0A0I4P936|A0A0I4P936_SHISO	Glutamine synthetase OS=Shigella sonnei OX=624 GN=glnA PE=3 SV=1	tr|A0A0I4P936|A0A0I4P936_SHISO; tr|A0A3T6L677|A0A3T6L677_SHISO		305.39	true	2	2	0	0	0	-1	6	6	6	6	83	83								Representative	Representative					Representative	Representative			Representative					Representative			Representative	Representative
tr|A0A0I0HLN1|A0A0I0HLN1_SHISO	Oxidative stress defense protein OS=Shigella sonnei OX=624 GN=yggE PE=4 SV=1	tr|A0A0I0HLN1|A0A0I0HLN1_SHISO		305.2	true	2	1	0	0	0	-1	6	1	6	1	34	15								Representative	Representative					Representative				Representative	Representative			Representative	Representative			Representative
tr|A0A383JMT5|A0A383JMT5_SHISO	Oxidative stress defense protein OS=Shigella sonnei OX=624 GN=yggE PE=4 SV=1	tr|A0A383JMT5|A0A383JMT5_SHISO		305.2	true	2	1	0	0	0	-1	6	1	6	1	34	15								Representative	Representative					Representative				Representative	Representative			Representative	Representative			Representative	Representative
tr|A0A0I4GC37|A0A0I4GC37_SHISO	MltA-interacting protein OS=Shigella sonnei OX=624 GN=mipA PE=3 SV=1	tr|A0A0I4GC37|A0A0I4GC37_SHISO; tr|A0A1Q8PRK2|A0A1Q8PRK2_SHISO		302.97	true	2	2	0	0	0	-1	3	3	4	4	51	51		Representative		Representative		Representative		Representative				Representative		Representative	Representative	Representative	Representative	Representative	Representative			Representative	Representative	Representative		Representative	Representative					Representative
tr|A0A0H8ZVA1|A0A0H8ZVA1_SHISO	Phosphoserine aminotransferase OS=Shigella sonnei OX=624 GN=serC PE=3 SV=1	tr|A0A0H8ZVA1|A0A0H8ZVA1_SHISO	tr|A0A656BI10|A0A656BI10_SHISO; tr|A0A659ZES1|A0A659ZES1_SHISO	300.15	true	2	1	2	0	0	-1	5	5	5	5	131	131		Representative	Representative	Representative				Representative	Representative					Representative	Representative	Representative	Representative	Representative	Representative			Representative	Representative			Representative	Representative	Representative	Representative
tr|A0A0I0F041|A0A0I0F041_SHISO	30S ribosomal protein S21 OS=Shigella sonnei OX=624 GN=rpsU PE=3 SV=1	tr|A0A0I0F041|A0A0I0F041_SHISO		298.45	true	2	1	0	0	0	-1	5	5	5	5	570	570		Representative	Representative	Representative	Representative	Representative	Representative	Representative	Representative	Representative	Representative	Representative	Representative	Representative	Representative	Representative	Representative	Representative	Representative	Representative		Representative	Representative	Representative	Representative	Representative	Representative	Representative	Representative	Representative	Representative	Representative
tr|A0A0I4WYH0|A0A0I4WYH0_SHISO	Peptidyl-prolyl cis-trans isomerase OS=Shigella sonnei OX=624 GN=ppiB PE=3 SV=1	tr|A0A0I4WYH0|A0A0I4WYH0_SHISO; tr|A0A200L7Z5|A0A200L7Z5_SHISO	tr|A0A659ZGQ3|A0A659ZGQ3_SHISO	298.04	true	2	2	1	0	0	-1	6	6	6	6	447	447		Representative	Representative	Representative	Representative	Representative	Representative	Representative	Representative	Representative		Representative	Representative	Representative	Representative	Representative	Representative	Representative	Representative	Representative	Representative	Representative	Representative	Representative	Representative	Representative	Representative	Representative	Representative	Representative	Representative	Representative
tr|A0A2Y3GGJ7|A0A2Y3GGJ7_SHISO	Ead/Ea22-like family protein OS=Shigella sonnei OX=624 GN=DMA07_00005 PE=4 SV=1	tr|A0A2Y3GGJ7|A0A2Y3GGJ7_SHISO	tr|A0A3T7V6N2|A0A3T7V6N2_SHISO; tr|A0A659ZKH7|A0A659ZKH7_SHISO; tr|A0A6M6FR09|A0A6M6FR09_SHISO	297.46	true	2	1	3	0	0	-1	5	5	5	5	35	35								Representative	Representative
tr|A0A0I1JIQ1|A0A0I1JIQ1_SHISO	Integration host factor subunit alpha OS=Shigella sonnei OX=624 GN=ihfA PE=3 SV=1	tr|A0A0I1JIQ1|A0A0I1JIQ1_SHISO		297.19	true	2	1	0	0	0	-1	5	5	5	5	108	108		Representative	Representative	Representative		Representative	Representative	Representative	Representative					Representative	Representative	Representative	Representative	Representative	Representative			Representative	Representative	Representative		Representative	Representative					Representative
tr|A0A0H9HGJ7|A0A0H9HGJ7_SHISO	2-hydroxyacid dehydrogenase OS=Shigella sonnei OX=624 GN=idhA PE=3 SV=1	tr|A0A0H9HGJ7|A0A0H9HGJ7_SHISO; tr|A0A200L3J4|A0A200L3J4_SHISO	tr|A0A656C2Q8|A0A656C2Q8_SHISO	296.65	true	2	2	1	0	0	-1	5	5	5	5	15	15								Representative	Representative
tr|A0A0I4ICE9|A0A0I4ICE9_SHISO	DNA-binding protein HU-beta OS=Shigella sonnei OX=624 GN=hupB PE=3 SV=1	tr|A0A0I4ICE9|A0A0I4ICE9_SHISO		296.14	true	2	1	0	0	0	-1	5	5	5	5	404	404		Representative	Representative	Representative	Representative	Representative	Representative	Representative	Representative	Representative	Representative	Representative	Representative	Representative	Representative	Representative	Representative	Representative	Representative	Representative	Representative	Representative	Representative	Representative	Representative	Representative	Representative	Representative	Representative	Representative	Representative	Representative
tr|A0A0I0IEA9|A0A0I0IEA9_SHISO	Adenine phosphoribosyltransferase OS=Shigella sonnei OX=624 GN=apt PE=3 SV=1	tr|A0A0I0IEA9|A0A0I0IEA9_SHISO; tr|A0A200LIN7|A0A200LIN7_SHISO		295.71	true	2	2	0	0	0	-1	4	4	4	4	94	94		Representative	Representative					Representative	Representative					Representative	Representative	Representative	Representative	Representative	Representative			Representative	Representative					Representative	Representative
tr|A0A0I2J0J3|A0A0I2J0J3_SHISO	Hydrolase OS=Shigella sonnei OX=624 GN=ycaC PE=4 SV=1	tr|A0A0I2J0J3|A0A0I2J0J3_SHISO; tr|A0A200LDP9|A0A200LDP9_SHISO		295.21	true	2	2	0	0	0	-1	4	4	4	4	32	32																		Representative	Representative			Representative	Representative			Representative
tr|A0A0I0E976|A0A0I0E976_SHISO	Glutaredoxin OS=Shigella sonnei OX=624 GN=grxC PE=3 SV=1	tr|A0A0I0E976|A0A0I0E976_SHISO; tr|A0A656BSD0|A0A656BSD0_SHISO	tr|A0A200L9B6|A0A200L9B6_SHISO	294.57	true	2	2	1	0	0	-1	4	4	4	4	472	472		Representative	Representative	Representative	Representative	Representative	Representative	Representative	Representative	Representative		Representative	Representative	Representative	Representative	Representative	Representative	Representative	Representative	Representative		Representative	Representative	Representative		Representative	Representative	Representative	Representative	Representative	Representative	Representative
tr|A0A0H8QI53|A0A0H8QI53_SHISO	Protein-export protein SecB OS=Shigella sonnei OX=624 GN=secB PE=3 SV=1	tr|A0A0H8QI53|A0A0H8QI53_SHISO	tr|A0A1H0HI76|A0A1H0HI76_SHISO	294.27	true	2	1	1	0	0	-1	4	4	4	4	240	240		Representative	Representative	Representative		Representative	Representative	Representative	Representative			Representative	Representative	Representative	Representative	Representative	Representative	Representative	Representative	Representative		Representative	Representative			Representative	Representative	Representative	Representative
tr|A0A0I1R9L6|A0A0I1R9L6_SHISO	Maltoporin OS=Shigella sonnei OX=624 GN=lamB PE=2 SV=1	tr|A0A0I1R9L6|A0A0I1R9L6_SHISO; tr|A0A659ZQM5|A0A659ZQM5_SHISO		293.69	true	2	2	0	0	0	-1	5	5	5	5	42	42		Representative												Representative	Representative								Representative			Representative	Representative
tr|A0A2Y6P476|A0A2Y6P476_SHISO	Uncharacterized protein OS=Shigella sonnei OX=624 GN=SAMEA3891730_00099 PE=4 SV=1	tr|A0A2Y6P476|A0A2Y6P476_SHISO	tr|A0A3Y4C8R5|A0A3Y4C8R5_SHISO	293.46	true	2	1	1	0	0	-1	4	4	4	4	45	45								Representative	Representative
tr|A0A0H8IFC1|A0A0H8IFC1_SHISO	Glutaredoxin OS=Shigella sonnei OX=624 GN=grxD PE=3 SV=1	tr|A0A0H8IFC1|A0A0H8IFC1_SHISO; tr|A0A1H0ETK4|A0A1H0ETK4_SHISO		293.23	true	2	2	0	0	0	-1	4	4	4	4	123	123		Representative	Representative					Representative	Representative					Representative	Representative	Representative	Representative	Representative	Representative			Representative	Representative			Representative	Representative	Representative	Representative
tr|A0A0I3F0F8|A0A0I3F0F8_SHISO	NAD-dependent malic enzyme OS=Shigella sonnei OX=624 GN=sfcA PE=3 SV=1	tr|A0A0I3F0F8|A0A0I3F0F8_SHISO; tr|A0A2Y3H9F0|A0A2Y3H9F0_SHISO	tr|A0A656BPQ4|A0A656BPQ4_SHISO; tr|A0A656C319|A0A656C319_SHISO; tr|A0A659ZP21|A0A659ZP21_SHISO	292.48	true	2	2	3	0	0	-1	4	4	4	4	18	18								Representative	Representative									Representative
tr|A0A0I0WCW1|A0A0I0WCW1_SHISO	Thioredoxin peroxidase OS=Shigella sonnei OX=624 GN=bcp PE=4 SV=1	tr|A0A0I0WCW1|A0A0I0WCW1_SHISO		291.79	true	2	1	0	0	0	-1	4	4	4	4	344	344		Representative	Representative	Representative	Representative	Representative		Representative	Representative			Representative		Representative	Representative	Representative	Representative	Representative	Representative			Representative	Representative			Representative	Representative	Representative	Representative	Representative		Representative
tr|A0A0I1MK75|A0A0I1MK75_SHISO	Inorganic pyrophosphatase OS=Shigella sonnei OX=624 GN=ppa PE=3 SV=1	tr|A0A0I1MK75|A0A0I1MK75_SHISO; tr|A0A200LC85|A0A200LC85_SHISO		291.62	true	2	2	0	0	0	-1	5	5	5	5	379	379		Representative	Representative	Representative	Representative	Representative	Representative	Representative	Representative			Representative	Representative	Representative	Representative	Representative	Representative	Representative	Representative	Representative		Representative	Representative	Representative	Representative	Representative	Representative	Representative	Representative			Representative
tr|A0A0I5MIR7|A0A0I5MIR7_SHISO	Citrate-dependent iron transport, outer membrane receptor OS=Shigella sonnei OX=624 GN=fecA_1 PE=3 SV=1	tr|A0A0I5MIR7|A0A0I5MIR7_SHISO; tr|A0A6N3MX08|A0A6N3MX08_SHISO	tr|A0A656BTP3|A0A656BTP3_SHISO	290.79	true	2	2	1	0	0	-1	6	6	6	6	23	23														Representative	Representative	Representative	Representative															Representative
tr|A0A383JEG8|A0A383JEG8_SHISO	DNA polymerase III subunit alpha OS=Shigella sonnei OX=624 GN=dnaE_1 PE=4 SV=1	tr|A0A383JEG8|A0A383JEG8_SHISO; tr|A0A3Y4FZP0|A0A3Y4FZP0_SHISO		289.46	true	2	2	0	0	0	-1	5	5	5	5	10	10								Representative	Representative
tr|A0A0H8DX03|A0A0H8DX03_SHISO	Phosphoglucosamine mutase OS=Shigella sonnei OX=624 GN=glmM PE=3 SV=1	tr|A0A0H8DX03|A0A0H8DX03_SHISO; tr|A0A1H0IX27|A0A1H0IX27_SHISO	tr|A0A656BS11|A0A656BS11_SHISO	289.4	true	2	2	1	0	0	-1	6	6	6	6	19	19								Representative	Representative
tr|A0A0H9UMC7|A0A0H9UMC7_SHISO	50S ribosomal protein L7/L12 OS=Shigella sonnei OX=624 GN=rplL PE=3 SV=1	tr|A0A0H9UMC7|A0A0H9UMC7_SHISO	tr|A0A1H0Q073|A0A1H0Q073_SHISO	289.3	true	2	1	1	0	0	-1	5	5	5	5	267	267		Representative	Representative	Representative	Representative	Representative	Representative	Representative	Representative			Representative	Representative	Representative	Representative	Representative	Representative	Representative	Representative	Representative	Representative	Representative	Representative	Representative	Representative	Representative	Representative	Representative	Representative	Representative		Representative
tr|A0A023Q092|A0A023Q092_SHISO	Conjugal transfer protein OS=Shigella sonnei OX=624 GN=incN PE=4 SV=1	tr|A0A023Q092|A0A023Q092_SHISO; tr|A0A140KU26|A0A140KU26_SHISO; tr|A0A4P2WTU4|A0A4P2WTU4_SHISO		284.8	true	2	3	0	0	0	-1	4	4	4	4	29	29																		Representative	Representative
tr|A0A0I3HJH9|A0A0I3HJH9_SHISO	30S ribosomal protein S14 OS=Shigella sonnei OX=624 GN=rpsN PE=3 SV=1	tr|A0A0I3HJH9|A0A0I3HJH9_SHISO		284.76	true	2	1	0	0	0	-1	4	4	4	4	154	154		Representative	Representative	Representative	Representative	Representative	Representative	Representative	Representative			Representative		Representative	Representative	Representative	Representative	Representative	Representative			Representative	Representative			Representative		Representative	Representative
tr|A0A0I0QJ25|A0A0I0QJ25_SHISO	Phosphoribosylformylglycinamidine cyclo-ligase OS=Shigella sonnei OX=624 GN=purM PE=3 SV=1	tr|A0A0I0QJ25|A0A0I0QJ25_SHISO	tr|Q6R2A3|Q6R2A3_SHISO	284.72	true	2	1	1	0	0	-1	4	4	4	4	109	109		Representative	Representative					Representative	Representative					Representative	Representative			Representative	Representative				Representative			Representative	Representative	Representative	Representative
tr|A0A0I0Y348|A0A0I0Y348_SHISO	50S ribosomal protein L14 OS=Shigella sonnei OX=624 GN=rplN PE=3 SV=1	tr|A0A0I0Y348|A0A0I0Y348_SHISO; tr|A0A656B9Z1|A0A656B9Z1_SHISO		284.35	true	2	2	0	0	0	-1	5	5	5	5	199	199		Representative	Representative	Representative	Representative	Representative	Representative	Representative	Representative			Representative	Representative	Representative	Representative	Representative	Representative	Representative	Representative				Representative		Representative	Representative	Representative	Representative	Representative	Representative	Representative	Representative
tr|A0A0H9J741|A0A0H9J741_SHISO	Fe/S biogenesis protein NfuA OS=Shigella sonnei OX=624 GN=gntY PE=3 SV=1	tr|A0A0H9J741|A0A0H9J741_SHISO		283.88	true	2	1	0	0	0	-1	4	4	4	4	228	228		Representative	Representative	Representative		Representative	Representative	Representative	Representative			Representative		Representative	Representative	Representative	Representative	Representative	Representative			Representative	Representative			Representative	Representative	Representative	Representative
tr|A0A0H9B6K8|A0A0H9B6K8_SHISO	Dihydroorotase OS=Shigella sonnei OX=624 GN=pyrC PE=3 SV=1	tr|A0A0H9B6K8|A0A0H9B6K8_SHISO; tr|A0A656B8K6|A0A656B8K6_SHISO; tr|A0A659ZE79|A0A659ZE79_SHISO	tr|A0A200LM54|A0A200LM54_SHISO; tr|A0A656BK22|A0A656BK22_SHISO	283.84	true	2	3	2	0	0	-1	6	6	6	6	49	49		Representative	Representative					Representative	Representative					Representative	Representative							Representative	Representative					Representative	Representative
tr|A0A659ZT70|A0A659ZT70_SHISO	DinI family protein OS=Shigella sonnei OX=624 GN=FAF11_02990 PE=4 SV=1	tr|A0A659ZT70|A0A659ZT70_SHISO		283.61	true	2	1	0	0	0	-1	5	1	5	1	203	179		Representative	Representative	Representative	Representative	Representative	Representative	Representative	Representative			Representative	Representative	Representative	Representative	Representative	Representative	Representative	Representative	Representative	Representative		Representative	Representative		Representative	Representative	Representative	Representative	Representative	Representative	Representative
tr|A0A0I4PMD3|A0A0I4PMD3_SHISO	Xaa-Pro dipeptidase OS=Shigella sonnei OX=624 GN=pepQ PE=3 SV=1	tr|A0A0I4PMD3|A0A0I4PMD3_SHISO; tr|A0A200LEE8|A0A200LEE8_SHISO; tr|A0A659ZL55|A0A659ZL55_SHISO		283.28	true	2	3	0	0	0	-1	4	4	4	4	95	95		Representative	Representative					Representative	Representative					Representative	Representative			Representative	Representative			Representative	Representative			Representative	Representative	Representative
tr|A0A0I5K200|A0A0I5K200_SHISO	50S ribosomal protein L24 OS=Shigella sonnei OX=624 GN=rplX PE=3 SV=1	tr|A0A0I5K200|A0A0I5K200_SHISO	tr|A0A200L8F7|A0A200L8F7_SHISO	282.79	true	2	1	1	0	0	-1	5	5	5	5	275	275		Representative	Representative	Representative	Representative	Representative	Representative	Representative	Representative			Representative	Representative	Representative	Representative	Representative	Representative	Representative	Representative	Representative			Representative	Representative	Representative	Representative	Representative	Representative	Representative	Representative	Representative	Representative
tr|A0A659ZTL6|A0A659ZTL6_SHISO	Peptide chain release factor 2 OS=Shigella sonnei OX=624 GN=prfB PE=3 SV=1	tr|A0A659ZTL6|A0A659ZTL6_SHISO; tr|A0A6M6HFP1|A0A6M6HFP1_SHISO	tr|A0A0H8LQT5|A0A0H8LQT5_SHISO; tr|A0A1S9JTY2|A0A1S9JTY2_SHISO	280.42	true	2	2	2	0	0	-1	5	5	5	5	161	161		Representative	Representative	Representative		Representative	Representative	Representative	Representative					Representative	Representative	Sameset	Representative	Representative	Representative			Sameset	Representative			Representative	Representative	Representative	Representative
tr|A0A0H8LC56|A0A0H8LC56_SHISO	UPF0227 protein YcfP OS=Shigella sonnei OX=624 GN=ycfP PE=3 SV=1	tr|A0A0H8LC56|A0A0H8LC56_SHISO; tr|A0A6M6GIW3|A0A6M6GIW3_SHISO		279.42	true	2	2	0	0	0	-1	5	5	5	5	29	29		Representative						Representative						Representative	Representative	Representative	Representative						Representative
tr|A0A0H7T2C4|A0A0H7T2C4_SHISO	Peptidase B OS=Shigella sonnei OX=624 GN=pepB PE=3 SV=1	tr|A0A0H7T2C4|A0A0H7T2C4_SHISO; tr|A0A200LI02|A0A200LI02_SHISO; tr|A0A659ZJB1|A0A659ZJB1_SHISO		278.74	true	2	3	0	0	0	-1	4	4	4	4	54	54								Representative	Representative									Representative	Representative			Representative	Representative			Representative	Representative
tr|A0A0I0C0M3|A0A0I0C0M3_SHISO	Outer membrane protein induced after carbon starvation OS=Shigella sonnei OX=624 GN=slp_2 PE=4 SV=1	tr|A0A0I0C0M3|A0A0I0C0M3_SHISO; tr|A0A1Q8PFU7|A0A1Q8PFU7_SHISO; tr|A0A1S9JK96|A0A1S9JK96_SHISO	tr|A0A656BY12|A0A656BY12_SHISO; tr|A0A656BZY1|A0A656BZY1_SHISO	278.12	true	2	3	2	0	0	-1	4	4	4	4	245	245				Representative		Representative	Representative	Representative	Representative					Representative	Representative	Representative	Representative	Representative	Representative			Representative	Representative	Representative	Representative	Representative	Representative	Representative	Representative
tr|A0A0I2D7Q8|A0A0I2D7Q8_SHISO	Metalloprotease OS=Shigella sonnei OX=624 GN=yggG PE=3 SV=1	tr|A0A0I2D7Q8|A0A0I2D7Q8_SHISO; tr|A0A659ZS39|A0A659ZS39_SHISO	tr|A0A200L3Y3|A0A200L3Y3_SHISO	277.37	true	2	2	1	0	0	-1	4	4	4	4	17	17																		Representative	Representative
tr|A0A0I4SL75|A0A0I4SL75_SHISO	Glutamate--cysteine ligase OS=Shigella sonnei OX=624 GN=gshA PE=3 SV=1	tr|A0A0I4SL75|A0A0I4SL75_SHISO; tr|A0A1H0MZ39|A0A1H0MZ39_SHISO; tr|A0A659ZHV4|A0A659ZHV4_SHISO		276.01	true	2	3	0	0	0	-1	5	5	5	5	10	10								Representative						Representative		Representative	Representative					Representative	Representative
tr|A0A0I2X2B6|A0A0I2X2B6_SHISO	ATP-dependent Clp protease proteolytic subunit OS=Shigella sonnei OX=624 GN=clpP PE=3 SV=1	tr|A0A0I2X2B6|A0A0I2X2B6_SHISO		275.97	true	2	1	0	0	0	-1	3	3	3	3	25	25								Representative	Representative									Representative	Representative			Representative	Representative				Representative
tr|A0A0H7VS18|A0A0H7VS18_SHISO	Universal stress protein E OS=Shigella sonnei OX=624 GN=ydaA PE=4 SV=1	tr|A0A0H7VS18|A0A0H7VS18_SHISO	tr|A0A656C4A9|A0A656C4A9_SHISO	275.31	true	2	1	1	0	0	-1	4	4	4	4	16	16									Representative					Representative	Representative	Representative	Representative
tr|A0A0I5KBT2|A0A0I5KBT2_SHISO	Dihydrolipoyllysine-residue succinyltransferase component of 2-oxoglutarate dehydrogenase complex OS=Shigella sonnei OX=624 GN=sucB PE=3 SV=1	tr|A0A0I5KBT2|A0A0I5KBT2_SHISO; tr|A0A659ZHP9|A0A659ZHP9_SHISO	tr|A0A200LHC6|A0A200LHC6_SHISO; tr|A0A656BNZ4|A0A656BNZ4_SHISO	275.16	true	2	2	2	0	0	-1	5	5	5	5	18	18								Representative	Representative
tr|A0A0I0KL72|A0A0I0KL72_SHISO	Phosphoheptose isomerase OS=Shigella sonnei OX=624 GN=gmhA PE=3 SV=1	tr|A0A0I0KL72|A0A0I0KL72_SHISO; tr|A0A656BVB7|A0A656BVB7_SHISO		274.12	true	2	2	0	0	0	-1	5	5	5	5	172	172		Representative	Representative	Representative		Representative		Representative	Representative			Representative		Representative	Representative	Representative	Representative	Representative	Representative			Representative	Representative			Representative	Representative	Representative	Representative
tr|A0A2Y6F208|A0A2Y6F208_SHISO	Recombinase OS=Shigella sonnei OX=624 GN=recA_1 PE=3 SV=1	tr|A0A2Y6F208|A0A2Y6F208_SHISO		272.35	true	2	1	0	0	0	-1	5	5	5	5	42	42								Representative	Representative
tr|A0A0I0CGY2|A0A0I0CGY2_SHISO	Protein YebF OS=Shigella sonnei OX=624 GN=yebF PE=3 SV=1	tr|A0A0I0CGY2|A0A0I0CGY2_SHISO; tr|A0A200LDY3|A0A200LDY3_SHISO		271.59	true	2	2	0	0	0	-1	4	4	4	4	34	34														Representative	Representative			Representative	Representative							Representative	Representative	Representative	Representative
tr|A0A0I4YZP1|A0A0I4YZP1_SHISO	2-amino-3-ketobutyrate coenzyme A ligase OS=Shigella sonnei OX=624 GN=kbl PE=3 SV=1	tr|A0A0I4YZP1|A0A0I4YZP1_SHISO; tr|A0A1H0HJ23|A0A1H0HJ23_SHISO		271.25	true	2	2	0	0	0	-1	5	5	5	5	76	76		Representative	Representative			Representative		Representative	Representative					Representative	Representative			Representative					Representative			Representative	Representative	Representative	Representative
tr|A0A0H8CQA0|A0A0H8CQA0_SHISO	3-deoxy-manno-octulosonate cytidylyltransferase OS=Shigella sonnei OX=624 GN=kdsB PE=3 SV=1	tr|A0A0H8CQA0|A0A0H8CQA0_SHISO	tr|A0A200L9X3|A0A200L9X3_SHISO; tr|A0A659ZER0|A0A659ZER0_SHISO	269.75	true	2	1	2	0	0	-1	4	4	4	4	52	52		Representative	Representative					Representative	Representative					Representative	Representative	Representative	Representative	Representative	Representative				Representative					Representative	Representative
tr|A0A0H9B1K3|A0A0H9B1K3_SHISO	30S ribosomal protein S12 OS=Shigella sonnei OX=624 GN=rpsL PE=3 SV=1	tr|A0A0H9B1K3|A0A0H9B1K3_SHISO		269.23	true	2	1	0	0	0	-1	5	5	5	5	91	91								Representative	Representative	Representative								Representative
tr|A0A0I1LRH3|A0A0I1LRH3_SHISO	UPF0325 protein YaeH OS=Shigella sonnei OX=624 GN=yaeH PE=3 SV=1	tr|A0A0I1LRH3|A0A0I1LRH3_SHISO	tr|A0A656BG66|A0A656BG66_SHISO	269.04	true	2	1	1	0	0	-1	4	4	4	4	28	28		Representative						Representative	Representative							Representative	Representative					Representative	Representative
tr|A0A0I2Z4B9|A0A0I2Z4B9_SHISO	Ribosome-binding ATPase YchF OS=Shigella sonnei OX=624 GN=engD PE=3 SV=1	tr|A0A0I2Z4B9|A0A0I2Z4B9_SHISO; tr|A0A237MKK2|A0A237MKK2_SHISO; tr|A0A659ZQI4|A0A659ZQI4_SHISO		267.42	true	2	3	0	0	0	-1	4	4	4	4	30	30								Representative	Representative					Representative	Representative		Representative	Representative	Representative				Representative			Representative		Representative
tr|A0A0H9ZR63|A0A0H9ZR63_SHISO	Molybdenum cofactor biosynthesis protein B OS=Shigella sonnei OX=624 GN=moaB PE=3 SV=1	tr|A0A0H9ZR63|A0A0H9ZR63_SHISO; tr|A0A200LEZ6|A0A200LEZ6_SHISO		267.27	true	2	2	0	0	0	-1	4	4	4	4	47	47		Representative						Representative	Representative									Representative	Representative			Representative	Representative			Representative
tr|A0A0H9US74|A0A0H9US74_SHISO	Sucrose-6-phosphate hydrolase OS=Shigella sonnei OX=624 GN=sacA PE=3 SV=1	tr|A0A0H9US74|A0A0H9US74_SHISO; tr|A0A200LMC0|A0A200LMC0_SHISO; tr|A0A659ZI92|A0A659ZI92_SHISO	tr|A0A656BGF0|A0A656BGF0_SHISO	266.25	true	2	3	1	0	0	-1	4	4	4	4	30	30
tr|A0A0H7N7E6|A0A0H7N7E6_SHISO	Transcription antitermination protein NusB OS=Shigella sonnei OX=624 GN=nusB PE=3 SV=1	tr|A0A0H7N7E6|A0A0H7N7E6_SHISO; tr|A0A656BIU6|A0A656BIU6_SHISO		264.7	true	2	2	0	0	0	-1	5	5	5	5	27	27								Representative						Representative	Representative	Representative						Representative						Representative	Representative
tr|A0A0I5LTT6|A0A0I5LTT6_SHISO	Glucose-6-phosphate 1-dehydrogenase OS=Shigella sonnei OX=624 GN=zwf PE=3 SV=1	tr|A0A0I5LTT6|A0A0I5LTT6_SHISO; tr|A0A656BKF4|A0A656BKF4_SHISO; tr|A0A659ZPC3|A0A659ZPC3_SHISO	tr|A0A200LDD6|A0A200LDD6_SHISO	262.04	true	2	3	1	0	0	-1	5	5	5	5	22	22								Representative	Representative														Representative
tr|A0A0I0LEP2|A0A0I0LEP2_SHISO	ATP-dependent 6-phosphofructokinase OS=Shigella sonnei OX=624 GN=pfkA PE=3 SV=1	tr|A0A0I0LEP2|A0A0I0LEP2_SHISO		261.7	true	2	1	0	0	0	-1	6	6	6	6	120	120		Representative	Representative	Representative				Representative	Representative			Representative		Representative	Representative			Representative	Representative				Representative			Representative	Representative
tr|A0A0I4YHY6|A0A0I4YHY6_SHISO	50S ribosomal protein L29 OS=Shigella sonnei OX=624 GN=rpmC PE=3 SV=1	tr|A0A0I4YHY6|A0A0I4YHY6_SHISO	tr|A0A200L8K2|A0A200L8K2_SHISO	261.5	true	2	1	1	0	0	-1	2	2	3	3	33	33		Representative	Representative			Representative		Representative	Representative					Representative		Representative										Representative		Representative
tr|A0A0H8DWS9|A0A0H8DWS9_SHISO	50S ribosomal protein L21 OS=Shigella sonnei OX=624 GN=rplU PE=3 SV=1	tr|A0A0H8DWS9|A0A0H8DWS9_SHISO	tr|A0A656B3Z7|A0A656B3Z7_SHISO	259.7	true	2	1	1	0	0	-1	4	4	5	5	186	186		Representative	Representative					Representative	Representative			Representative		Representative	Representative	Representative	Representative	Representative	Representative			Representative	Representative					Representative
tr|A0A0I4GQP3|A0A0I4GQP3_SHISO	Glycine zipper family protein OS=Shigella sonnei OX=624 GN=BZ172_22630 PE=4 SV=1	tr|A0A0I4GQP3|A0A0I4GQP3_SHISO; tr|A0A659ZMZ0|A0A659ZMZ0_SHISO; tr|A0A6M6EX72|A0A6M6EX72_SHISO	tr|A0A200L5L6|A0A200L5L6_SHISO	258.3	true	2	3	1	0	0	-1	3	3	3	3	70	70		Representative	Representative	Representative				Representative	Representative					Representative	Representative			Representative	Representative									Representative	Representative
tr|A0A0I5B1Y6|A0A0I5B1Y6_SHISO	Glutathione-binding protein GsiB OS=Shigella sonnei OX=624 GN=mppA PE=3 SV=1	tr|A0A0I5B1Y6|A0A0I5B1Y6_SHISO; tr|A0A200L2U2|A0A200L2U2_SHISO; tr|A0A2Y8VN11|A0A2Y8VN11_SHISO; tr|A0A659ZMN0|A0A659ZMN0_SHISO; tr|A0A6M6HGB3|A0A6M6HGB3_SHISO	tr|A0A656C370|A0A656C370_SHISO	257.26	true	2	5	1	0	0	-1	5	5	5	5	38	38		Representative						Representative						Representative	Representative	Representative		Representative	Representative			Representative	Representative			Representative	Representative	Representative
tr|A0A0I5GKY7|A0A0I5GKY7_SHISO	6-phosphogluconolactonase OS=Shigella sonnei OX=624 GN=pgl PE=3 SV=1	tr|A0A0I5GKY7|A0A0I5GKY7_SHISO	tr|A0A200L5V0|A0A200L5V0_SHISO; tr|A0A656BAW9|A0A656BAW9_SHISO; tr|A0A656BLQ8|A0A656BLQ8_SHISO; tr|A0A659ZI93|A0A659ZI93_SHISO	251.22	true	2	1	4	0	0	-1	4	4	4	4	87	87		Representative	Representative	Representative				Representative	Representative					Representative	Representative	Representative	Representative	Representative	Representative			Representative	Representative			Representative	Representative	Representative	Representative			Representative
tr|A0A0I3LG52|A0A0I3LG52_SHISO	Outer membrane protein F OS=Shigella sonnei OX=624 GN=ompF PE=3 SV=1	tr|A0A0I3LG52|A0A0I3LG52_SHISO; tr|A0A200L7V1|A0A200L7V1_SHISO; tr|A0A656B7T5|A0A656B7T5_SHISO; tr|A0A656BVA0|A0A656BVA0_SHISO	tr|A0A0H8WZM7|A0A0H8WZM7_SHISO; tr|A0A0I1WS78|A0A0I1WS78_SHISO; tr|A0A200LCQ9|A0A200LCQ9_SHISO; tr|A0A656BDT1|A0A656BDT1_SHISO; tr|A0A656BHQ7|A0A656BHQ7_SHISO; tr|A0A659ZEP7|A0A659ZEP7_SHISO; tr|A0A659ZR12|A0A659ZR12_SHISO; tr|A0A7D3W794|A0A7D3W794_SHISO	250.38	true	2	4	8	0	0	-1	5	4	5	4	169	10		Subset	Subset	Subset	Subset	Subset	Subset			Subset	Subset	Subset	Subset			Subset	Subset	Subset	Subset			Representative	Representative	Subset	Subset	Subset	Subset	Subset	Subset	Subset	Subset	Subset
tr|A0A1Q8PKP8|A0A1Q8PKP8_SHISO	Cold-shock protein CspC OS=Shigella sonnei OX=624 GN=cspE PE=4 SV=1	tr|A0A1Q8PKP8|A0A1Q8PKP8_SHISO		249.29	true	2	1	0	0	0	-1	3	3	3	3	592	592		Representative	Representative	Representative	Representative	Representative	Representative	Representative	Representative	Representative	Representative	Representative	Representative	Representative	Representative	Representative	Representative	Representative	Representative			Representative	Representative	Representative	Representative	Representative	Representative	Representative	Representative	Representative	Representative	Representative
tr|A0A0H9JMJ1|A0A0H9JMJ1_SHISO	Glycerol-3-phosphate dehydrogenase OS=Shigella sonnei OX=624 GN=glpD PE=3 SV=1	tr|A0A0H9JMJ1|A0A0H9JMJ1_SHISO; tr|A0A200LAJ1|A0A200LAJ1_SHISO; tr|A0A656B9F4|A0A656B9F4_SHISO	tr|A0A659ZSU0|A0A659ZSU0_SHISO	248.53	true	2	3	1	0	0	-1	5	5	5	5	20	20								Representative	Representative									Representative
tr|A0A0I0VK86|A0A0I0VK86_SHISO	Stringent starvation protein A OS=Shigella sonnei OX=624 GN=sspA PE=3 SV=1	tr|A0A0I0VK86|A0A0I0VK86_SHISO; tr|A0A2Y3BVN4|A0A2Y3BVN4_SHISO	tr|A0A1H0J1E8|A0A1H0J1E8_SHISO	246.5	true	2	2	1	0	0	-1	3	3	3	3	242	242		Representative	Representative	Representative	Representative	Representative	Representative	Representative	Representative					Representative	Representative	Representative	Representative	Representative	Representative			Representative	Representative			Representative	Representative	Representative	Representative
tr|A0A1Q8PQT4|A0A1Q8PQT4_SHISO	Cold-shock protein CspE OS=Shigella sonnei OX=624 GN=cspE PE=4 SV=1	tr|A0A1Q8PQT4|A0A1Q8PQT4_SHISO		246.04	true	2	1	0	0	0	-1	4	4	4	4	776	776		Representative	Representative	Representative	Representative	Representative	Representative	Representative	Representative	Representative	Representative	Representative	Representative	Representative	Representative	Representative	Representative	Representative	Representative	Representative	Representative	Representative	Representative	Representative	Representative	Representative	Representative	Representative	Representative	Representative	Representative	Representative
tr|A0A0I0E6Q3|A0A0I0E6Q3_SHISO	Iron-sulfur cluster insertion protein ErpA OS=Shigella sonnei OX=624 GN=yadR PE=3 SV=1	tr|A0A0I0E6Q3|A0A0I0E6Q3_SHISO		245.42	true	2	1	0	0	0	-1	3	3	4	4	147	147		Representative	Representative	Representative		Representative	Representative	Representative	Representative					Representative	Representative	Representative	Representative	Representative	Representative			Representative	Representative			Representative	Representative	Representative	Representative
tr|A0A659ZGT4|A0A659ZGT4_SHISO	Glycerol-3-phosphate dehydrogenase subunit GlpB OS=Shigella sonnei OX=624 GN=glpB PE=4 SV=1	tr|A0A659ZGT4|A0A659ZGT4_SHISO	tr|A0A0I0YZI1|A0A0I0YZI1_SHISO; tr|A0A200LET4|A0A200LET4_SHISO	242.22	true	2	1	2	0	0	-1	4	4	4	4	13	13								Representative	Sameset
tr|A0A0I2XYB0|A0A0I2XYB0_SHISO	Catecholate siderophore receptor CirA OS=Shigella sonnei OX=624 GN=cirA PE=3 SV=1	tr|A0A0I2XYB0|A0A0I2XYB0_SHISO; tr|A0A656BG37|A0A656BG37_SHISO; tr|A0A656C014|A0A656C014_SHISO; tr|A0A659ZFD5|A0A659ZFD5_SHISO; tr|A0A6M6EWN1|A0A6M6EWN1_SHISO	ENA|EGI20509|EGI20509.1	241.04	true	2	5	1	0	0	-1	4	4	4	4	9	9																																Representative
tr|A0A0H9HGF1|A0A0H9HGF1_SHISO	LysM domain/ErfK/YbiS/YcfS/YnhG family protein OS=Shigella sonnei OX=624 GN=ynhG PE=3 SV=1	tr|A0A0H9HGF1|A0A0H9HGF1_SHISO; tr|A0A236BJ62|A0A236BJ62_SHISO; tr|A0A659ZHE2|A0A659ZHE2_SHISO		240.55	true	2	3	0	0	0	-1	4	4	4	4	26	26														Representative	Representative	Representative	Representative	Representative	Representative			Representative						Representative	Representative
tr|A0A0H9QSI4|A0A0H9QSI4_SHISO	Putative NAD(P)H nitroreductase OS=Shigella sonnei OX=624 GN=ydjA PE=3 SV=1	tr|A0A0H9QSI4|A0A0H9QSI4_SHISO; tr|A0A200LBM6|A0A200LBM6_SHISO; tr|A0A659ZPB0|A0A659ZPB0_SHISO	tr|A0A656BGS4|A0A656BGS4_SHISO; tr|A0A656BZU7|A0A656BZU7_SHISO	240.53	true	2	3	2	0	0	-1	3	3	3	3	80	80		Representative	Representative			Representative		Representative	Representative					Representative	Representative	Representative	Representative	Representative	Representative			Representative	Representative			Representative		Representative	Representative
tr|A0A0H8IYK3|A0A0H8IYK3_SHISO	Energy-dependent translational throttle protein EttA OS=Shigella sonnei OX=624 GN=yjjK PE=3 SV=1	tr|A0A0H8IYK3|A0A0H8IYK3_SHISO; tr|A0A200LIA8|A0A200LIA8_SHISO	tr|A0A659ZRU9|A0A659ZRU9_SHISO	239.99	true	2	2	1	0	0	-1	4	4	4	4	18	18								Representative	Representative					Representative			Representative		Representative									Representative
tr|A0A2Y6PIL9|A0A2Y6PIL9_SHISO	Phage minor tail protein OS=Shigella sonnei OX=624 GN=SAMEA3891730_00108 PE=4 SV=1	tr|A0A2Y6PIL9|A0A2Y6PIL9_SHISO; tr|A0A3T6S509|A0A3T6S509_SHISO	tr|A0A6N3MHE1|A0A6N3MHE1_SHISO; tr|A0A6N3MP21|A0A6N3MP21_SHISO	239.74	true	2	2	2	0	0	-1	3	3	3	3	12	12								Representative	Representative
tr|A0A0I4PMH9|A0A0I4PMH9_SHISO	EIII-Fru OS=Shigella sonnei OX=624 GN=fruB PE=4 SV=1	tr|A0A0I4PMH9|A0A0I4PMH9_SHISO; tr|A0A200LI00|A0A200LI00_SHISO; tr|A0A659ZF97|A0A659ZF97_SHISO		239.28	true	2	3	0	0	0	-1	4	4	4	4	26	26		Representative						Representative	Representative							Representative	Representative					Representative	Representative
tr|A0A0I9M1S3|A0A0I9M1S3_SHISO	Shikimate kinase 1 OS=Shigella sonnei OX=624 GN=aroK PE=3 SV=1	tr|A0A0I9M1S3|A0A0I9M1S3_SHISO; tr|A0A656BPA9|A0A656BPA9_SHISO		238.19	true	2	2	0	0	0	-1	4	4	4	4	214	214		Representative	Representative	Representative	Representative	Representative	Representative	Representative	Representative			Representative	Representative	Representative	Representative	Representative	Representative	Representative	Representative			Representative	Representative			Representative	Representative	Representative	Representative	Representative		Representative
tr|A0A0I2SVT7|A0A0I2SVT7_SHISO	Periplasmic protein CpxP OS=Shigella sonnei OX=624 GN=cpxP PE=3 SV=1	tr|A0A0I2SVT7|A0A0I2SVT7_SHISO; tr|A0A659ZDV8|A0A659ZDV8_SHISO		237.11	true	2	2	0	0	0	-1	3	3	3	3	15	15																		Representative	Representative
tr|A0A659ZSJ9|A0A659ZSJ9_SHISO	Porin OmpC OS=Shigella sonnei OX=624 GN=ompC PE=3 SV=1	tr|A0A659ZSJ9|A0A659ZSJ9_SHISO	tr|A0A0H7V9A9|A0A0H7V9A9_SHISO; tr|A0A200L721|A0A200L721_SHISO; tr|A0A2Y3JDL4|A0A2Y3JDL4_SHISO; tr|A0A2Y8V9C4|A0A2Y8V9C4_SHISO; tr|A0A3X9JNI9|A0A3X9JNI9_SHISO; tr|A0A3Z3Z8B1|A0A3Z3Z8B1_SHISO; tr|A0A656BQB0|A0A656BQB0_SHISO; tr|A0A6N3MUS7|A0A6N3MUS7_SHISO	236.79	true	2	1	8	0	0	-1	3	0	4	0	446	0		Representative	Representative	Representative	Subset	Representative	Subset	Subset	Subset	Subset	Subset	Subset	Subset	Subset	Subset	Representative	Representative	Representative	Representative	Subset	Subset		Representative	Representative	Representative	Representative	Representative	Representative	Representative	Subset	Subset	Representative
tr|A0A0I0K4L6|A0A0I0K4L6_SHISO	Aspartate carbamoyltransferase regulatory chain OS=Shigella sonnei OX=624 GN=pyrI PE=3 SV=1	tr|A0A0I0K4L6|A0A0I0K4L6_SHISO	tr|A0A200LBG3|A0A200LBG3_SHISO	234.99	true	2	1	1	0	0	-1	4	4	4	4	28	28								Representative	Representative
tr|A0A2Y8WHC3|A0A2Y8WHC3_SHISO	Bacteriophage protein OS=Shigella sonnei OX=624 GN=DMA07_00025 PE=4 SV=1	tr|A0A2Y8WHC3|A0A2Y8WHC3_SHISO		234.66	true	2	1	0	0	0	-1	3	3	3	3	36	36								Representative	Representative
tr|A0A0H9WVW8|A0A0H9WVW8_SHISO	Glutaminase OS=Shigella sonnei OX=624 GN=glsA_1 PE=3 SV=1	tr|A0A0H9WVW8|A0A0H9WVW8_SHISO; tr|A0A200LIP4|A0A200LIP4_SHISO; tr|A0A659ZGT0|A0A659ZGT0_SHISO		234.24	true	2	3	0	0	0	-1	4	4	4	4	21	21																		Representative				Representative	Representative				Representative
tr|A0A0H8K4C0|A0A0H8K4C0_SHISO	Uncharacterized Nudix hydrolase YfcD OS=Shigella sonnei OX=624 GN=yfcD PE=3 SV=1	tr|A0A0H8K4C0|A0A0H8K4C0_SHISO; tr|A0A200LKR9|A0A200LKR9_SHISO		232.71	true	2	2	0	0	0	-1	3	3	3	3	30	30		Representative	Representative					Representative	Representative					Representative	Representative			Representative								Representative		Representative	Representative
tr|A0A0I3ZEQ3|A0A0I3ZEQ3_SHISO	30S ribosomal protein S22 OS=Shigella sonnei OX=624 GN=rpsV PE=3 SV=1	tr|A0A0I3ZEQ3|A0A0I3ZEQ3_SHISO		231.59	true	2	1	0	0	0	-1	3	3	3	3	72	72		Representative	Representative					Representative	Representative					Representative	Representative			Representative	Representative			Representative	Representative			Representative	Representative	Representative	Representative			Representative
tr|A0A0H9MJQ5|A0A0H9MJQ5_SHISO	Oligoribonuclease OS=Shigella sonnei OX=624 GN=orn PE=3 SV=1	tr|A0A0H9MJQ5|A0A0H9MJQ5_SHISO; tr|A0A200LBK7|A0A200LBK7_SHISO; tr|A0A656C163|A0A656C163_SHISO		231.14	true	2	3	0	0	0	-1	5	5	5	5	28	28		Representative						Representative	Representative					Representative	Representative	Representative	Representative					Representative
tr|A0A0I0MLG1|A0A0I0MLG1_SHISO	Protein/nucleic acid deglycase HchA OS=Shigella sonnei OX=624 GN=yedU PE=2 SV=1	tr|A0A0I0MLG1|A0A0I0MLG1_SHISO	tr|A0A659ZKY7|A0A659ZKY7_SHISO	230.75	true	2	1	1	0	0	-1	3	2	3	2	113	58		Representative	Representative					Representative	Representative					Representative	Representative			Representative	Representative			Representative	Representative			Representative	Representative	Representative	Representative			Representative
tr|A0A0H9QVY5|A0A0H9QVY5_SHISO	Glycine--tRNA ligase beta subunit OS=Shigella sonnei OX=624 GN=glyS PE=3 SV=1	tr|A0A0H9QVY5|A0A0H9QVY5_SHISO	tr|A0A237QQJ7|A0A237QQJ7_SHISO; tr|A0A659ZSM6|A0A659ZSM6_SHISO	230.64	true	2	1	2	0	0	-1	5	5	5	5	11	11								Representative	Representative
tr|A0A0I2NRS4|A0A0I2NRS4_SHISO	DNA damage-inducible protein I OS=Shigella sonnei OX=624 GN=dinI PE=4 SV=1	tr|A0A0I2NRS4|A0A0I2NRS4_SHISO; tr|A0A656BTK2|A0A656BTK2_SHISO		230.39	true	2	2	0	0	0	-1	2	2	2	2	44	44		Representative	Representative					Representative	Representative					Representative	Representative			Representative										Representative
tr|A0A0I0NN82|A0A0I0NN82_SHISO	33 kDa chaperonin OS=Shigella sonnei OX=624 GN=hslO PE=3 SV=1	tr|A0A0I0NN82|A0A0I0NN82_SHISO	tr|A0A200LLR0|A0A200LLR0_SHISO	229.74	true	2	1	1	0	0	-1	4	4	4	4	50	50		Representative	Representative					Representative	Representative					Representative	Representative	Representative		Representative	Representative			Representative	Representative			Representative	Representative	Representative	Representative
tr|A0A659ZI62|A0A659ZI62_SHISO	Major capsid protein E (Fragment) OS=Shigella sonnei OX=624 GN=FAF11_19065 PE=4 SV=1	tr|A0A659ZI62|A0A659ZI62_SHISO		229.21	true	2	1	0	0	0	-1	2	2	2	2	56	56
tr|A0A1H0HUF9|A0A1H0HUF9_SHISO	Peroxiredoxin OsmC OS=Shigella sonnei OX=624 GN=osmC PE=4 SV=1	tr|A0A1H0HUF9|A0A1H0HUF9_SHISO		228.53	true	2	1	0	0	0	-1	4	1	4	1	41	1								Subset	Representative					Subset	Subset			Subset	Subset			Subset	Subset			Subset	Subset	Subset	Sameset
tr|A0A0H9KAR3|A0A0H9KAR3_SHISO	DNA-binding transcriptional activator OsmE OS=Shigella sonnei OX=624 GN=osmE PE=4 SV=1	tr|A0A0H9KAR3|A0A0H9KAR3_SHISO		226.93	true	2	1	0	0	0	-1	4	4	4	4	137	137		Representative		Representative		Representative	Representative	Representative	Representative					Representative	Representative	Representative	Representative	Representative	Representative			Representative	Representative	Representative	Representative	Representative	Representative	Representative	Representative			Representative
tr|A0A0I1KQG0|A0A0I1KQG0_SHISO	Endolytic peptidoglycan transglycosylase RlpA OS=Shigella sonnei OX=624 GN=rlpA PE=3 SV=1	tr|A0A0I1KQG0|A0A0I1KQG0_SHISO; tr|A0A0I2T857|A0A0I2T857_SHISO; tr|A0A200LM44|A0A200LM44_SHISO; tr|A0A659ZN98|A0A659ZN98_SHISO		225.59	true	2	4	0	0	0	-1	4	4	4	4	66	66		Representative	Representative					Representative				Representative		Representative	Representative	Representative	Representative	Representative	Representative				Representative			Representative	Representative
tr|A0A0H7N7G9|A0A0H7N7G9_SHISO	Iron-binding protein IscA OS=Shigella sonnei OX=624 GN=iscA PE=3 SV=1	tr|A0A0H7N7G9|A0A0H7N7G9_SHISO		224.71	true	2	1	0	0	0	-1	4	4	4	4	40	40		Representative						Representative	Representative					Representative	Representative	Representative	Representative	Representative				Representative				Representative	Representative	Representative	Representative
tr|A0A0I4M7I8|A0A0I4M7I8_SHISO	Outer membrane protein N OS=Shigella sonnei OX=624 GN=ompN_3 PE=3 SV=1	tr|A0A0I4M7I8|A0A0I4M7I8_SHISO; tr|A0A659ZMU8|A0A659ZMU8_SHISO	tr|A0A0H7V9A9|A0A0H7V9A9_SHISO; tr|A0A0H8WZM7|A0A0H8WZM7_SHISO; tr|A0A0I1WS78|A0A0I1WS78_SHISO; tr|A0A200L721|A0A200L721_SHISO; tr|A0A200LCQ9|A0A200LCQ9_SHISO; tr|A0A2Y3JDL4|A0A2Y3JDL4_SHISO; tr|A0A2Y8V9C4|A0A2Y8V9C4_SHISO; tr|A0A3X9JNI9|A0A3X9JNI9_SHISO; tr|A0A3Z3Z8B1|A0A3Z3Z8B1_SHISO; tr|A0A656BDT1|A0A656BDT1_SHISO; tr|A0A656BQB0|A0A656BQB0_SHISO; tr|A0A659ZR12|A0A659ZR12_SHISO; tr|A0A6N3MUS7|A…	222.74	true	2	2	14	0	0	-1	3	0	4	0	325	0		Representative	Representative	Representative	Subset	Representative	Subset	Subset	Subset	Subset	Subset	Subset	Subset	Subset	Subset	Representative	Representative	Representative	Representative				Representative	Representative	Representative	Representative	Representative	Representative	Representative	Subset	Subset	Representative
tr|A0A0I4S641|A0A0I4S641_SHISO	DNA-binding response regulator OS=Shigella sonnei OX=624 GN=arcA PE=4 SV=1	tr|A0A0I4S641|A0A0I4S641_SHISO; tr|Q5IP98|Q5IP98_SHISO; tr|Q5IPA2|Q5IPA2_SHISO; tr|Q5IPA3|Q5IPA3_SHISO		222.21	true	2	4	0	0	0	-1	4	4	4	4	27	27								Representative						Representative	Representative	Representative	Representative	Representative										Representative	Representative
tr|A0A0H9EI85|A0A0H9EI85_SHISO	Glutaredoxin OS=Shigella sonnei OX=624 GN=grxB PE=4 SV=1	tr|A0A0H9EI85|A0A0H9EI85_SHISO; tr|A0A200LM39|A0A200LM39_SHISO		221.3	true	2	2	0	0	0	-1	4	4	4	4	68	68								Representative	Representative					Representative	Representative	Representative	Representative	Representative	Representative			Representative	Representative			Representative	Representative	Representative	Representative			Representative
tr|A0A0H8NCE5|A0A0H8NCE5_SHISO	Orotate phosphoribosyltransferase OS=Shigella sonnei OX=624 GN=pyrE PE=3 SV=1	tr|A0A0H8NCE5|A0A0H8NCE5_SHISO	tr|A0A200LE83|A0A200LE83_SHISO; tr|A0A659ZS88|A0A659ZS88_SHISO	221.23	true	2	1	2	0	0	-1	5	5	5	5	30	30		Representative	Representative					Representative	Representative					Representative	Representative	Representative	Representative
tr|A0A0H7KNU8|A0A0H7KNU8_SHISO	Protein FdhE OS=Shigella sonnei OX=624 GN=fdhE PE=3 SV=1	tr|A0A0H7KNU8|A0A0H7KNU8_SHISO; tr|A0A200L5K8|A0A200L5K8_SHISO; tr|A0A659ZF43|A0A659ZF43_SHISO	tr|A0A656C3Q2|A0A656C3Q2_SHISO	218.96	true	2	3	1	0	0	-1	3	3	3	3	20	20		Representative					Representative	Representative	Representative					Representative	Representative	Representative		Representative					Representative
tr|A0A0I3F3P0|A0A0I3F3P0_SHISO	Phosphoenolpyruvate synthase OS=Shigella sonnei OX=624 GN=ppsA PE=3 SV=1	tr|A0A0I3F3P0|A0A0I3F3P0_SHISO; tr|A0A200LBF6|A0A200LBF6_SHISO; tr|A0A656BD11|A0A656BD11_SHISO; tr|A0A659ZHJ1|A0A659ZHJ1_SHISO	tr|A0A656C209|A0A656C209_SHISO	217.28	true	2	4	1	0	0	-1	5	5	5	5	13	13								Representative	Representative													Representative	Representative
tr|A0A0I1UKA1|A0A0I1UKA1_SHISO	Ribonucleoside-diphosphate reductase OS=Shigella sonnei OX=624 GN=nrdB_2 PE=3 SV=1	tr|A0A0I1UKA1|A0A0I1UKA1_SHISO; tr|A0A659ZFF6|A0A659ZFF6_SHISO	tr|A0A656BZ52|A0A656BZ52_SHISO	216.81	true	2	2	1	0	0	-1	3	3	3	3	54	54		Representative	Representative					Representative	Representative					Representative	Representative							Representative	Representative			Representative	Representative	Representative
tr|A0A0H7L1A6|A0A0H7L1A6_SHISO	Thioredoxin reductase OS=Shigella sonnei OX=624 GN=trxB PE=3 SV=1	tr|A0A0H7L1A6|A0A0H7L1A6_SHISO; tr|A0A200LDQ0|A0A200LDQ0_SHISO	tr|A0A656BU76|A0A656BU76_SHISO	215.56	true	2	2	1	0	0	-1	3	3	3	3	86	86		Representative	Representative					Representative	Representative					Representative	Representative	Representative	Representative	Representative	Representative			Representative	Representative				Representative	Representative	Representative
tr|A0A0H7UAJ9|A0A0H7UAJ9_SHISO	Ferric uptake regulation protein OS=Shigella sonnei OX=624 GN=fur PE=3 SV=1	tr|A0A0H7UAJ9|A0A0H7UAJ9_SHISO		214.96	true	2	1	0	0	0	-1	2	2	2	2	122	122		Representative	Representative					Representative	Representative					Representative	Representative	Representative	Representative	Representative	Representative			Representative	Representative			Representative	Representative	Representative	Representative
tr|A0A0I4EP56|A0A0I4EP56_SHISO	Transcription termination factor Rho OS=Shigella sonnei OX=624 GN=rho PE=3 SV=1	tr|A0A0I4EP56|A0A0I4EP56_SHISO; tr|A0A656BT17|A0A656BT17_SHISO	tr|A0A656B655|A0A656B655_SHISO	214.88	true	2	2	1	0	0	-1	4	4	4	4	11	11								Representative	Representative
tr|A0A0I5HEQ4|A0A0I5HEQ4_SHISO	Histidine--tRNA ligase OS=Shigella sonnei OX=624 GN=hisS PE=3 SV=1	tr|A0A0I5HEQ4|A0A0I5HEQ4_SHISO; tr|A0A200L9F1|A0A200L9F1_SHISO; tr|A0A659ZJ68|A0A659ZJ68_SHISO		214.74	true	2	3	0	0	0	-1	4	4	4	4	4	4								Representative
tr|A0A2Y6FJG6|A0A2Y6FJG6_SHISO	ATP-dependent protease ATP-binding subunit ClpX OS=Shigella sonnei OX=624 GN=clpX_1 PE=3 SV=1	tr|A0A2Y6FJG6|A0A2Y6FJG6_SHISO; tr|A0A3Z0XLY0|A0A3Z0XLY0_SHISO; tr|A0A6M8LDD4|A0A6M8LDD4_SHISO		214.1	true	2	3	0	0	0	-1	3	3	3	3	32	32								Representative	Representative
tr|A0A0I3W032|A0A0I3W032_SHISO	Uracil phosphoribosyltransferase OS=Shigella sonnei OX=624 GN=upp PE=3 SV=1	tr|A0A0I3W032|A0A0I3W032_SHISO		212.36	true	2	1	0	0	0	-1	4	4	4	4	70	70		Representative	Representative	Representative		Representative		Representative	Representative					Representative	Representative	Representative	Representative	Representative	Representative				Representative			Representative	Representative	Representative	Representative
tr|A0A0H9GZA4|A0A0H9GZA4_SHISO	NH(3)-dependent NAD(+) synthetase OS=Shigella sonnei OX=624 GN=nadE PE=3 SV=1	tr|A0A0H9GZA4|A0A0H9GZA4_SHISO; tr|A0A200L958|A0A200L958_SHISO; tr|A0A659ZPL0|A0A659ZPL0_SHISO		212.29	true	2	3	0	0	0	-1	3	3	3	3	22	22								Representative	Representative					Representative	Representative	Representative	Representative						Representative
tr|A0A0I9QNI3|A0A0I9QNI3_SHISO	Malic enzyme OS=Shigella sonnei OX=624 GN=maeB PE=3 SV=1	tr|A0A0I9QNI3|A0A0I9QNI3_SHISO; tr|A0A200LMK4|A0A200LMK4_SHISO; tr|A0A656B2U5|A0A656B2U5_SHISO; tr|A0A659ZJN9|A0A659ZJN9_SHISO	tr|A0A656BHJ9|A0A656BHJ9_SHISO	211.13	true	2	4	1	0	0	-1	4	4	4	4	13	13								Representative	Representative														Representative			Representative
tr|A0A0I1VBB2|A0A0I1VBB2_SHISO	30S ribosomal protein S8 OS=Shigella sonnei OX=624 GN=rpsH PE=3 SV=1	tr|A0A0I1VBB2|A0A0I1VBB2_SHISO		210.95	true	2	1	0	0	0	-1	4	4	4	4	263	263		Representative	Representative	Representative	Representative	Representative	Representative	Representative	Representative	Representative		Representative	Representative	Representative	Representative	Representative	Representative	Representative	Representative	Representative	Representative		Representative	Representative	Representative	Representative	Representative	Representative	Representative	Representative	Representative	Representative
tr|A0A0H7PB29|A0A0H7PB29_SHISO	DUF1508 domain-containing protein OS=Shigella sonnei OX=624 GN=yegP PE=3 SV=1	tr|A0A0H7PB29|A0A0H7PB29_SHISO		210.6	true	2	1	0	0	0	-1	3	3	3	3	71	71														Representative	Representative	Representative	Representative	Representative	Representative			Representative	Representative	Representative		Representative	Representative					Representative
tr|A0A0I0C129|A0A0I0C129_SHISO	Spermidine/putrescine ABC transporter substrate-binding protein OS=Shigella sonnei OX=624 GN=potF_2 PE=3 SV=1	tr|A0A0I0C129|A0A0I0C129_SHISO	tr|A0A659ZTQ4|A0A659ZTQ4_SHISO	209.45	true	2	1	1	0	0	-1	5	5	5	5	12	12														Representative								Representative				Representative	Representative
tr|A0A2Y6PIX6|A0A2Y6PIX6_SHISO	DUF551 domain-containing protein OS=Shigella sonnei OX=624 GN=DMA07_21665 PE=4 SV=1	tr|A0A2Y6PIX6|A0A2Y6PIX6_SHISO		208.47	true	2	1	0	0	0	-1	4	4	4	4	48	48								Representative	Representative
tr|A0A0I1K177|A0A0I1K177_SHISO	Carbamoyl-phosphate synthase small chain OS=Shigella sonnei OX=624 GN=carA PE=3 SV=1	tr|A0A0I1K177|A0A0I1K177_SHISO; tr|A0A200LKJ2|A0A200LKJ2_SHISO; tr|A0A659ZH44|A0A659ZH44_SHISO; tr|A0A6M6H8M1|A0A6M6H8M1_SHISO		208.43	true	2	4	0	0	0	-1	4	4	4	4	23	23								Representative	Representative									Representative
tr|A0A656BX53|A0A656BX53_SHISO	Putative lipoprotein OS=Shigella sonnei OX=624 GN=ERS009857_04089 PE=4 SV=1	tr|A0A656BX53|A0A656BX53_SHISO		208.07	true	2	1	0	0	0	-1	3	3	3	3	17	17																Representative	Representative
tr|A0A0I2NSK6|A0A0I2NSK6_SHISO	Maltose operon protein MalM OS=Shigella sonnei OX=624 GN=malM PE=4 SV=1	tr|A0A0I2NSK6|A0A0I2NSK6_SHISO; tr|A0A200LGX8|A0A200LGX8_SHISO; tr|A0A2Y3SPK5|A0A2Y3SPK5_SHISO; tr|A0A659ZQE1|A0A659ZQE1_SHISO		207.91	true	2	4	0	0	0	-1	4	4	4	4	62	62		Representative	Representative			Representative								Representative	Representative											Representative	Representative	Representative
tr|A0A0H9UMX6|A0A0H9UMX6_SHISO	Aspartate carbamoyltransferase OS=Shigella sonnei OX=624 GN=pyrB PE=3 SV=1	tr|A0A0H9UMX6|A0A0H9UMX6_SHISO		206.91	true	2	1	0	0	0	-1	4	4	4	4	8	8								Representative	Representative
tr|A0A0I4M8V9|A0A0I4M8V9_SHISO	Phenylalanine--tRNA ligase alpha subunit OS=Shigella sonnei OX=624 GN=pheS PE=3 SV=1	tr|A0A0I4M8V9|A0A0I4M8V9_SHISO	tr|A0A200LBA9|A0A200LBA9_SHISO; tr|A0A659ZH37|A0A659ZH37_SHISO	206.72	true	2	1	2	0	0	-1	4	4	4	4	12	12								Representative	Representative
tr|A0A0I1J4W4|A0A0I1J4W4_SHISO	Glycerol-3-phosphate dehydrogenase OS=Shigella sonnei OX=624 GN=glpA PE=3 SV=1	tr|A0A0I1J4W4|A0A0I1J4W4_SHISO; tr|A0A656BYT1|A0A656BYT1_SHISO; tr|A0A659ZFI9|A0A659ZFI9_SHISO		206.06	true	2	3	0	0	0	-1	4	4	4	4	8	8								Representative	Representative
tr|A0A0H7QN83|A0A0H7QN83_SHISO	Riboflavin synthase OS=Shigella sonnei OX=624 GN=ribE_2 PE=4 SV=1	tr|A0A0H7QN83|A0A0H7QN83_SHISO		205.63	true	2	1	0	0	0	-1	4	4	4	4	48	48		Representative	Representative					Representative	Representative					Representative	Representative	Representative	Representative	Representative					Representative			Representative
tr|A0A0I4LTF8|A0A0I4LTF8_SHISO	PilS N terminal OS=Shigella sonnei OX=624 GN=ERS009859_02181 PE=4 SV=1	tr|A0A0I4LTF8|A0A0I4LTF8_SHISO; tr|A0A1V0DNK4|A0A1V0DNK4_SHISO		205.08	true	2	2	0	0	0	-1	4	4	4	4	32	32
tr|A0A656C2Q2|A0A656C2Q2_SHISO	Head decoration protein OS=Shigella sonnei OX=624 GN=ERS009867_03377 PE=4 SV=1	tr|A0A656C2Q2|A0A656C2Q2_SHISO; tr|A0A659ZFJ5|A0A659ZFJ5_SHISO	tr|A0A0I1B1N0|A0A0I1B1N0_SHISO; tr|A0A656BPB6|A0A656BPB6_SHISO	204.97	true	2	2	2	0	0	-1	3	3	3	3	34	34
tr|A0A0H7W7V8|A0A0H7W7V8_SHISO	DUF2511 domain-containing protein OS=Shigella sonnei OX=624 GN=yebY PE=4 SV=1	tr|A0A0H7W7V8|A0A0H7W7V8_SHISO; tr|A0A656BKP9|A0A656BKP9_SHISO	tr|A0A659ZQE4|A0A659ZQE4_SHISO	204.65	true	2	2	1	0	0	-1	2	2	3	3	163	163		Representative	Representative	Representative	Representative	Representative	Representative	Representative	Representative	Representative	Representative	Representative	Representative	Representative	Representative	Representative	Representative	Representative	Representative	Representative		Representative	Representative	Representative	Representative	Representative	Representative	Representative	Representative	Representative	Representative	Representative
tr|A0A0I3F7X3|A0A0I3F7X3_SHISO	Porphobilinogen deaminase OS=Shigella sonnei OX=624 GN=hemC PE=3 SV=1	tr|A0A0I3F7X3|A0A0I3F7X3_SHISO; tr|A0A1S9J0Q0|A0A1S9J0Q0_SHISO; tr|A0A659ZM49|A0A659ZM49_SHISO	tr|A0A200L517|A0A200L517_SHISO	204.23	true	2	3	1	0	0	-1	3	3	3	3	29	29								Representative	Representative					Representative	Representative	Representative	Representative	Representative	Representative									Representative
sp|Q55286|IPGD_SHISO	Inositol phosphate phosphatase IpgD OS=Shigella sonnei OX=624 GN=ipgD PE=3 SV=1	sp|Q55286|IPGD_SHISO; tr|A0A0I1VDC7|A0A0I1VDC7_SHISO; tr|A0A200LE45|A0A200LE45_SHISO	tr|A0A6N3MU04|A0A6N3MU04_SHISO; tr|A0A6N3MZR0|A0A6N3MZR0_SHISO	203.75	true	2	3	2	0	0	-1	5	5	5	5	27	27																				Representative	Representative
tr|A0A0I2KVF5|A0A0I2KVF5_SHISO	GAF domain-containing protein OS=Shigella sonnei OX=624 GN=msrC PE=4 SV=1	tr|A0A0I2KVF5|A0A0I2KVF5_SHISO; tr|A0A1S9JSL3|A0A1S9JSL3_SHISO; tr|A0A200L8Y3|A0A200L8Y3_SHISO; tr|A0A659ZPM8|A0A659ZPM8_SHISO		203.65	true	2	4	0	0	0	-1	4	4	4	4	70	70		Representative	Representative					Representative	Representative					Representative	Representative	Representative	Representative	Representative	Representative				Representative			Representative		Representative	Representative
tr|A0A0I3Y6N4|A0A0I3Y6N4_SHISO	Transaldolase OS=Shigella sonnei OX=624 GN=tal1 PE=3 SV=1	tr|A0A0I3Y6N4|A0A0I3Y6N4_SHISO; tr|A0A656B325|A0A656B325_SHISO; tr|A0A656BGY9|A0A656BGY9_SHISO; tr|A0A659ZJG8|A0A659ZJG8_SHISO	tr|A0A200LMG7|A0A200LMG7_SHISO; tr|A0A656BS72|A0A656BS72_SHISO	203.51	true	2	4	2	0	0	-1	3	2	3	2	39	15								Representative	Subset					Representative	Representative	Representative	Representative	Representative	Representative			Subset	Representative			Subset		Representative
tr|A0A0I3ZF00|A0A0I3ZF00_SHISO	Molybdopterin molybdenumtransferase OS=Shigella sonnei OX=624 GN=moeA PE=3 SV=1	tr|A0A0I3ZF00|A0A0I3ZF00_SHISO; tr|A0A659ZF07|A0A659ZF07_SHISO	tr|A0A200LH26|A0A200LH26_SHISO	203.33	true	2	2	1	0	0	-1	3	3	3	3	6	6								Representative	Representative
tr|A0A0I0XRE1|A0A0I0XRE1_SHISO	Regulator of ribonuclease activity A OS=Shigella sonnei OX=624 GN=rraA PE=3 SV=1	tr|A0A0I0XRE1|A0A0I0XRE1_SHISO		202.14	true	2	1	0	0	0	-1	3	3	3	3	64	64		Representative	Representative					Representative	Representative					Representative				Representative	Representative				Representative			Representative	Representative	Representative
tr|A0A0H9VQV6|A0A0H9VQV6_SHISO	Lipoprotein NlpD OS=Shigella sonnei OX=624 GN=nlpD PE=4 SV=1	tr|A0A0H9VQV6|A0A0H9VQV6_SHISO		201.77	true	2	1	0	0	0	-1	3	3	3	3	57	57		Representative	Representative			Representative			Representative					Representative	Representative	Representative	Representative	Representative	Representative			Representative	Representative			Representative	Representative	Representative	Representative
tr|A0A0I5GN91|A0A0I5GN91_SHISO	Phosphofructokinase OS=Shigella sonnei OX=624 GN=pfkB PE=3 SV=1	tr|A0A0I5GN91|A0A0I5GN91_SHISO; tr|A0A1H0F2E9|A0A1H0F2E9_SHISO; tr|A0A659ZPC1|A0A659ZPC1_SHISO	tr|A0A656BHL5|A0A656BHL5_SHISO; tr|A0A656BWN2|A0A656BWN2_SHISO	200.54	true	2	3	2	0	0	-1	3	3	3	3	37	37		Representative						Representative	Representative					Representative	Representative	Representative	Representative	Representative	Representative				Representative					Representative
tr|A0A0I1UMD1|A0A0I1UMD1_SHISO	3,4-dihydroxy-2-butanone 4-phosphate synthase OS=Shigella sonnei OX=624 GN=ribB PE=3 SV=1	tr|A0A0I1UMD1|A0A0I1UMD1_SHISO		200.52	true	2	1	0	0	0	-1	3	3	3	3	53	53		Representative				Representative		Representative	Representative					Representative	Representative	Representative		Representative	Representative				Representative			Representative		Representative	Representative
tr|A0A1S9IVB9|A0A1S9IVB9_SHISO	Translation initiation factor IF-3 OS=Shigella sonnei OX=624 GN=infC PE=3 SV=1	tr|A0A1S9IVB9|A0A1S9IVB9_SHISO	tr|A0A0I3I918|A0A0I3I918_SHISO; tr|A0A200LBC9|A0A200LBC9_SHISO	200.38	true	2	1	2	0	0	-1	2	2	2	2	31	31		Representative		Representative	Representative			Representative	Representative					Representative	Representative			Representative	Representative							Representative		Representative
tr|A0A0I3UKL4|A0A0I3UKL4_SHISO	UPF0304 protein YfbU OS=Shigella sonnei OX=624 GN=yfbU PE=3 SV=1	tr|A0A0I3UKL4|A0A0I3UKL4_SHISO; tr|A0A200LKJ3|A0A200LKJ3_SHISO		199.95	true	2	2	0	0	0	-1	4	4	4	4	85	85		Representative	Representative	Representative				Representative	Representative					Representative	Representative	Representative		Representative	Representative			Representative	Representative			Representative	Representative	Representative	Representative
tr|A0A0I3VKW0|A0A0I3VKW0_SHISO	Putative F0F1-type ATP synthase, subunit b OS=Shigella sonnei OX=624 GN=BZ172_19125 PE=4 SV=1	tr|A0A0I3VKW0|A0A0I3VKW0_SHISO	tr|A0A200LM33|A0A200LM33_SHISO	199.72	true	2	1	1	0	0	-1	4	4	4	4	47	47		Representative												Representative	Representative	Representative	Representative	Representative	Representative				Representative			Representative	Representative					Representative
tr|A0A0H7RD09|A0A0H7RD09_SHISO	Acetolactate synthase OS=Shigella sonnei OX=624 GN=BZ172_12050 PE=4 SV=1	tr|A0A0H7RD09|A0A0H7RD09_SHISO; tr|A0A659ZMM4|A0A659ZMM4_SHISO		197.17	true	2	2	0	0	0	-1	3	3	3	3	50	50		Representative	Representative					Representative	Representative					Representative	Representative		Representative	Representative	Representative			Representative	Representative			Representative	Representative	Representative	Representative
tr|A0A0I3F5Y9|A0A0I3F5Y9_SHISO	Formate-dependent phosphoribosylglycinamide formyltransferase OS=Shigella sonnei OX=624 GN=purT PE=3 SV=1	tr|A0A0I3F5Y9|A0A0I3F5Y9_SHISO; tr|A0A1X9WVG0|A0A1X9WVG0_SHISO	tr|A0A200LD82|A0A200LD82_SHISO; tr|A0A659ZNX6|A0A659ZNX6_SHISO	197.12	true	2	2	2	0	0	-1	4	4	4	4	24	24								Representative	Representative					Representative	Representative	Representative	Representative
tr|A0A0I2D300|A0A0I2D300_SHISO	UTP--glucose-1-phosphate uridylyltransferase OS=Shigella sonnei OX=624 GN=galU PE=3 SV=1	tr|A0A0I2D300|A0A0I2D300_SHISO		196.78	true	2	1	0	0	0	-1	3	3	3	3	71	71		Representative	Representative			Representative		Representative	Representative					Representative	Representative	Representative	Representative	Representative	Representative			Representative	Representative			Representative	Representative	Representative	Representative
tr|A0A1X9WUS1|A0A1X9WUS1_SHISO	DNA-binding protein YbiB OS=Shigella sonnei OX=624 GN=trpD2 PE=4 SV=1	tr|A0A1X9WUS1|A0A1X9WUS1_SHISO	tr|A0A656BQ39|A0A656BQ39_SHISO; tr|A0A659ZF33|A0A659ZF33_SHISO	196.75	true	2	1	2	0	0	-1	4	4	4	4	22	22								Representative	Representative					Representative		Representative	Representative					Representative	Representative
sp|P0AED4|USPA_SHISO	Universal stress protein A OS=Shigella sonnei OX=624 GN=uspA PE=3 SV=2	sp|P0AED4|USPA_SHISO; tr|A0A0I9LZ85|A0A0I9LZ85_SHISO; tr|A0A656B449|A0A656B449_SHISO		196.66	true	2	3	0	0	0	-1	2	2	3	3	20	20														Representative		Representative	Representative
tr|A0A0I2DJB8|A0A0I2DJB8_SHISO	50S ribosomal protein L23 OS=Shigella sonnei OX=624 GN=rplW PE=3 SV=1	tr|A0A0I2DJB8|A0A0I2DJB8_SHISO		196.26	true	2	1	0	0	0	-1	3	3	3	3	383	383		Representative	Representative	Representative	Representative	Representative	Representative	Representative	Representative	Representative	Representative	Representative	Representative	Representative	Representative	Representative	Representative	Representative	Representative	Representative	Representative	Representative	Representative	Representative	Representative	Representative	Representative	Representative	Representative	Representative	Representative	Representative
tr|A0A1Q8PPN3|A0A1Q8PPN3_SHISO	Monooxygenase OS=Shigella sonnei OX=624 GN=BZ172_24760 PE=4 SV=1	tr|A0A1Q8PPN3|A0A1Q8PPN3_SHISO; tr|A0A659ZH84|A0A659ZH84_SHISO		195.46	true	2	2	0	0	0	-1	3	3	3	3	16	16						Representative	Representative									Representative	Representative
tr|A0A656BDL3|A0A656BDL3_SHISO	Uncharacterized protein OS=Shigella sonnei OX=624 GN=ERS009859_04328 PE=4 SV=1	tr|A0A656BDL3|A0A656BDL3_SHISO		195.28	true	2	1	0	0	0	-1	2	2	2	2	17	17																																Representative
tr|A0A0H9UMV3|A0A0H9UMV3_SHISO	Sulfate ABC transporter substrate-binding protein OS=Shigella sonnei OX=624 GN=sbp PE=3 SV=1	tr|A0A0H9UMV3|A0A0H9UMV3_SHISO		194.7	true	2	1	0	0	0	-1	4	4	4	4	8	8																		Representative														Representative
tr|A0A0H8VK59|A0A0H8VK59_SHISO	Probable transcriptional regulatory protein YeeN OS=Shigella sonnei OX=624 GN=yeeN_2 PE=3 SV=1	tr|A0A0H8VK59|A0A0H8VK59_SHISO; tr|A0A200L640|A0A200L640_SHISO; tr|A0A659ZK67|A0A659ZK67_SHISO		192.69	true	2	3	0	0	0	-1	3	3	3	3	40	40		Representative		Representative		Representative		Representative	Representative					Representative	Representative	Representative	Representative	Representative	Representative								Representative	Representative	Representative
tr|A0A0H8UTE1|A0A0H8UTE1_SHISO	Tail fiber assembly protein OS=Shigella sonnei OX=624 GN=BZ172_27830 PE=4 SV=1	tr|A0A0H8UTE1|A0A0H8UTE1_SHISO; tr|A0A656BAQ7|A0A656BAQ7_SHISO	tr|A0A656BEP3|A0A656BEP3_SHISO; tr|Q57237|Q57237_SHISO	192.29	true	2	2	2	0	0	-1	2	2	2	2	4	4								Representative	Representative
tr|A0A0I4RPM1|A0A0I4RPM1_SHISO	Beta-lactamase OS=Shigella sonnei OX=624 GN=ampC PE=3 SV=1	tr|A0A0I4RPM1|A0A0I4RPM1_SHISO; tr|A0A200L5X0|A0A200L5X0_SHISO; tr|A0A656B8Y3|A0A656B8Y3_SHISO; tr|A0A656BS31|A0A656BS31_SHISO	tr|A0A659ZIU0|A0A659ZIU0_SHISO	191.88	true	2	4	1	0	0	-1	4	4	4	4	7	7														Representative	Representative
tr|A0A0I0QTI9|A0A0I0QTI9_SHISO	Peptide chain release factor 3 OS=Shigella sonnei OX=624 GN=prfC PE=3 SV=1	tr|A0A0I0QTI9|A0A0I0QTI9_SHISO	tr|A0A0H8E8Q6|A0A0H8E8Q6_SHISO; tr|A0A200LID4|A0A200LID4_SHISO; tr|A0A656C0X5|A0A656C0X5_SHISO; tr|A0A656C0Z2|A0A656C0Z2_SHISO; tr|A0A659ZSZ1|A0A659ZSZ1_SHISO	191.28	true	2	1	5	0	0	-1	3	3	3	3	17	17								Sameset	Representative					Representative	Sameset	Sameset						Sameset
tr|A0A0I1ZW72|A0A0I1ZW72_SHISO	DNA protection during starvation protein OS=Shigella sonnei OX=624 GN=dps PE=3 SV=1	tr|A0A0I1ZW72|A0A0I1ZW72_SHISO		191.26	true	2	1	0	0	0	-1	4	4	4	4	14	14								Representative						Representative				Representative	Representative			Representative	Representative			Representative	Representative
tr|A0A659ZMF8|A0A659ZMF8_SHISO	Uncharacterized protein OS=Shigella sonnei OX=624 GN=FAF11_11405 PE=4 SV=1	tr|A0A659ZMF8|A0A659ZMF8_SHISO		191.22	true	2	1	0	0	0	-1	3	3	3	3	40	40
tr|A0A0H7N9J9|A0A0H7N9J9_SHISO	Head-tail attachment protein OS=Shigella sonnei OX=624 GN=BZ172_02405 PE=4 SV=1	tr|A0A0H7N9J9|A0A0H7N9J9_SHISO; tr|A0A659ZNY3|A0A659ZNY3_SHISO		190.15	true	2	2	0	0	0	-1	2	2	2	2	11	11
tr|A0A0H9FW29|A0A0H9FW29_SHISO	L-arabinose-binding periplasmic protein OS=Shigella sonnei OX=624 GN=araF PE=3 SV=1	tr|A0A0H9FW29|A0A0H9FW29_SHISO; tr|A0A659ZL63|A0A659ZL63_SHISO; tr|A0A6M6EX30|A0A6M6EX30_SHISO	tr|A0A200LD02|A0A200LD02_SHISO; tr|A0A200LD76|A0A200LD76_SHISO	189.63	true	2	3	2	0	0	-1	4	4	4	4	6	6																										Representative	Representative
tr|A0A0H8IBX9|A0A0H8IBX9_SHISO	Putative sugar ABC transporter periplasmic sugar-binding protein OS=Shigella sonnei OX=624 GN=ytfQ PE=4 SV=1	tr|A0A0H8IBX9|A0A0H8IBX9_SHISO; tr|A0A200LC99|A0A200LC99_SHISO; tr|A0A659ZN31|A0A659ZN31_SHISO		189.25	true	2	3	0	0	0	-1	3	3	3	3	13	13																										Representative	Representative
tr|A0A0H8TD97|A0A0H8TD97_SHISO	UPF0307 protein YjgA OS=Shigella sonnei OX=624 GN=yjgA PE=3 SV=1	tr|A0A0H8TD97|A0A0H8TD97_SHISO; tr|A0A656BW46|A0A656BW46_SHISO	tr|A0A200LAV7|A0A200LAV7_SHISO	189.15	true	2	2	1	0	0	-1	4	4	4	4	32	32			Representative				Representative	Representative						Representative	Representative	Representative	Representative			Representative			Representative			Representative		Representative	Representative			Representative
tr|A0A0I1G1K6|A0A0I1G1K6_SHISO	D-erythro-7,8-dihydroneopterin triphosphate 2'-epimerase OS=Shigella sonnei OX=624 GN=folX PE=4 SV=1	tr|A0A0I1G1K6|A0A0I1G1K6_SHISO		189.01	true	2	1	0	0	0	-1	2	2	2	2	29	29		Representative						Representative	Representative					Representative	Representative	Representative	Representative	Representative	Representative			Representative				Representative
tr|A0A0I0N3T7|A0A0I0N3T7_SHISO	Catabolite activator protein OS=Shigella sonnei OX=624 GN=crp PE=4 SV=1	tr|A0A0I0N3T7|A0A0I0N3T7_SHISO	tr|A0A656BQW1|A0A656BQW1_SHISO	188.95	true	2	1	1	0	0	-1	4	4	4	4	23	23								Representative	Representative						Representative	Representative	Representative
tr|A0A0H8TCX7|A0A0H8TCX7_SHISO	3'(2'),5'-bisphosphate nucleotidase CysQ OS=Shigella sonnei OX=624 GN=cysQ PE=3 SV=1	tr|A0A0H8TCX7|A0A0H8TCX7_SHISO	tr|A0A200LCA1|A0A200LCA1_SHISO; tr|A0A659ZLM1|A0A659ZLM1_SHISO	187.08	true	2	1	2	0	0	-1	3	3	3	3	33	33		Representative						Representative	Representative					Representative	Representative	Representative	Representative	Representative				Representative	Representative			Representative
tr|A0A0I0N434|A0A0I0N434_SHISO	Metalloprotease PmbA OS=Shigella sonnei OX=624 GN=pmbA PE=3 SV=1	tr|A0A0I0N434|A0A0I0N434_SHISO; tr|A0A659ZM54|A0A659ZM54_SHISO	tr|A0A656BW68|A0A656BW68_SHISO	186.36	true	2	2	1	0	0	-1	5	5	5	5	7	7								Representative	Representative													Representative	Representative
tr|A0A0H8KQ27|A0A0H8KQ27_SHISO	Single-stranded DNA-binding protein OS=Shigella sonnei OX=624 GN=ssb_1 PE=3 SV=1	tr|A0A0H8KQ27|A0A0H8KQ27_SHISO		184.43	true	2	1	0	0	0	-1	2	2	2	2	85	85		Representative	Representative					Representative	Representative					Representative	Representative	Representative	Representative	Representative	Representative			Representative	Representative			Representative	Representative		Representative
tr|A0A1Q8PMI3|A0A1Q8PMI3_SHISO	Iron transport protein, periplasmic-binding protein OS=Shigella sonnei OX=624 GN=sitA PE=3 SV=1	tr|A0A1Q8PMI3|A0A1Q8PMI3_SHISO; tr|A0A6M6G7E3|A0A6M6G7E3_SHISO	tr|A0A659ZN96|A0A659ZN96_SHISO	183.74	true	2	2	1	0	0	-1	3	3	3	3	25	25														Representative				Representative	Representative			Representative				Representative	Representative
tr|A0A0H9QGB4|A0A0H9QGB4_SHISO	Heavy metal resistance protein OS=Shigella sonnei OX=624 GN=rcnB PE=4 SV=1	tr|A0A0H9QGB4|A0A0H9QGB4_SHISO; tr|A0A656C2W3|A0A656C2W3_SHISO; tr|A0A659ZNF1|A0A659ZNF1_SHISO		183.07	true	2	3	0	0	0	-1	3	3	3	3	115	115		Representative	Representative	Representative				Representative	Representative					Representative	Representative	Representative	Representative	Representative	Representative			Representative	Representative			Representative	Representative	Representative	Representative			Representative
tr|A0A0I1X180|A0A0I1X180_SHISO	Catalase-peroxidase OS=Shigella sonnei OX=624 GN=katG PE=3 SV=1	tr|A0A0I1X180|A0A0I1X180_SHISO	tr|A0A200LIT0|A0A200LIT0_SHISO; tr|A0A656BPR4|A0A656BPR4_SHISO; tr|A0A659ZMM7|A0A659ZMM7_SHISO	180.92	true	2	1	3	0	0	-1	4	4	4	4	9	9								Representative	Representative
tr|A0A656BLU2|A0A656BLU2_SHISO	DNA topoisomerase OS=Shigella sonnei OX=624 GN=topB_2 PE=3 SV=1	tr|A0A656BLU2|A0A656BLU2_SHISO		180.75	true	2	1	0	0	0	-1	3	1	3	1	13	7																		Representative	Representative
tr|A0A0H8CES5|A0A0H8CES5_SHISO	Pantothenate synthetase OS=Shigella sonnei OX=624 GN=panC PE=3 SV=1	tr|A0A0H8CES5|A0A0H8CES5_SHISO; tr|A0A656BH51|A0A656BH51_SHISO	tr|A0A200L9S0|A0A200L9S0_SHISO; tr|A0A659ZG31|A0A659ZG31_SHISO	180.42	true	2	2	2	0	0	-1	4	4	4	4	22	22		Representative	Representative					Representative	Representative					Representative	Representative	Representative	Representative						Representative					Representative
tr|A0A0H8ZTU3|A0A0H8ZTU3_SHISO	NAD(P)-dependent oxidoreductase OS=Shigella sonnei OX=624 GN=ucpA PE=4 SV=1	tr|A0A0H8ZTU3|A0A0H8ZTU3_SHISO; tr|A0A200LML0|A0A200LML0_SHISO; tr|A0A659ZK49|A0A659ZK49_SHISO	tr|A0A656BFR2|A0A656BFR2_SHISO	180.1	true	2	3	1	0	0	-1	4	4	4	4	6	6								Representative	Representative
tr|A0A1Q8PMM5|A0A1Q8PMM5_SHISO	30S ribosomal protein S15 OS=Shigella sonnei OX=624 GN=rpsO PE=3 SV=1	tr|A0A1Q8PMM5|A0A1Q8PMM5_SHISO		179.71	true	2	1	0	0	0	-1	3	3	3	3	634	634		Representative	Representative	Representative	Representative	Representative	Representative	Representative	Representative	Representative	Representative	Representative	Representative	Representative	Representative	Representative	Representative	Representative	Representative	Representative	Representative		Representative	Representative	Representative	Representative	Representative	Representative	Representative	Representative	Representative	Representative
tr|A0A0H8ZVC4|A0A0H8ZVC4_SHISO	Long-chain fatty acid transport protein OS=Shigella sonnei OX=624 GN=fadL PE=3 SV=1	tr|A0A0H8ZVC4|A0A0H8ZVC4_SHISO; tr|A0A200L6F3|A0A200L6F3_SHISO; tr|A0A656B5N2|A0A656B5N2_SHISO; tr|A0A656BQN1|A0A656BQN1_SHISO	tr|A0A659ZJN7|A0A659ZJN7_SHISO	179.71	true	2	4	1	0	0	-1	3	3	3	3	13	13														Representative	Representative	Representative	Representative					Representative	Representative			Representative
tr|A0A0H8ZWR8|A0A0H8ZWR8_SHISO	ATP-dependent protease subunit HslV OS=Shigella sonnei OX=624 GN=hslV PE=2 SV=1	tr|A0A0H8ZWR8|A0A0H8ZWR8_SHISO		179.05	true	2	1	0	0	0	-1	3	3	3	3	79	79		Representative						Representative	Representative					Representative	Representative	Representative		Representative	Representative			Representative	Representative			Representative	Representative
tr|A0A0H8NMR2|A0A0H8NMR2_SHISO	Bifunctional protein FolD OS=Shigella sonnei OX=624 GN=folD PE=3 SV=1	tr|A0A0H8NMR2|A0A0H8NMR2_SHISO; tr|A0A656BC78|A0A656BC78_SHISO		178.63	true	2	2	0	0	0	-1	3	3	3	3	16	16		Representative	Representative					Representative	Representative						Representative								Representative
tr|A0A0H9QUJ1|A0A0H9QUJ1_SHISO	Thiol:disulfide interchange protein OS=Shigella sonnei OX=624 GN=dsbA PE=3 SV=1	tr|A0A0H9QUJ1|A0A0H9QUJ1_SHISO; tr|A0A200LB16|A0A200LB16_SHISO; tr|A0A656C1I0|A0A656C1I0_SHISO		176.63	true	2	3	0	0	0	-1	3	3	3	3	266	266		Representative	Representative	Representative	Representative	Representative	Representative	Representative	Representative	Representative	Representative	Representative	Representative	Representative	Representative	Representative	Representative	Representative	Representative	Representative		Representative	Representative	Representative	Representative	Representative	Representative	Representative	Representative		Representative	Representative
tr|A0A0H7VPK5|A0A0H7VPK5_SHISO	Nucleoside-specific channel-forming protein Tsx OS=Shigella sonnei OX=624 GN=tsx PE=3 SV=1	tr|A0A0H7VPK5|A0A0H7VPK5_SHISO; tr|A0A1H0FU86|A0A1H0FU86_SHISO		175.33	true	2	2	0	0	0	-1	2	2	2	2	38	38														Representative	Representative	Representative	Representative	Representative	Representative			Representative	Representative					Representative	Representative			Representative
tr|A0A0I1EH27|A0A0I1EH27_SHISO	Glycerol-3-phosphate dehydrogenase [NAD(P)+] OS=Shigella sonnei OX=624 GN=gpsA PE=3 SV=1	tr|A0A0I1EH27|A0A0I1EH27_SHISO		174.98	true	2	1	0	0	0	-1	4	4	4	4	9	9			Representative					Representative	Representative					Representative
tr|A0A0I4ZT98|A0A0I4ZT98_SHISO	Methionine aminopeptidase OS=Shigella sonnei OX=624 GN=map PE=3 SV=1	tr|A0A0I4ZT98|A0A0I4ZT98_SHISO	tr|A0A0I0FAP9|A0A0I0FAP9_SHISO; tr|A0A659ZG03|A0A659ZG03_SHISO	174.25	true	2	1	2	0	0	-1	4	4	4	4	64	64		Sameset	Sameset	Sameset		Sameset		Representative	Representative					Sameset	Sameset	Representative	Representative	Sameset	Sameset				Sameset			Sameset		Sameset	Sameset			Sameset
tr|A0A0H7QLN8|A0A0H7QLN8_SHISO	Beta-barrel assembly-enhancing protease OS=Shigella sonnei OX=624 GN=yggG_1 PE=3 SV=1	tr|A0A0H7QLN8|A0A0H7QLN8_SHISO; tr|A0A200LMK0|A0A200LMK0_SHISO; tr|A0A656BLE1|A0A656BLE1_SHISO; tr|A0A659ZJ86|A0A659ZJ86_SHISO		173.45	true	2	4	0	0	0	-1	3	3	3	3	14	14															Representative	Representative	Representative	Representative	Representative
tr|A0A0I4TTN1|A0A0I4TTN1_SHISO	Elongation factor P-like protein OS=Shigella sonnei OX=624 GN=yeiP PE=3 SV=1	tr|A0A0I4TTN1|A0A0I4TTN1_SHISO; tr|A0A200LJ19|A0A200LJ19_SHISO; tr|A0A6G5Z662|A0A6G5Z662_SHISO		173.39	true	2	3	0	0	0	-1	3	3	3	3	96	96		Representative	Representative					Representative	Representative					Representative	Representative	Representative	Representative	Representative	Representative				Representative			Representative	Representative	Representative	Representative
tr|A0A0I2A7Q5|A0A0I2A7Q5_SHISO	Bacteriophage protein OS=Shigella sonnei OX=624 GN=BZ172_21655 PE=4 SV=1	tr|A0A0I2A7Q5|A0A0I2A7Q5_SHISO; tr|A0A3Y3X5T5|A0A3Y3X5T5_SHISO		173.35	true	2	2	0	0	0	-1	2	2	2	2	25	25								Representative	Representative					Representative	Representative	Representative	Representative	Representative	Representative
tr|A0A0I2T7T7|A0A0I2T7T7_SHISO	Bifunctional protein GlmU OS=Shigella sonnei OX=624 GN=glmU_1 PE=3 SV=1	tr|A0A0I2T7T7|A0A0I2T7T7_SHISO; tr|A0A200LFZ6|A0A200LFZ6_SHISO; tr|A0A659ZQ21|A0A659ZQ21_SHISO		173.27	true	2	3	0	0	0	-1	4	4	4	4	11	11								Representative	Representative														Representative
tr|A0A0H8JS04|A0A0H8JS04_SHISO	Quinone oxidoreductase OS=Shigella sonnei OX=624 GN=qor PE=3 SV=1	tr|A0A0H8JS04|A0A0H8JS04_SHISO; tr|A0A200LH68|A0A200LH68_SHISO; tr|A0A659ZQ94|A0A659ZQ94_SHISO	tr|A0A656BJZ5|A0A656BJZ5_SHISO; tr|A0A656BZY2|A0A656BZY2_SHISO	172.94	true	2	3	2	0	0	-1	4	4	4	4	15	15														Representative		Representative	Representative					Representative	Representative			Representative
tr|A0A0H7YNY1|A0A0H7YNY1_SHISO	Gamma-glutamyl phosphate reductase OS=Shigella sonnei OX=624 GN=proA PE=3 SV=1	tr|A0A0H7YNY1|A0A0H7YNY1_SHISO; tr|A0A200L2Y3|A0A200L2Y3_SHISO; tr|A0A659ZPI8|A0A659ZPI8_SHISO		171.36	true	2	3	0	0	0	-1	3	3	3	3	9	9								Representative	Representative														Representative
tr|A0A0I4SJ68|A0A0I4SJ68_SHISO	tRNA-2-methylthio-N(6)-dimethylallyladenosine synthase OS=Shigella sonnei OX=624 GN=miaB PE=3 SV=1	tr|A0A0I4SJ68|A0A0I4SJ68_SHISO; tr|A0A656BKI4|A0A656BKI4_SHISO; tr|A0A659ZMV0|A0A659ZMV0_SHISO	tr|A0A237E3Z0|A0A237E3Z0_SHISO	170.61	true	2	3	1	0	0	-1	3	3	3	3	18	18								Representative	Representative									Representative					Representative
tr|A0A0I2UN98|A0A0I2UN98_SHISO	Bacterial protein of uncharacterized function (DUF883) OS=Shigella sonnei OX=624 GN=yqjD PE=3 SV=1	tr|A0A0I2UN98|A0A0I2UN98_SHISO		169.88	true	2	1	0	0	0	-1	2	2	2	2	37	37								Representative	Representative					Representative	Representative	Representative	Representative	Representative	Representative			Representative	Representative			Representative	Representative
tr|A0A0H8EQ67|A0A0H8EQ67_SHISO	Phosphofructokinase OS=Shigella sonnei OX=624 GN=fruK PE=3 SV=1	tr|A0A0H8EQ67|A0A0H8EQ67_SHISO; tr|A0A1H0BUW1|A0A1H0BUW1_SHISO		168.4	true	2	2	0	0	0	-1	4	4	4	4	5	5								Representative	Representative								Representative
tr|A0A0I4N067|A0A0I4N067_SHISO	Universal stress protein OS=Shigella sonnei OX=624 GN=uspD PE=3 SV=1	tr|A0A0I4N067|A0A0I4N067_SHISO; tr|A0A656BNY5|A0A656BNY5_SHISO		167.32	true	2	2	0	0	0	-1	1	1	2	2	10	10																Representative	Representative					Representative
tr|A0A0I1FVV9|A0A0I1FVV9_SHISO	Gamma-glutamylcyclotransferase family protein OS=Shigella sonnei OX=624 GN=ytfP PE=3 SV=1	tr|A0A0I1FVV9|A0A0I1FVV9_SHISO; tr|A0A659ZM44|A0A659ZM44_SHISO		167.11	true	2	2	0	0	0	-1	2	2	2	2	38	38		Representative	Representative					Representative	Representative					Representative	Representative	Representative	Representative	Representative	Representative			Representative						Representative
tr|A0A0I4Y0W8|A0A0I4Y0W8_SHISO	Biosynthetic arginine decarboxylase OS=Shigella sonnei OX=624 GN=speA PE=3 SV=1	tr|A0A0I4Y0W8|A0A0I4Y0W8_SHISO	tr|A0A200L8S3|A0A200L8S3_SHISO	164.72	true	2	1	1	0	0	-1	4	4	4	4	8	8								Representative	Representative
tr|A0A0I4KIG6|A0A0I4KIG6_SHISO	Protein CreA OS=Shigella sonnei OX=624 GN=creA PE=4 SV=1	tr|A0A0I4KIG6|A0A0I4KIG6_SHISO; tr|A0A656BGF7|A0A656BGF7_SHISO		164.35	true	2	2	0	0	0	-1	3	3	3	3	25	25		Representative						Representative	Representative					Representative	Representative	Representative	Representative	Representative	Representative							Representative
tr|A0A0H7PUI1|A0A0H7PUI1_SHISO	Uridine phosphorylase OS=Shigella sonnei OX=624 GN=udp PE=3 SV=1	tr|A0A0H7PUI1|A0A0H7PUI1_SHISO; tr|A0A200LEE7|A0A200LEE7_SHISO; tr|A0A659ZLA9|A0A659ZLA9_SHISO		164.29	true	2	3	0	0	0	-1	3	3	3	3	88	88		Representative	Representative			Representative		Representative	Representative			Representative		Representative	Representative	Representative		Representative	Representative			Representative	Representative			Representative	Representative
tr|A0A0I4AA24|A0A0I4AA24_SHISO	ATP-independent periplasmic protein-refolding chaperone OS=Shigella sonnei OX=624 GN=spy PE=3 SV=1	tr|A0A0I4AA24|A0A0I4AA24_SHISO; tr|A0A200L8X4|A0A200L8X4_SHISO; tr|A0A3Y9MLS1|A0A3Y9MLS1_SHISO; tr|A0A659ZPC7|A0A659ZPC7_SHISO		163.97	true	2	4	0	0	0	-1	3	3	3	3	46	46														Representative	Representative			Representative	Representative							Representative	Representative					Representative
tr|A0A0I0NC33|A0A0I0NC33_SHISO	Ribulose-phosphate 3-epimerase OS=Shigella sonnei OX=624 GN=rpe PE=3 SV=1	tr|A0A0I0NC33|A0A0I0NC33_SHISO		163.94	true	2	1	0	0	0	-1	3	3	3	3	6	6								Representative	Representative													Representative				Representative
tr|A0A0I2KS87|A0A0I2KS87_SHISO	Glycine--tRNA ligase alpha subunit OS=Shigella sonnei OX=624 GN=glyQ PE=3 SV=1	tr|A0A0I2KS87|A0A0I2KS87_SHISO; tr|A0A6G5ZD26|A0A6G5ZD26_SHISO		163.28	true	2	2	0	0	0	-1	3	3	3	3	32	32			Representative					Representative	Representative					Representative	Representative	Representative		Representative	Representative			Representative	Representative
tr|A0A0I4Y188|A0A0I4Y188_SHISO	Acid stress chaperone HdeB OS=Shigella sonnei OX=624 GN=hdeB PE=3 SV=1	tr|A0A0I4Y188|A0A0I4Y188_SHISO; tr|A0A236LMN1|A0A236LMN1_SHISO		160.52	true	2	2	0	0	0	-1	2	2	2	2	137	137		Representative	Representative	Representative	Representative	Representative	Representative	Representative	Representative		Representative	Representative		Representative	Representative			Representative	Representative	Representative				Representative	Representative	Representative	Representative	Representative	Representative	Representative	Representative	Representative
tr|A0A0H8EPQ1|A0A0H8EPQ1_SHISO	PhnA family protein OS=Shigella sonnei OX=624 GN=BZ172_13915 PE=3 SV=1	tr|A0A0H8EPQ1|A0A0H8EPQ1_SHISO; tr|A0A656BJR6|A0A656BJR6_SHISO		160.21	true	2	2	0	0	0	-1	2	2	2	2	46	46			Representative					Representative	Representative					Representative	Representative	Representative	Representative		Representative				Representative			Representative	Representative	Representative	Representative
tr|A0A0I3DD04|A0A0I3DD04_SHISO	Glucokinase OS=Shigella sonnei OX=624 GN=glk PE=3 SV=1	tr|A0A0I3DD04|A0A0I3DD04_SHISO; tr|A0A200LMA0|A0A200LMA0_SHISO; tr|A0A659ZJK7|A0A659ZJK7_SHISO		159.67	true	2	3	0	0	0	-1	2	2	2	2	30	30		Representative	Representative					Representative	Representative					Representative	Representative	Representative	Representative	Representative				Representative				Representative		Representative
tr|A0A0H8LBR3|A0A0H8LBR3_SHISO	50S ribosomal protein L28 OS=Shigella sonnei OX=624 GN=rpmB PE=3 SV=1	tr|A0A0H8LBR3|A0A0H8LBR3_SHISO		159.61	true	2	1	0	0	0	-1	3	3	3	3	258	258		Representative	Representative	Representative	Representative	Representative	Representative	Representative	Representative			Representative	Representative	Representative	Representative	Representative	Representative	Representative	Representative	Representative			Representative	Representative		Representative	Representative	Representative	Representative	Representative	Representative	Representative
tr|A0A0H9GHL4|A0A0H9GHL4_SHISO	Invasin OS=Shigella sonnei OX=624 GN=ipaD PE=3 SV=1	tr|A0A0H9GHL4|A0A0H9GHL4_SHISO	tr|Q8KHA9|Q8KHA9_SHISO; tr|Q8KI93|Q8KI93_SHISO; tr|Q8KXM4|Q8KXM4_SHISO; tr|Q8KXM5|Q8KXM5_SHISO; tr|Q8KXM6|Q8KXM6_SHISO; tr|Q8KXM8|Q8KXM8_SHISO; tr|Q8KXN0|Q8KXN0_SHISO; tr|Q8KXN1|Q8KXN1_SHISO	159.59	true	2	1	8	0	0	-1	3	1	3	1	17	3																				Representative	Representative
tr|A0A0I4JQ94|A0A0I4JQ94_SHISO	Multidrug efflux transporter EmrAB transcriptional repressor EmrR OS=Shigella sonnei OX=624 GN=mprA PE=4 SV=1	tr|A0A0I4JQ94|A0A0I4JQ94_SHISO; tr|A0A200LG68|A0A200LG68_SHISO		158.7	true	2	2	0	0	0	-1	3	3	3	3	20	20			Representative			Representative	Representative					Representative		Representative	Representative													Representative	Representative
tr|A0A200LDY9|A0A200LDY9_SHISO	IpaD/SipD/SspD family type III secretion system needle tip protein OS=Shigella sonnei OX=624 GN=CBL27_11340 PE=3 SV=1	tr|A0A200LDY9|A0A200LDY9_SHISO		158.34	true	2	1	0	0	0	-1	3	1	3	1	16	2																				Representative	Sameset
tr|A0A0H7I3D3|A0A0H7I3D3_SHISO	DNA-binding response regulator OS=Shigella sonnei OX=624 GN=narL PE=4 SV=1	tr|A0A0H7I3D3|A0A0H7I3D3_SHISO; tr|A0A659ZMQ8|A0A659ZMQ8_SHISO	tr|A0A656C1R6|A0A656C1R6_SHISO	156.26	true	2	2	1	0	0	-1	3	3	3	3	93	93		Representative	Representative			Representative	Representative	Representative	Representative					Representative	Representative	Representative	Representative	Representative	Representative				Representative			Representative	Representative	Representative	Representative
tr|A0A0I3JC88|A0A0I3JC88_SHISO	ATP synthase subunit beta OS=Shigella sonnei OX=624 GN=atpD PE=3 SV=1	tr|A0A0I3JC88|A0A0I3JC88_SHISO		155.6	true	2	1	0	0	0	-1	3	3	3	3	8	8								Representative	Representative									Representative					Representative
tr|A0A0H7N892|A0A0H7N892_SHISO	ATP-dependent Clp protease ATP-binding subunit ClpX OS=Shigella sonnei OX=624 GN=clpX_2 PE=3 SV=1	tr|A0A0H7N892|A0A0H7N892_SHISO; tr|A0A656BQ73|A0A656BQ73_SHISO; tr|A0A6M6FYT4|A0A6M6FYT4_SHISO; tr|Q5IP47|Q5IP47_SHISO; tr|Q5IP51|Q5IP51_SHISO	tr|Q5INV1|Q5INV1_SHISO; tr|Q5INV2|Q5INV2_SHISO; tr|Q5INV3|Q5INV3_SHISO; tr|Q5INV4|Q5INV4_SHISO; tr|Q5IP52|Q5IP52_SHISO	155.41	true	2	5	5	0	0	-1	3	3	3	3	11	11								Representative	Representative
tr|A0A0H8DD68|A0A0H8DD68_SHISO	Acyl carrier protein OS=Shigella sonnei OX=624 GN=acpP PE=3 SV=1	tr|A0A0H8DD68|A0A0H8DD68_SHISO		155.37	true	2	1	0	0	0	-1	3	3	3	3	91	91		Representative	Representative	Representative		Representative	Representative	Representative	Representative	Representative		Representative		Representative	Representative	Representative	Representative	Representative	Representative	Representative			Representative	Representative		Representative	Representative	Representative	Representative			Representative
tr|A0A0H7XST3|A0A0H7XST3_SHISO	Agmatinase OS=Shigella sonnei OX=624 GN=speB PE=3 SV=1	tr|A0A0H7XST3|A0A0H7XST3_SHISO; tr|A0A1H0E8X5|A0A1H0E8X5_SHISO; tr|A0A656BRY0|A0A656BRY0_SHISO		154.81	true	2	3	0	0	0	-1	3	3	3	3	30	30		Representative						Representative	Representative					Representative	Representative			Representative	Representative				Representative
sp|P0A1K6|SPAN_SHISO	Surface presentation of antigens protein SpaN OS=Shigella sonnei OX=624 GN=spaN PE=3 SV=1	sp|P0A1K6|SPAN_SHISO; tr|A0A0I1W6H5|A0A0I1W6H5_SHISO		154.24	true	2	2	0	0	0	-1	2	2	2	2	11	11																				Representative	Representative
tr|A0A656C1Q9|A0A656C1Q9_SHISO	Minor capsid protein C OS=Shigella sonnei OX=624 GN=sohB PE=4 SV=1	tr|A0A656C1Q9|A0A656C1Q9_SHISO; tr|A0A659ZF62|A0A659ZF62_SHISO	tr|A0A0I4USH6|A0A0I4USH6_SHISO; tr|A0A656BAL7|A0A656BAL7_SHISO	154.22	true	2	2	2	0	0	-1	2	2	2	2	17	17
tr|A0A0I3DF34|A0A0I3DF34_SHISO	Ribosome maturation factor RimM OS=Shigella sonnei OX=624 GN=rimM PE=3 SV=1	tr|A0A0I3DF34|A0A0I3DF34_SHISO; tr|A0A656C185|A0A656C185_SHISO		153.33	true	2	2	0	0	0	-1	3	3	3	3	11	11			Representative					Representative						Representative	Representative	Representative
tr|A0A0I3YMC1|A0A0I3YMC1_SHISO	Probable Fe(2+)-trafficking protein OS=Shigella sonnei OX=624 GN=yggX PE=3 SV=1	tr|A0A0I3YMC1|A0A0I3YMC1_SHISO		153.29	true	2	1	0	0	0	-1	3	3	3	3	77	77		Representative	Representative			Representative		Representative	Representative					Representative	Representative	Representative	Representative	Representative	Representative			Representative	Representative			Representative		Representative	Representative
tr|A0A0I2C1Z7|A0A0I2C1Z7_SHISO	Phosphoenolpyruvate carboxylase OS=Shigella sonnei OX=624 GN=ppc PE=3 SV=1	tr|A0A0I2C1Z7|A0A0I2C1Z7_SHISO; tr|A0A200LIR3|A0A200LIR3_SHISO; tr|A0A656B4V4|A0A656B4V4_SHISO	tr|A0A656BX37|A0A656BX37_SHISO	152.9	true	2	3	1	0	0	-1	3	3	3	3	15	15								Representative	Representative
tr|A0A2Y8UY72|A0A2Y8UY72_SHISO	Dihydrofolate reductase OS=Shigella sonnei OX=624 GN=folA_1 PE=3 SV=1	tr|A0A2Y8UY72|A0A2Y8UY72_SHISO		151.61	true	2	1	0	0	0	-1	2	2	2	2	9	9								Representative	Representative
tr|A0A0I4QDZ3|A0A0I4QDZ3_SHISO	Biotin carboxyl carrier protein of acetyl-CoA carboxylase OS=Shigella sonnei OX=624 GN=accB PE=4 SV=1	tr|A0A0I4QDZ3|A0A0I4QDZ3_SHISO		150.19	true	2	1	0	0	0	-1	2	2	2	2	145	145		Representative	Representative	Representative		Representative		Representative	Representative	Representative		Representative		Representative	Representative	Representative	Representative	Representative	Representative			Representative	Representative			Representative	Representative	Representative	Representative
tr|A0A1S9JM93|A0A1S9JM93_SHISO	Uncharacterized protein OS=Shigella sonnei OX=624 GN=BZ172_17690 PE=4 SV=1	tr|A0A1S9JM93|A0A1S9JM93_SHISO; tr|A0A659ZPT3|A0A659ZPT3_SHISO	tr|A0A200L5K3|A0A200L5K3_SHISO; tr|A0A383JMX1|A0A383JMX1_SHISO	149.72	true	2	2	2	0	0	-1	3	3	3	3	58	58										Representative	Representative			Representative	Representative									Representative	Representative		Representative	Representative	Representative			Representative
tr|A0A0H9L714|A0A0H9L714_SHISO	Outer membrane channel protein OS=Shigella sonnei OX=624 GN=tolC PE=3 SV=1	tr|A0A0H9L714|A0A0H9L714_SHISO; tr|A0A200LL21|A0A200LL21_SHISO		148.34	true	2	2	0	0	0	-1	3	3	3	3	4	4																		Representative	Representative
tr|A0A0H9TWK1|A0A0H9TWK1_SHISO	Glutathione synthetase OS=Shigella sonnei OX=624 GN=gshB PE=3 SV=1	tr|A0A0H9TWK1|A0A0H9TWK1_SHISO; tr|A0A656B989|A0A656B989_SHISO; tr|A0A659ZS49|A0A659ZS49_SHISO	tr|A0A656BSU6|A0A656BSU6_SHISO	147.85	true	2	3	1	0	0	-1	3	3	3	3	6	6								Representative														Representative	Representative
tr|A0A3T6L834|A0A3T6L834_SHISO	Relaxase (Fragment) OS=Shigella sonnei OX=624 GN=DMA07_20210 PE=4 SV=1	tr|A0A3T6L834|A0A3T6L834_SHISO		147.59	true	2	1	0	0	0	-1	2	1	2	1	6	4																		Representative	Representative
tr|A0A0H9H331|A0A0H9H331_SHISO	Ribonucleotide monophosphatase NagD OS=Shigella sonnei OX=624 GN=nagD PE=4 SV=1	tr|A0A0H9H331|A0A0H9H331_SHISO	tr|A0A200LLM7|A0A200LLM7_SHISO; tr|A0A200LM15|A0A200LM15_SHISO	146.09	true	2	1	2	0	0	-1	2	2	2	2	9	9			Representative					Representative	Representative								Representative					Representative
tr|A0A0H9X4E4|A0A0H9X4E4_SHISO	DUF465 domain-containing protein OS=Shigella sonnei OX=624 GN=BZ172_26640 PE=4 SV=1	tr|A0A0H9X4E4|A0A0H9X4E4_SHISO		145.94	true	2	1	0	0	0	-1	3	3	3	3	33	33		Representative	Representative					Representative	Representative													Representative	Representative			Representative	Representative
tr|A0A0H8WED8|A0A0H8WED8_SHISO	Glycine betaine ABC transporter substrate-binding protein OS=Shigella sonnei OX=624 GN=proX PE=4 SV=1	tr|A0A0H8WED8|A0A0H8WED8_SHISO; tr|A0A235WXP7|A0A235WXP7_SHISO; tr|A0A656B9D8|A0A656B9D8_SHISO; tr|A0A659ZI84|A0A659ZI84_SHISO		144.52	true	2	4	0	0	0	-1	1	1	1	1	4	4								Representative						Representative	Representative											Representative
tr|A0A0H9TUJ4|A0A0H9TUJ4_SHISO	Carbonic anhydrase OS=Shigella sonnei OX=624 GN=can PE=3 SV=1	tr|A0A0H9TUJ4|A0A0H9TUJ4_SHISO		144.27	true	2	1	0	0	0	-1	3	3	3	3	21	21		Representative	Representative					Representative	Representative														Representative					Representative
tr|A0A0I2R2B0|A0A0I2R2B0_SHISO	Putative transcriptional regulator OS=Shigella sonnei OX=624 GN=ytfJ PE=4 SV=1	tr|A0A0I2R2B0|A0A0I2R2B0_SHISO; tr|A0A200LC83|A0A200LC83_SHISO; tr|A0A659ZN22|A0A659ZN22_SHISO		144.14	true	2	3	0	0	0	-1	3	3	3	3	15	15														Representative	Representative											Representative	Representative
tr|A0A0H7MVX2|A0A0H7MVX2_SHISO	Glucosamine-6-phosphate deaminase OS=Shigella sonnei OX=624 GN=nagB PE=3 SV=1	tr|A0A0H7MVX2|A0A0H7MVX2_SHISO; tr|A0A200LLR7|A0A200LLR7_SHISO	tr|A0A656BQP1|A0A656BQP1_SHISO	143.43	true	2	2	1	0	0	-1	3	3	3	3	14	14																						Representative	Representative			Representative
tr|A0A0H8ZBG6|A0A0H8ZBG6_SHISO	Integration host factor subunit beta OS=Shigella sonnei OX=624 GN=ihfB PE=3 SV=1	tr|A0A0H8ZBG6|A0A0H8ZBG6_SHISO		142.33	true	2	1	0	0	0	-1	3	3	3	3	36	36								Representative	Representative							Representative	Representative	Representative	Representative				Representative			Representative	Representative
tr|A0A0I0MP82|A0A0I0MP82_SHISO	Peptide methionine sulfoxide reductase MsrA OS=Shigella sonnei OX=624 GN=msrA PE=3 SV=1	tr|A0A0I0MP82|A0A0I0MP82_SHISO		142.31	true	2	1	0	0	0	-1	2	2	2	2	8	8								Representative						Representative	Representative	Representative		Representative					Representative
tr|A0A140KU29|A0A140KU29_SHISO	Uncharacterized protein OS=Shigella sonnei OX=624 GN=EG0430_pl100066 PE=4 SV=1	tr|A0A140KU29|A0A140KU29_SHISO; tr|A0A1X9WZT9|A0A1X9WZT9_SHISO; tr|A0A3T6L1P7|A0A3T6L1P7_SHISO	tr|A0A023PZ95|A0A023PZ95_SHISO	141.81	true	2	3	1	0	0	-1	3	3	3	3	7	7																		Representative	Representative
tr|A0A0H9XKS6|A0A0H9XKS6_SHISO	Glutathione-binding protein GsiB OS=Shigella sonnei OX=624 GN=dppA PE=3 SV=1	tr|A0A0H9XKS6|A0A0H9XKS6_SHISO; tr|A0A659ZDX5|A0A659ZDX5_SHISO	tr|A0A200L9W2|A0A200L9W2_SHISO	141.13	true	2	2	1	0	0	-1	3	3	3	3	4	4																										Representative	Representative
tr|A0A023Q017|A0A023Q017_SHISO	Relaxase OS=Shigella sonnei OX=624 GN=nikB PE=4 SV=1	tr|A0A023Q017|A0A023Q017_SHISO; tr|A0A131HLH6|A0A131HLH6_SHISO; tr|A0A1X9QBJ6|A0A1X9QBJ6_SHISO; tr|A0A1X9WZN1|A0A1X9WZN1_SHISO; tr|A0A200LJT8|A0A200LJT8_SHISO		139.19	true	2	5	0	0	0	-1	2	1	2	1	7	5																		Representative	Representative
tr|A0A0I0GYW6|A0A0I0GYW6_SHISO	N(4)-acetylcytidine amidohydrolase OS=Shigella sonnei OX=624 GN=yqfB PE=3 SV=1	tr|A0A0I0GYW6|A0A0I0GYW6_SHISO; tr|A0A659ZTD7|A0A659ZTD7_SHISO		137.34	true	2	2	0	0	0	-1	3	3	3	3	41	41		Representative	Representative					Representative	Representative					Representative	Representative	Representative	Representative	Representative	Representative				Representative			Representative		Representative	Representative
tr|A0A0I4IYY6|A0A0I4IYY6_SHISO	Entericidin B OS=Shigella sonnei OX=624 GN=ecnB PE=3 SV=1	tr|A0A0I4IYY6|A0A0I4IYY6_SHISO		136.36	true	2	1	0	0	0	-1	1	1	1	1	27	27				Representative		Representative		Representative		Representative	Representative			Representative		Representative		Representative						Representative	Representative	Representative		Representative				Representative
tr|A0A0H7PD55|A0A0H7PD55_SHISO	Fumarate reductase flavoprotein subunit OS=Shigella sonnei OX=624 GN=frdA PE=3 SV=1	tr|A0A0H7PD55|A0A0H7PD55_SHISO; tr|A0A0I1D4F5|A0A0I1D4F5_SHISO; tr|A0A656BRD3|A0A656BRD3_SHISO		135.43	true	2	3	0	0	0	-1	2	2	2	2	6	6																						Representative	Representative
tr|A0A200L5C7|A0A200L5C7_SHISO	Protein/nucleic acid deglycase HchA OS=Shigella sonnei OX=624 GN=hchA PE=2 SV=1	tr|A0A200L5C7|A0A200L5C7_SHISO	tr|A0A659ZKY7|A0A659ZKY7_SHISO	134.31	true	2	1	1	0	0	-1	2	1	2	1	56	1		Subset	Sameset					Subset	Subset					Subset				Subset	Subset			Representative	Subset			Subset	Subset	Subset	Subset			Subset
tr|A0A0H8NJW0|A0A0H8NJW0_SHISO	Thiol:disulfide interchange protein OS=Shigella sonnei OX=624 GN=dsbC PE=3 SV=1	tr|A0A0H8NJW0|A0A0H8NJW0_SHISO; tr|A0A237ERI9|A0A237ERI9_SHISO; tr|A0A656BG63|A0A656BG63_SHISO		133.61	true	2	3	0	0	0	-1	2	2	2	2	51	51		Representative	Representative			Representative	Representative	Representative	Representative					Representative	Representative		Representative	Representative	Representative				Representative			Representative		Representative				Representative
tr|A0A0I1ZQE4|A0A0I1ZQE4_SHISO	DNA-directed RNA polymerase subunit omega OS=Shigella sonnei OX=624 GN=rpoZ PE=3 SV=1	tr|A0A0I1ZQE4|A0A0I1ZQE4_SHISO; tr|A0A200LE56|A0A200LE56_SHISO		132.42	true	2	2	0	0	0	-1	2	2	2	2	17	17								Representative	Representative					Representative			Representative									Representative	Representative
tr|A0A140KU18|A0A140KU18_SHISO	PilP type IV pilus biogenesis protein PilP:40133 reverse MW:17633 OS=Shigella sonnei OX=624 GN=pilP PE=4 SV=1	tr|A0A140KU18|A0A140KU18_SHISO; tr|A0A1X9QB80|A0A1X9QB80_SHISO; tr|A0A1X9QC15|A0A1X9QC15_SHISO	tr|A0A023PYC4|A0A023PYC4_SHISO; tr|A0A1X9WZH5|A0A1X9WZH5_SHISO	132.02	true	2	3	2	0	0	-1	2	2	2	2	19	19																		Representative	Representative
tr|A0A0H7P2K1|A0A0H7P2K1_SHISO	Multifunctional acyl-CoA thioesterase I/protease I/lysophospholipase L1 OS=Shigella sonnei OX=624 GN=tesA PE=4 SV=1	tr|A0A0H7P2K1|A0A0H7P2K1_SHISO; tr|A0A1S9JT54|A0A1S9JT54_SHISO; tr|A0A659ZGX3|A0A659ZGX3_SHISO; tr|A0A6G5ZGK4|A0A6G5ZGK4_SHISO		131.82	true	2	4	0	0	0	-1	3	3	3	3	18	18		Representative						Representative						Representative	Representative											Representative	Representative	Representative	Representative
tr|A0A0I1HFU2|A0A0I1HFU2_SHISO	Histidine triad nucleotide-binding protein OS=Shigella sonnei OX=624 GN=hinT PE=4 SV=1	tr|A0A0I1HFU2|A0A0I1HFU2_SHISO	tr|A0A656BQ50|A0A656BQ50_SHISO	131.37	true	2	1	1	0	0	-1	2	2	2	2	9	9														Representative	Representative	Representative	Representative						Representative
tr|A0A2Y8A433|A0A2Y8A433_SHISO	Uncharacterized protein OS=Shigella sonnei OX=624 GN=DMA07_00435 PE=4 SV=1	tr|A0A2Y8A433|A0A2Y8A433_SHISO		131.25	true	2	1	0	0	0	-1	3	3	3	3	15	15								Representative	Representative
tr|A0A0I0JQK9|A0A0I0JQK9_SHISO	23S rRNA accumulation protein YceD OS=Shigella sonnei OX=624 GN=BZ172_22320 PE=3 SV=1	tr|A0A0I0JQK9|A0A0I0JQK9_SHISO; tr|A0A659ZE65|A0A659ZE65_SHISO; tr|A0A6M6GCG8|A0A6M6GCG8_SHISO		130.68	true	2	3	0	0	0	-1	3	3	3	3	8	8			Representative					Representative						Representative				Representative
tr|A0A0H8I0F6|A0A0H8I0F6_SHISO	30S ribosomal protein S17 OS=Shigella sonnei OX=624 GN=rpsQ PE=3 SV=1	tr|A0A0H8I0F6|A0A0H8I0F6_SHISO		129.9	true	2	1	0	0	0	-1	3	3	3	3	45	45		Representative	Representative	Representative	Representative			Representative	Representative					Representative		Representative	Representative									Representative						Representative
tr|A0A0H9CY56|A0A0H9CY56_SHISO	Universal stress protein G OS=Shigella sonnei OX=624 GN=uspG PE=3 SV=1	tr|A0A0H9CY56|A0A0H9CY56_SHISO	tr|A0A200L8M9|A0A200L8M9_SHISO; tr|A0A659ZMU4|A0A659ZMU4_SHISO	129.11	true	2	1	2	0	0	-1	2	2	2	2	7	7																Representative	Representative
tr|A0A0I9MGT4|A0A0I9MGT4_SHISO	50S ribosomal protein L31 OS=Shigella sonnei OX=624 GN=rpmE PE=3 SV=1	tr|A0A0I9MGT4|A0A0I9MGT4_SHISO; tr|A0A200LIU0|A0A200LIU0_SHISO		128.89	true	2	2	0	0	0	-1	2	2	2	2	65	65		Representative	Representative		Representative	Representative		Representative	Representative			Representative		Representative	Representative			Representative	Representative				Representative	Representative	Representative		Representative	Representative
tr|A0A0I1LP27|A0A0I1LP27_SHISO	Alkene reductase OS=Shigella sonnei OX=624 GN=nemA PE=4 SV=1	tr|A0A0I1LP27|A0A0I1LP27_SHISO; tr|A0A200L857|A0A200L857_SHISO; tr|A0A659ZH45|A0A659ZH45_SHISO		128.73	true	2	3	0	0	0	-1	3	3	3	3	12	12								Representative	Representative					Representative	Representative								Representative
tr|A0A656BWP4|A0A656BWP4_SHISO	Entry exclusion protein 1 OS=Shigella sonnei OX=624 GN=exc1 PE=4 SV=1	tr|A0A656BWP4|A0A656BWP4_SHISO	tr|A0A200L6L1|A0A200L6L1_SHISO; tr|A0A6M8LS65|A0A6M8LS65_SHISO; tr|Q8GND7|Q8GND7_SHISO; tr|Q8KHN7|Q8KHN7_SHISO	128.16	true	2	1	4	0	0	-1	3	3	3	3	9	9																Representative	Sameset
tr|A0A0H9VH59|A0A0H9VH59_SHISO	Catalase OS=Shigella sonnei OX=624 GN=katE PE=3 SV=1	tr|A0A0H9VH59|A0A0H9VH59_SHISO; tr|A0A200L3W7|A0A200L3W7_SHISO; tr|A0A656B806|A0A656B806_SHISO; tr|A0A659ZPD4|A0A659ZPD4_SHISO	tr|A0A656BHZ3|A0A656BHZ3_SHISO	127.75	true	2	4	1	0	0	-1	3	3	3	3	5	5																						Representative
tr|A0A0H9IT11|A0A0H9IT11_SHISO	Molybdopterin adenylyltransferase OS=Shigella sonnei OX=624 GN=mog PE=4 SV=1	tr|A0A0H9IT11|A0A0H9IT11_SHISO; tr|A0A236G7K5|A0A236G7K5_SHISO; tr|A0A659ZFT3|A0A659ZFT3_SHISO		126.49	true	2	3	0	0	0	-1	2	2	2	2	5	5								Representative	Representative
tr|A0A0H9SIY9|A0A0H9SIY9_SHISO	Amidophosphoribosyltransferase OS=Shigella sonnei OX=624 GN=purF PE=3 SV=1	tr|A0A0H9SIY9|A0A0H9SIY9_SHISO; tr|A0A656BF36|A0A656BF36_SHISO; tr|A0A659ZIA1|A0A659ZIA1_SHISO		126.49	true	2	3	0	0	0	-1	2	2	2	2	5	5								Representative	Representative
tr|A0A659ZHM2|A0A659ZHM2_SHISO	ATP-dependent Clp protease proteolytic subunit OS=Shigella sonnei OX=624 GN=FAF11_22305 PE=3 SV=1	tr|A0A659ZHM2|A0A659ZHM2_SHISO; tr|A0A6M6EZ53|A0A6M6EZ53_SHISO		126.41	true	2	2	0	0	0	-1	2	2	2	2	8	8																		Representative	Representative
tr|A0A0I0GXJ5|A0A0I0GXJ5_SHISO	S-(hydroxymethyl)glutathione dehydrogenase OS=Shigella sonnei OX=624 GN=adhC PE=3 SV=1	tr|A0A0I0GXJ5|A0A0I0GXJ5_SHISO		125.06	true	2	1	0	0	0	-1	2	2	2	2	75	75		Representative	Representative			Representative		Representative	Representative					Representative	Representative	Representative	Representative	Representative	Representative				Representative			Representative	Representative	Representative	Representative
tr|A0A0I0Y1D4|A0A0I0Y1D4_SHISO	DNA-binding protein Fis OS=Shigella sonnei OX=624 GN=fis PE=3 SV=1	tr|A0A0I0Y1D4|A0A0I0Y1D4_SHISO		124.56	true	2	1	0	0	0	-1	1	1	1	1	2	2								Representative
tr|A0A0I0V3K7|A0A0I0V3K7_SHISO	Succinate dehydrogenase flavoprotein subunit OS=Shigella sonnei OX=624 GN=sdhA PE=3 SV=1	tr|A0A0I0V3K7|A0A0I0V3K7_SHISO; tr|A0A200LHK4|A0A200LHK4_SHISO; tr|A0A656BP23|A0A656BP23_SHISO; tr|A0A659ZHS6|A0A659ZHS6_SHISO		124.39	true	2	4	0	0	0	-1	3	3	3	3	3	3								Representative	Representative														Representative
sp|P0A226|MXII_SHISO	Protein MxiI OS=Shigella sonnei OX=624 GN=mxiI PE=3 SV=1	sp|P0A226|MXII_SHISO; tr|A0A0H9IT57|A0A0H9IT57_SHISO		123.28	true	2	2	0	0	0	-1	1	1	1	1	9	9																				Representative	Representative
tr|A0A0I3XQH4|A0A0I3XQH4_SHISO	GMP reductase OS=Shigella sonnei OX=624 GN=guaC PE=3 SV=1	tr|A0A0I3XQH4|A0A0I3XQH4_SHISO; tr|A0A200LGI8|A0A200LGI8_SHISO; tr|A0A659ZG12|A0A659ZG12_SHISO		122.95	true	2	3	0	0	0	-1	2	2	2	2	23	23								Representative	Representative
tr|A0A0I3C3T3|A0A0I3C3T3_SHISO	Dihydropteroate synthase OS=Shigella sonnei OX=624 GN=folP_2 PE=3 SV=1	tr|A0A0I3C3T3|A0A0I3C3T3_SHISO; tr|A0A656BRS5|A0A656BRS5_SHISO; tr|A0A6G5ZLF8|A0A6G5ZLF8_SHISO		122.81	true	2	3	0	0	0	-1	3	3	3	3	8	8		Representative						Representative						Representative	Representative		Representative		Representative
tr|A0A0I2D4A7|A0A0I2D4A7_SHISO	Probable phosphatase YcdX OS=Shigella sonnei OX=624 GN=ycdX PE=3 SV=1	tr|A0A0I2D4A7|A0A0I2D4A7_SHISO; tr|A0A656BBD6|A0A656BBD6_SHISO	tr|A0A656BJ77|A0A656BJ77_SHISO	122.52	true	2	2	1	0	0	-1	3	3	3	3	5	5		Representative						Representative	Representative
tr|A0A0H9PY82|A0A0H9PY82_SHISO	Arginine ABC transporter periplasmic substrate-binding protein ArtJ OS=Shigella sonnei OX=624 GN=artJ PE=3 SV=1	tr|A0A0H9PY82|A0A0H9PY82_SHISO; tr|A0A200LFH7|A0A200LFH7_SHISO; tr|A0A656C3C2|A0A656C3C2_SHISO; tr|A0A659ZES3|A0A659ZES3_SHISO		120.99	true	2	4	0	0	0	-1	2	2	2	2	2	2														Representative
tr|A0A0I3YHG2|A0A0I3YHG2_SHISO	N-acetyltransferase OS=Shigella sonnei OX=624 GN=BZ172_14065 PE=4 SV=1	tr|A0A0I3YHG2|A0A0I3YHG2_SHISO		120.95	true	2	1	0	0	0	-1	3	3	3	3	16	16														Representative	Representative	Representative	Representative		Representative				Representative			Representative	Representative		Representative
tr|A0A0I3NLX2|A0A0I3NLX2_SHISO	DUF1471 domain-containing protein OS=Shigella sonnei OX=624 GN=ycfR_2 PE=4 SV=1	tr|A0A0I3NLX2|A0A0I3NLX2_SHISO; tr|A0A236BL70|A0A236BL70_SHISO; tr|A0A656C0F8|A0A656C0F8_SHISO; tr|A0A659ZIS1|A0A659ZIS1_SHISO		120.48	true	2	4	0	0	0	-1	2	2	2	2	19	19																		Representative	Representative			Representative	Representative			Representative
tr|A0A0I2D3G2|A0A0I2D3G2_SHISO	Acetyl-coenzyme A carboxylase carboxyl transferase subunit alpha OS=Shigella sonnei OX=624 GN=accA PE=3 SV=1	tr|A0A0I2D3G2|A0A0I2D3G2_SHISO; tr|A0A1H0GIX3|A0A1H0GIX3_SHISO; tr|A0A656BGD2|A0A656BGD2_SHISO; tr|A0A659ZHI6|A0A659ZHI6_SHISO		120.07	true	2	4	0	0	0	-1	2	2	2	2	7	7								Representative	Representative
tr|A0A0H8FIY8|A0A0H8FIY8_SHISO	GTPase Obg OS=Shigella sonnei OX=624 GN=obgE PE=3 SV=1	tr|A0A0H8FIY8|A0A0H8FIY8_SHISO; tr|A0A1H0IXN5|A0A1H0IXN5_SHISO; tr|A0A659ZIT2|A0A659ZIT2_SHISO	tr|A0A656BQJ9|A0A656BQJ9_SHISO	119.17	true	2	3	1	0	0	-1	2	2	2	2	2	2								Representative
tr|A0A0I1R8A8|A0A0I1R8A8_SHISO	Acetyltransferase, GNAT family OS=Shigella sonnei OX=624 GN=BZ172_07785 PE=4 SV=1	tr|A0A0I1R8A8|A0A0I1R8A8_SHISO; tr|A0A200LKZ5|A0A200LKZ5_SHISO		118.55	true	2	2	0	0	0	-1	2	2	2	2	15	15			Representative					Representative	Representative					Representative	Representative	Representative	Representative					Representative
tr|A0A2Y8CNK7|A0A2Y8CNK7_SHISO	Putative bacteriophage protein OS=Shigella sonnei OX=624 GN=DMA07_21660 PE=4 SV=1	tr|A0A2Y8CNK7|A0A2Y8CNK7_SHISO	tr|A0A1X9WWF0|A0A1X9WWF0_SHISO	118.54	true	2	1	1	0	0	-1	2	2	2	2	8	8								Representative	Representative
tr|A0A0I4S457|A0A0I4S457_SHISO	UPF0502 protein YceH OS=Shigella sonnei OX=624 GN=yceH PE=3 SV=1	tr|A0A0I4S457|A0A0I4S457_SHISO; tr|A0A200LM18|A0A200LM18_SHISO; tr|A0A659ZED3|A0A659ZED3_SHISO		117.93	true	2	3	0	0	0	-1	3	3	3	3	13	13			Representative					Representative	Representative														Representative
tr|A0A0H7Q6K4|A0A0H7Q6K4_SHISO	Thioredoxin/glutathione peroxidase BtuE OS=Shigella sonnei OX=624 GN=btuE PE=3 SV=1	tr|A0A0H7Q6K4|A0A0H7Q6K4_SHISO; tr|A0A656B8A9|A0A656B8A9_SHISO; tr|A0A659ZGX8|A0A659ZGX8_SHISO		116.65	true	2	3	0	0	0	-1	2	2	2	2	5	5														Representative	Representative	Representative
tr|A0A0I3NR74|A0A0I3NR74_SHISO	50S ribosomal protein L33 OS=Shigella sonnei OX=624 GN=rpmG PE=3 SV=1	tr|A0A0I3NR74|A0A0I3NR74_SHISO		116.11	true	2	1	0	0	0	-1	1	1	1	1	82	82		Representative		Representative	Representative					Representative				Representative		Representative	Representative	Representative	Representative					Representative		Representative						Representative
tr|A0A0H8LY21|A0A0H8LY21_SHISO	Peptidoglycan-associated protein OS=Shigella sonnei OX=624 GN=pal PE=3 SV=1	tr|A0A0H8LY21|A0A0H8LY21_SHISO		115.9	true	2	1	0	0	0	-1	2	2	2	2	15	15		Representative																Representative	Representative							Representative
tr|A0A023PYB3|A0A023PYB3_SHISO	Protein YeaA OS=Shigella sonnei OX=624 GN=yeaA PE=4 SV=1	tr|A0A023PYB3|A0A023PYB3_SHISO; tr|A0A140KU11|A0A140KU11_SHISO; tr|A0A1X9WZD7|A0A1X9WZD7_SHISO; tr|A0A200LJQ9|A0A200LJQ9_SHISO	tr|A0A131HLV4|A0A131HLV4_SHISO; tr|A0A6M6GD24|A0A6M6GD24_SHISO; tr|D2U5Y2|D2U5Y2_SHISO	115.86	true	2	4	3	0	0	-1	2	2	2	2	7	7																		Representative	Representative
tr|A0A2Y6SC10|A0A2Y6SC10_SHISO	Uncharacterized protein OS=Shigella sonnei OX=624 GN=DMA07_00185 PE=4 SV=1	tr|A0A2Y6SC10|A0A2Y6SC10_SHISO		115.16	true	2	1	0	0	0	-1	1	1	1	1	10	10								Representative	Representative
tr|A0A6M6ET30|A0A6M6ET30_SHISO	RNA-binding protein Hfq OS=Shigella sonnei OX=624 GN=hfq PE=3 SV=1	tr|A0A6M6ET30|A0A6M6ET30_SHISO; tr|A2V877|A2V877_SHISO		114.46	true	2	2	0	0	0	-1	2	2	2	2	9	9								Representative	Representative
tr|A0A0I0KMB0|A0A0I0KMB0_SHISO	Soluble cytochrome b562 OS=Shigella sonnei OX=624 GN=cybC PE=3 SV=1	tr|A0A0I0KMB0|A0A0I0KMB0_SHISO; tr|A0A659ZM03|A0A659ZM03_SHISO		113.92	true	2	2	0	0	0	-1	2	2	2	2	21	21				Representative								Representative												Representative	Representative					Representative
tr|A0A0H8UPZ9|A0A0H8UPZ9_SHISO	DUF2501 domain-containing protein OS=Shigella sonnei OX=624 GN=yjjA PE=4 SV=1	tr|A0A0H8UPZ9|A0A0H8UPZ9_SHISO; tr|A0A1S9IVJ1|A0A1S9IVJ1_SHISO; tr|A0A236GKE3|A0A236GKE3_SHISO; tr|A0A659ZRB8|A0A659ZRB8_SHISO		113.23	true	2	4	0	0	0	-1	2	2	2	2	5	5									Representative					Representative													Representative	Representative
tr|A0A0I3C4L5|A0A0I3C4L5_SHISO	Cys-tRNA(Pro)/Cys-tRNA(Cys) deacylase OS=Shigella sonnei OX=624 GN=ybaK PE=3 SV=1	tr|A0A0I3C4L5|A0A0I3C4L5_SHISO; tr|A0A1H0FNV6|A0A1H0FNV6_SHISO		112.8	true	2	2	0	0	0	-1	2	2	2	2	25	25		Representative	Representative					Representative	Representative					Representative	Representative	Representative	Representative	Representative	Representative									Representative
tr|A0A0I0R128|A0A0I0R128_SHISO	CoA-binding protein OS=Shigella sonnei OX=624 GN=yccU PE=4 SV=1	tr|A0A0I0R128|A0A0I0R128_SHISO; tr|A0A659ZFT0|A0A659ZFT0_SHISO		112.7	true	2	2	0	0	0	-1	2	2	2	2	6	6								Representative						Representative		Representative
tr|A0A0I0MPQ7|A0A0I0MPQ7_SHISO	Fe2+-enterobactin ABC transporter substrate-binding protein OS=Shigella sonnei OX=624 GN=fepB PE=4 SV=1	tr|A0A0I0MPQ7|A0A0I0MPQ7_SHISO; tr|A0A659ZNE3|A0A659ZNE3_SHISO		112.37	true	2	2	0	0	0	-1	2	2	2	2	17	17		Representative	Representative											Representative	Representative			Representative	Representative							Representative		Representative	Representative
tr|A0A0H9B4F5|A0A0H9B4F5_SHISO	Transcriptional regulator SlyA OS=Shigella sonnei OX=624 GN=slyA PE=3 SV=1	tr|A0A0H9B4F5|A0A0H9B4F5_SHISO; tr|A0A659ZIK6|A0A659ZIK6_SHISO		112.33	true	2	2	0	0	0	-1	2	2	2	2	23	23		Representative	Representative					Representative	Representative					Representative		Representative						Representative	Representative			Representative		Representative
tr|A0A0I1ULN2|A0A0I1ULN2_SHISO	Sugar phosphatase YidA OS=Shigella sonnei OX=624 GN=yidA PE=4 SV=1	tr|A0A0I1ULN2|A0A0I1ULN2_SHISO		111.53	true	2	1	0	0	0	-1	2	2	2	2	13	13						Representative	Representative	Representative						Representative	Representative	Representative		Representative					Representative
tr|A0A0H7WTA3|A0A0H7WTA3_SHISO	Peptidoglycan lytic exotransglycosylase OS=Shigella sonnei OX=624 GN=mltD PE=3 SV=1	tr|A0A0H7WTA3|A0A0H7WTA3_SHISO; tr|A0A0H8N0R2|A0A0H8N0R2_SHISO		110.44	true	2	2	0	0	0	-1	1	1	1	1	7	7		Representative						Representative										Representative
tr|A0A0H7UBS4|A0A0H7UBS4_SHISO	Arsenate reductase OS=Shigella sonnei OX=624 GN=arsC1 PE=3 SV=1	tr|A0A0H7UBS4|A0A0H7UBS4_SHISO; tr|A0A200LMJ6|A0A200LMJ6_SHISO; tr|A0A659ZJ36|A0A659ZJ36_SHISO	tr|A0A656BLT5|A0A656BLT5_SHISO	109.33	true	2	3	1	0	0	-1	2	2	2	2	65	65		Representative	Representative					Representative	Representative					Representative	Representative	Representative	Representative					Representative	Representative					Representative
tr|A0A0I0ENB8|A0A0I0ENB8_SHISO	Antibiotic biosynthesis monooxygenase OS=Shigella sonnei OX=624 GN=ygiN PE=4 SV=1	tr|A0A0I0ENB8|A0A0I0ENB8_SHISO		109.13	true	2	1	0	0	0	-1	2	2	2	2	79	79		Representative	Representative	Representative		Representative		Representative	Representative			Representative		Representative	Representative	Representative	Representative	Representative	Representative				Representative			Representative	Representative	Representative	Representative			Representative
tr|A0A0I1SVF9|A0A0I1SVF9_SHISO	GTP cyclohydrolase-2 OS=Shigella sonnei OX=624 GN=ribA PE=3 SV=1	tr|A0A0I1SVF9|A0A0I1SVF9_SHISO; tr|A0A656BQL1|A0A656BQL1_SHISO		108.3	true	2	2	0	0	0	-1	3	3	3	3	5	5									Representative					Representative	Representative	Representative
tr|A0A0H9DQT1|A0A0H9DQT1_SHISO	OsmC family protein OS=Shigella sonnei OX=624 GN=yhfA PE=4 SV=1	tr|A0A0H9DQT1|A0A0H9DQT1_SHISO		108.08	true	2	1	0	0	0	-1	2	2	2	2	9	9		Representative						Representative						Representative			Representative					Representative
tr|A0A0H8KFB7|A0A0H8KFB7_SHISO	DNA-binding response regulator OS=Shigella sonnei OX=624 GN=ompR PE=4 SV=1	tr|A0A0H8KFB7|A0A0H8KFB7_SHISO; tr|A0A6G5ZN78|A0A6G5ZN78_SHISO		107.98	true	2	2	0	0	0	-1	2	2	2	2	28	28		Representative						Representative						Representative	Representative	Representative	Representative	Representative				Representative						Representative
tr|A0A2Y3ICQ9|A0A2Y3ICQ9_SHISO	Phage N-6-adenine-methyltransferase OS=Shigella sonnei OX=624 GN=DMA07_00080 PE=4 SV=1	tr|A0A2Y3ICQ9|A0A2Y3ICQ9_SHISO		107.84	true	2	1	0	0	0	-1	3	3	3	3	3	3								Representative	Representative													Representative
tr|A0A0H8YIV1|A0A0H8YIV1_SHISO	Proline aminopeptidase P II OS=Shigella sonnei OX=624 GN=pepP PE=4 SV=1	tr|A0A0H8YIV1|A0A0H8YIV1_SHISO; tr|A0A200LEP1|A0A200LEP1_SHISO; tr|A0A656B7F6|A0A656B7F6_SHISO; tr|A0A659ZSD1|A0A659ZSD1_SHISO		107.6	true	2	4	0	0	0	-1	2	2	2	2	4	4								Representative	Representative
tr|A0A0H9H2R1|A0A0H9H2R1_SHISO	Acid stress chaperone HdeA OS=Shigella sonnei OX=624 GN=hdeA PE=3 SV=1	tr|A0A0H9H2R1|A0A0H9H2R1_SHISO		107.19	true	2	1	0	0	0	-1	1	1	1	1	29	29								Representative	Representative					Representative	Representative			Representative	Representative							Representative	Representative	Representative				Representative
tr|A0A0H9G8Z4|A0A0H9G8Z4_SHISO	DNA-binding protein OS=Shigella sonnei OX=624 GN=stpA PE=3 SV=1	tr|A0A0H9G8Z4|A0A0H9G8Z4_SHISO		107.18	true	2	1	0	0	0	-1	3	2	3	2	7	4		Subset						Representative									Subset	Subset
tr|A0A0I4K271|A0A0I4K271_SHISO	Sulfatase OS=Shigella sonnei OX=624 GN=betC PE=3 SV=1	tr|A0A0I4K271|A0A0I4K271_SHISO; tr|A0A200L4B6|A0A200L4B6_SHISO; tr|A0A659ZF85|A0A659ZF85_SHISO		106.17	true	2	3	0	0	0	-1	2	2	2	2	5	5																										Representative	Representative
tr|A0A0I5H1W9|A0A0I5H1W9_SHISO	30S ribosomal protein S19 OS=Shigella sonnei OX=624 GN=rpsS PE=3 SV=1	tr|A0A0I5H1W9|A0A0I5H1W9_SHISO		105.16	true	2	1	0	0	0	-1	2	2	2	2	161	161		Representative		Representative	Representative	Representative	Representative	Representative	Representative		Representative	Representative	Representative	Representative	Representative		Representative	Representative	Representative	Representative	Representative				Representative	Representative	Representative	Representative		Representative	Representative
tr|A0A0H8DFJ1|A0A0H8DFJ1_SHISO	Protein ygiW OS=Shigella sonnei OX=624 GN=ygiW_2 PE=4 SV=1	tr|A0A0H8DFJ1|A0A0H8DFJ1_SHISO; tr|A0A659ZHJ2|A0A659ZHJ2_SHISO		104.97	true	2	2	0	0	0	-1	2	2	2	2	17	17																		Representative	Representative					Representative		Representative			Representative			Representative
tr|A0A0I1QWV7|A0A0I1QWV7_SHISO	Peptide chain release factor 1 OS=Shigella sonnei OX=624 GN=prfA PE=3 SV=1	tr|A0A0I1QWV7|A0A0I1QWV7_SHISO; tr|A0A659ZPV5|A0A659ZPV5_SHISO		104.91	true	2	2	0	0	0	-1	1	1	1	1	6	6								Representative						Representative		Representative	Representative
tr|A0A656BCY8|A0A656BCY8_SHISO	Uncharacterized protein OS=Shigella sonnei OX=624 GN=ERS009859_04003 PE=4 SV=1	tr|A0A656BCY8|A0A656BCY8_SHISO; tr|A0A656C3A0|A0A656C3A0_SHISO		104.75	true	2	2	0	0	0	-1	1	1	1	1	4	4																																Representative
tr|A0A0H8YGB8|A0A0H8YGB8_SHISO	Flavodoxin OS=Shigella sonnei OX=624 GN=mioC_1 PE=4 SV=1	tr|A0A0H8YGB8|A0A0H8YGB8_SHISO	tr|A0A659ZJY7|A0A659ZJY7_SHISO	104.35	true	2	1	1	0	0	-1	2	2	2	2	4	4														Representative	Representative		Representative
tr|A0A0I2GWP3|A0A0I2GWP3_SHISO	Nitrogen regulatory protein P-II OS=Shigella sonnei OX=624 GN=glnB PE=3 SV=1	tr|A0A0I2GWP3|A0A0I2GWP3_SHISO		103.55	true	2	1	0	0	0	-1	2	2	2	2	83	83		Representative	Representative					Representative	Representative					Representative	Representative	Representative	Representative	Representative	Representative				Representative			Representative	Representative	Representative	Representative
tr|A0A0I1GNM9|A0A0I1GNM9_SHISO	Putative polymerase/proteinase OS=Shigella sonnei OX=624 GN=yajG PE=4 SV=1	tr|A0A0I1GNM9|A0A0I1GNM9_SHISO; tr|A0A0I1VI83|A0A0I1VI83_SHISO; tr|A0A200LB66|A0A200LB66_SHISO; tr|A0A659ZLV3|A0A659ZLV3_SHISO		103.43	true	2	4	0	0	0	-1	2	2	2	2	30	30		Representative	Representative											Representative	Representative	Representative	Representative	Representative	Representative							Representative	Representative
tr|A0A0H8WZI1|A0A0H8WZI1_SHISO	50S ribosomal protein L30 OS=Shigella sonnei OX=624 GN=rpmD PE=3 SV=1	tr|A0A0H8WZI1|A0A0H8WZI1_SHISO		102.37	true	2	1	0	0	0	-1	2	2	2	2	129	129		Representative	Representative	Representative	Representative	Representative	Representative	Representative		Representative	Representative			Representative	Representative	Representative	Representative	Representative	Representative				Representative	Representative	Representative							Representative
tr|A0A0H7L3Y5|A0A0H7L3Y5_SHISO	GTP cyclohydrolase 1 OS=Shigella sonnei OX=624 GN=folE PE=3 SV=1	tr|A0A0H7L3Y5|A0A0H7L3Y5_SHISO		102.34	true	2	1	0	0	0	-1	2	2	2	2	8	8								Representative	Representative					Representative									Representative
tr|A0A0I2K9H8|A0A0I2K9H8_SHISO	Threonine--tRNA ligase OS=Shigella sonnei OX=624 GN=thrS PE=3 SV=1	tr|A0A0I2K9H8|A0A0I2K9H8_SHISO		101.52	true	2	1	0	0	0	-1	2	2	2	2	24	24					Representative	Representative	Representative		Representative	Representative	Representative	Representative		Representative								Representative	Representative			Representative	Representative	Representative				Representative
tr|A0A0I1S501|A0A0I1S501_SHISO	Ribosome-binding factor A OS=Shigella sonnei OX=624 GN=rbfA PE=3 SV=1	tr|A0A0I1S501|A0A0I1S501_SHISO		101.17	true	2	1	0	0	0	-1	2	2	2	2	23	23								Representative	Representative					Representative	Representative	Representative	Representative	Representative	Representative
tr|A0A0H8S6T2|A0A0H8S6T2_SHISO	Flavodoxin family protein OS=Shigella sonnei OX=624 GN=mdaB PE=4 SV=1	tr|A0A0H8S6T2|A0A0H8S6T2_SHISO; tr|A0A656BLM5|A0A656BLM5_SHISO; tr|A0A659ZKY9|A0A659ZKY9_SHISO	tr|A0A656BH13|A0A656BH13_SHISO	101.03	true	2	3	1	0	0	-1	2	2	2	2	18	18		Representative						Representative	Representative					Representative	Representative	Representative	Representative		Representative									Representative
tr|A0A0H9FTJ3|A0A0H9FTJ3_SHISO	DUF469 domain-containing protein OS=Shigella sonnei OX=624 GN=BZ172_07375 PE=4 SV=1	tr|A0A0H9FTJ3|A0A0H9FTJ3_SHISO; tr|A0A200LDT3|A0A200LDT3_SHISO; tr|A0A659ZRT3|A0A659ZRT3_SHISO		100.93	true	2	3	0	0	0	-1	2	2	2	2	46	46		Representative		Representative				Representative	Representative					Representative	Representative	Representative	Representative	Representative	Representative				Representative			Representative	Representative	Representative
tr|A0A2Y8URH0|A0A2Y8URH0_SHISO	Uncharacterized protein OS=Shigella sonnei OX=624 GN=DMA07_00045 PE=4 SV=1	tr|A0A2Y8URH0|A0A2Y8URH0_SHISO		99.87	true	2	1	0	0	0	-1	2	2	2	2	12	12								Representative	Representative
tr|A0A2Y6LR44|A0A2Y6LR44_SHISO	DL-methionine transporter ATP-binding subunit OS=Shigella sonnei OX=624 GN=metN_1 PE=4 SV=1	tr|A0A2Y6LR44|A0A2Y6LR44_SHISO; tr|A0A3T6KXN2|A0A3T6KXN2_SHISO		99.86	true	2	2	0	0	0	-1	2	2	2	2	7	7								Representative	Representative
tr|A0A0I5G3S3|A0A0I5G3S3_SHISO	3-oxoacyl-[acyl-carrier-protein] synthase 3 OS=Shigella sonnei OX=624 GN=fabH PE=3 SV=1	tr|A0A0I5G3S3|A0A0I5G3S3_SHISO; tr|A0A200LLY6|A0A200LLY6_SHISO; tr|A0A659ZEG0|A0A659ZEG0_SHISO		99.37	true	2	3	0	0	0	-1	1	1	1	1	49	49		Representative	Representative	Representative				Representative	Representative					Representative	Representative	Representative	Representative	Representative	Representative			Representative	Representative					Representative	Representative
tr|A0A023Q066|A0A023Q066_SHISO	PilS protein OS=Shigella sonnei OX=624 GN=pilS PE=4 SV=1	tr|A0A023Q066|A0A023Q066_SHISO; tr|A0A218NEZ3|A0A218NEZ3_SHISO		98.42	true	2	2	0	0	0	-1	1	1	1	1	8	8
tr|A0A1Q8PG94|A0A1Q8PG94_SHISO	Outer membrane receptor FepA OS=Shigella sonnei OX=624 GN=fepA PE=3 SV=1	tr|A0A1Q8PG94|A0A1Q8PG94_SHISO; tr|A0A659ZN82|A0A659ZN82_SHISO; tr|A0A6M6GN49|A0A6M6GN49_SHISO		97.89	true	2	3	0	0	0	-1	2	2	2	2	13	13																Representative		Representative	Representative			Representative	Representative
tr|A0A0I2W837|A0A0I2W837_SHISO	3-hydroxyacyl-[acyl-carrier-protein] dehydratase FabZ OS=Shigella sonnei OX=624 GN=fabZ PE=3 SV=1	tr|A0A0I2W837|A0A0I2W837_SHISO		97.58	true	2	1	0	0	0	-1	2	2	2	2	8	8								Representative	Representative
tr|A0A0I1ISU1|A0A0I1ISU1_SHISO	ATP-dependent dethiobiotin synthetase BioD OS=Shigella sonnei OX=624 GN=bioD2 PE=3 SV=1	tr|A0A0I1ISU1|A0A0I1ISU1_SHISO; tr|A0A200LGI2|A0A200LGI2_SHISO; tr|A0A659ZIQ2|A0A659ZIQ2_SHISO		96.33	true	2	3	0	0	0	-1	2	2	2	2	2	2								Representative	Representative
tr|A0A0I0P6J9|A0A0I0P6J9_SHISO	Erythronate-4-phosphate dehydrogenase OS=Shigella sonnei OX=624 GN=pdxB PE=3 SV=1	tr|A0A0I0P6J9|A0A0I0P6J9_SHISO; tr|A0A0I1NHX9|A0A0I1NHX9_SHISO; tr|A0A200LKU4|A0A200LKU4_SHISO; tr|A0A659ZIK8|A0A659ZIK8_SHISO		96.31	true	2	4	0	0	0	-1	2	2	2	2	2	2								Representative
tr|A0A0A0QW68|A0A0A0QW68_SHISO	UV protection and mutation protein OS=Shigella sonnei OX=624 GN=impC PE=4 SV=1	tr|A0A0A0QW68|A0A0A0QW68_SHISO; tr|A0A1V0DNQ1|A0A1V0DNQ1_SHISO; tr|N0GUG4|N0GUG4_SHISO		96.19	true	2	3	0	0	0	-1	1	1	1	1	4	4				Representative													Representative
tr|A0A0I1G9Y9|A0A0I1G9Y9_SHISO	Pseudouridine-5'-phosphate glycosidase OS=Shigella sonnei OX=624 GN=psuG PE=3 SV=1	tr|A0A0I1G9Y9|A0A0I1G9Y9_SHISO; tr|A0A656BG25|A0A656BG25_SHISO; tr|A0A659ZFE5|A0A659ZFE5_SHISO; tr|A0A659ZNL8|A0A659ZNL8_SHISO	tr|A0A200LIL6|A0A200LIL6_SHISO	95.77	true	2	4	1	0	0	-1	2	2	2	2	8	8			Representative			Representative																				Representative	Representative
tr|A0A0I4N0K6|A0A0I4N0K6_SHISO	NAD dependent epimerase/dehydratase family protein OS=Shigella sonnei OX=624 GN=yeeZ PE=4 SV=1	tr|A0A0I4N0K6|A0A0I4N0K6_SHISO; tr|A0A200L4P2|A0A200L4P2_SHISO; tr|A0A659ZT43|A0A659ZT43_SHISO		94.74	true	2	3	0	0	0	-1	1	1	1	1	11	11								Representative	Representative							Representative	Representative						Representative
tr|A0A656BSS7|A0A656BSS7_SHISO	Methyltransferase OS=Shigella sonnei OX=624 GN=rsrIM PE=3 SV=1	tr|A0A656BSS7|A0A656BSS7_SHISO	tr|A0A0I4K523|A0A0I4K523_SHISO; tr|A0A659ZFC3|A0A659ZFC3_SHISO; tr|A0A659ZR81|A0A659ZR81_SHISO; tr|A0A6M6F5E7|A0A6M6F5E7_SHISO; tr|A0A6M6GTM8|A0A6M6GTM8_SHISO	94.55	true	2	1	5	0	0	-1	2	2	2	2	12	12
tr|A0A0H8Y2J2|A0A0H8Y2J2_SHISO	Peptidyl-tRNA hydrolase OS=Shigella sonnei OX=624 GN=pth PE=3 SV=1	tr|A0A0H8Y2J2|A0A0H8Y2J2_SHISO; tr|A0A3T6L6N0|A0A3T6L6N0_SHISO; tr|A0A656BND9|A0A656BND9_SHISO	tr|A0A200LHN8|A0A200LHN8_SHISO; tr|A0A656C3G8|A0A656C3G8_SHISO	94.42	true	2	3	2	0	0	-1	2	2	2	2	10	10								Representative	Representative					Representative	Representative	Representative	Representative
tr|A0A0I1B1P3|A0A0I1B1P3_SHISO	Addiction module toxin, GnsA/GnsB family OS=Shigella sonnei OX=624 GN=BZ172_21580 PE=3 SV=1	tr|A0A0I1B1P3|A0A0I1B1P3_SHISO; tr|A0A200L649|A0A200L649_SHISO		94.18	true	2	2	0	0	0	-1	1	1	1	1	5	5								Representative	Representative					Representative
tr|A0A2Y5WWM9|A0A2Y5WWM9_SHISO	Uncharacterized protein OS=Shigella sonnei OX=624 GN=DMA07_00135 PE=4 SV=1	tr|A0A2Y5WWM9|A0A2Y5WWM9_SHISO		94.17	true	2	1	0	0	0	-1	2	2	2	2	10	10								Representative	Representative
tr|A0A0H7N7Z5|A0A0H7N7Z5_SHISO	Probable phosphoglycerate mutase GpmB OS=Shigella sonnei OX=624 GN=cobC_1 PE=3 SV=1	tr|A0A0H7N7Z5|A0A0H7N7Z5_SHISO		94.01	true	2	1	0	0	0	-1	2	2	2	2	2	2														Representative
tr|A0A0I2T6E3|A0A0I2T6E3_SHISO	DUF406 family protein OS=Shigella sonnei OX=624 GN=yiiS_1 PE=3 SV=1	tr|A0A0I2T6E3|A0A0I2T6E3_SHISO; tr|A0A200L672|A0A200L672_SHISO; tr|A0A659ZIW0|A0A659ZIW0_SHISO		93.17	true	2	3	0	0	0	-1	1	1	1	1	21	21								Representative	Representative					Representative	Representative			Representative				Representative	Representative
tr|A0A383JBR9|A0A383JBR9_SHISO	Uncharacterized protein OS=Shigella sonnei OX=624 GN=SAMEA3891730_00021 PE=4 SV=1	tr|A0A383JBR9|A0A383JBR9_SHISO; tr|A0A3W3J0P0|A0A3W3J0P0_SHISO		92.89	true	2	2	0	0	0	-1	3	3	3	3	9	9								Representative	Representative
tr|A0A0I0ZUP2|A0A0I0ZUP2_SHISO	5'-methylthioadenosine/S-adenosylhomocysteine nucleosidase OS=Shigella sonnei OX=624 GN=mtnN PE=3 SV=1	tr|A0A0I0ZUP2|A0A0I0ZUP2_SHISO		92.46	true	2	1	0	0	0	-1	1	1	1	1	102	102		Representative	Representative	Representative	Representative	Representative	Representative	Representative	Representative			Representative	Representative	Representative	Representative	Representative	Representative	Representative	Representative			Representative	Representative			Representative	Representative	Representative	Representative
tr|A0A0I2PYQ9|A0A0I2PYQ9_SHISO	50S ribosomal protein L34 OS=Shigella sonnei OX=624 GN=rpmH PE=3 SV=1	tr|A0A0I2PYQ9|A0A0I2PYQ9_SHISO		92.17	true	2	1	0	0	0	-1	2	2	2	2	49	49		Representative	Representative	Representative				Representative	Representative			Representative		Representative	Representative											Representative		Representative	Representative
tr|A0A0H8KJD1|A0A0H8KJD1_SHISO	Thymidylate synthase OS=Shigella sonnei OX=624 GN=thyA_2 PE=3 SV=1	tr|A0A0H8KJD1|A0A0H8KJD1_SHISO; tr|A0A200LG92|A0A200LG92_SHISO		91.6	true	2	2	0	0	0	-1	2	2	2	2	2	2								Representative	Representative
tr|A0A0I4J8T3|A0A0I4J8T3_SHISO	Acyl-[acyl-carrier-protein]--UDP-N-acetylglucosamine O-acyltransferase OS=Shigella sonnei OX=624 GN=lpxA PE=3 SV=1	tr|A0A0I4J8T3|A0A0I4J8T3_SHISO		91.56	true	2	1	0	0	0	-1	2	2	2	2	5	5								Representative	Representative
tr|A0A0I0JS77|A0A0I0JS77_SHISO	MmcQ/YjbR family DNA-binding protein OS=Shigella sonnei OX=624 GN=yjbR_2 PE=4 SV=1	tr|A0A0I0JS77|A0A0I0JS77_SHISO; tr|A0A200LGY0|A0A200LGY0_SHISO		89.96	true	2	2	0	0	0	-1	2	2	2	2	16	16														Representative		Representative						Representative	Representative
tr|A0A0I1CC95|A0A0I1CC95_SHISO	Delta-aminolevulinic acid dehydratase OS=Shigella sonnei OX=624 GN=hemB PE=3 SV=1	tr|A0A0I1CC95|A0A0I1CC95_SHISO		89.61	true	2	1	0	0	0	-1	2	2	2	2	2	2								Representative	Representative
tr|A0A0H8I017|A0A0H8I017_SHISO	Aspartate-semialdehyde dehydrogenase OS=Shigella sonnei OX=624 GN=usg PE=4 SV=1	tr|A0A0H8I017|A0A0H8I017_SHISO; tr|A0A200LKT8|A0A200LKT8_SHISO		89.48	true	2	2	0	0	0	-1	2	2	2	2	4	4								Representative	Representative					Representative
tr|A0A0H8ZVX3|A0A0H8ZVX3_SHISO	6-N-hydroxylaminopurine resistance protein OS=Shigella sonnei OX=624 GN=yiiM PE=4 SV=1	tr|A0A0H8ZVX3|A0A0H8ZVX3_SHISO; tr|A0A656C2K9|A0A656C2K9_SHISO	tr|A0A659ZDX8|A0A659ZDX8_SHISO	89.03	true	2	2	1	0	0	-1	2	2	2	2	5	5								Representative						Representative	Representative
tr|A0A0I0TCF5|A0A0I0TCF5_SHISO	L-serine dehydratase OS=Shigella sonnei OX=624 GN=sdaB PE=3 SV=1	tr|A0A0I0TCF5|A0A0I0TCF5_SHISO; tr|A0A236JQZ2|A0A236JQZ2_SHISO; tr|A0A2Y3GQI7|A0A2Y3GQI7_SHISO	tr|A0A659ZJU7|A0A659ZJU7_SHISO	88.74	true	2	3	1	0	0	-1	2	2	2	2	5	5								Representative	Representative					Representative	Representative
tr|A0A0I4C176|A0A0I4C176_SHISO	Copper homeostasis protein CutC OS=Shigella sonnei OX=624 GN=cutC PE=3 SV=1	tr|A0A0I4C176|A0A0I4C176_SHISO; tr|A0A659ZK83|A0A659ZK83_SHISO	tr|A0A656BWL7|A0A656BWL7_SHISO	88.46	true	2	2	1	0	0	-1	2	2	2	2	7	7								Representative								Representative	Representative	Representative
tr|A0A0I4K1E8|A0A0I4K1E8_SHISO	Group 4 capsule (G4C) polysaccharide, YmcB OS=Shigella sonnei OX=624 GN=ymcB_1 PE=4 SV=1	tr|A0A0I4K1E8|A0A0I4K1E8_SHISO; tr|A0A200LCT5|A0A200LCT5_SHISO		88.21	true	2	2	0	0	0	-1	2	2	2	2	6	6								Representative						Representative		Representative	Representative
tr|A0A0I3CIW7|A0A0I3CIW7_SHISO	Deoxyuridine 5'-triphosphate nucleotidohydrolase OS=Shigella sonnei OX=624 GN=dut PE=3 SV=1	tr|A0A0I3CIW7|A0A0I3CIW7_SHISO; tr|A0A200LEA4|A0A200LEA4_SHISO; tr|A0A3V0SAT0|A0A3V0SAT0_SHISO; tr|A0A656B9K7|A0A656B9K7_SHISO; tr|A0A659ZSN2|A0A659ZSN2_SHISO		87.51	true	2	5	0	0	0	-1	1	1	1	1	57	57		Representative	Representative					Representative	Representative					Representative	Representative	Representative	Representative	Representative	Representative			Representative	Representative			Representative	Representative	Representative	Representative
tr|A0A0I1XJK5|A0A0I1XJK5_SHISO	N-acetylglucosamine-6-phosphate deacetylase OS=Shigella sonnei OX=624 GN=nagA PE=3 SV=1	tr|A0A0I1XJK5|A0A0I1XJK5_SHISO; tr|A0A656BU70|A0A656BU70_SHISO		87.16	true	2	2	0	0	0	-1	1	1	1	1	3	3																						Representative	Representative
tr|A0A0H8USS8|A0A0H8USS8_SHISO	L-threonine 3-dehydrogenase OS=Shigella sonnei OX=624 GN=tdh PE=3 SV=1	tr|A0A0H8USS8|A0A0H8USS8_SHISO; tr|A0A0I1GZL5|A0A0I1GZL5_SHISO	tr|A0A656BVK4|A0A656BVK4_SHISO	86.78	true	2	2	1	0	0	-1	2	2	2	2	10	10								Representative	Representative														Representative
tr|A0A0I1G9W6|A0A0I1G9W6_SHISO	Outer membrane protein OmpW OS=Shigella sonnei OX=624 GN=ompW PE=4 SV=1	tr|A0A0I1G9W6|A0A0I1G9W6_SHISO; tr|A0A1H0D6R1|A0A1H0D6R1_SHISO; tr|A0A656BSP3|A0A656BSP3_SHISO; tr|A0A659ZMN2|A0A659ZMN2_SHISO; tr|A0A6M6GMV7|A0A6M6GMV7_SHISO		86.53	true	2	5	0	0	0	-1	1	1	1	1	113	113		Representative	Representative	Representative	Representative	Representative	Representative	Representative	Representative			Representative		Representative	Representative	Representative	Representative	Representative	Representative	Representative			Representative	Representative		Representative	Representative	Representative	Representative			Representative
tr|A0A0I0B8Z9|A0A0I0B8Z9_SHISO	4-hydroxy-tetrahydrodipicolinate reductase OS=Shigella sonnei OX=624 GN=dapB PE=3 SV=1	tr|A0A0I0B8Z9|A0A0I0B8Z9_SHISO; tr|A0A200LKK6|A0A200LKK6_SHISO; tr|A0A656BL85|A0A656BL85_SHISO; tr|A0A659ZFU3|A0A659ZFU3_SHISO		86.28	true	2	4	0	0	0	-1	2	2	2	2	4	4								Representative	Representative
tr|A0A0H7KRB3|A0A0H7KRB3_SHISO	NAD-dependent protein deacylase OS=Shigella sonnei OX=624 GN=npdA PE=3 SV=1	tr|A0A0H7KRB3|A0A0H7KRB3_SHISO; tr|A0A200LM63|A0A200LM63_SHISO		86.04	true	2	2	0	0	0	-1	2	2	2	2	14	14								Representative	Representative					Representative	Representative	Representative	Representative						Representative					Representative
tr|A0A0H8IZE8|A0A0H8IZE8_SHISO	Lactoylglutathione lyase OS=Shigella sonnei OX=624 GN=gloA PE=3 SV=1	tr|A0A0H8IZE8|A0A0H8IZE8_SHISO		85.88	true	2	1	0	0	0	-1	2	2	2	2	28	28		Representative						Representative	Representative					Representative	Representative	Representative	Representative	Representative										Representative	Representative
tr|A0A2Y3AYH8|A0A2Y3AYH8_SHISO	Uncharacterized protein OS=Shigella sonnei OX=624 GN=DMA07_00585 PE=4 SV=1	tr|A0A2Y3AYH8|A0A2Y3AYH8_SHISO		85.87	true	2	1	0	0	0	-1	1	1	1	1	6	6								Representative	Representative
tr|A0A2Y3GN10|A0A2Y3GN10_SHISO	Phosphoribosyl-ATP pyrophosphohydrolase OS=Shigella sonnei OX=624 GN=DMA07_00120 PE=4 SV=1	tr|A0A2Y3GN10|A0A2Y3GN10_SHISO		85.36	true	2	1	0	0	0	-1	2	2	2	2	7	7								Representative	Representative
tr|A0A2Y6LPQ4|A0A2Y6LPQ4_SHISO	Uncharacterized protein OS=Shigella sonnei OX=624 GN=SAMEA3891730_00130 PE=4 SV=1	tr|A0A2Y6LPQ4|A0A2Y6LPQ4_SHISO		84.73	true	2	1	0	0	0	-1	1	1	1	1	10	10
tr|A0A0I2WKN5|A0A0I2WKN5_SHISO	5-carboxymethyl-2-hydroxymuconate delta-isomerase OS=Shigella sonnei OX=624 GN=ycgM PE=4 SV=1	tr|A0A0I2WKN5|A0A0I2WKN5_SHISO; tr|A0A200LC20|A0A200LC20_SHISO; tr|A0A659ZQ71|A0A659ZQ71_SHISO		84.56	true	2	3	0	0	0	-1	2	2	2	2	7	7														Representative	Representative	Representative	Representative						Representative
tr|A0A0I1CBC6|A0A0I1CBC6_SHISO	Aminotransferase OS=Shigella sonnei OX=624 GN=tyrB PE=3 SV=1	tr|A0A0I1CBC6|A0A0I1CBC6_SHISO; tr|A0A200LGY6|A0A200LGY6_SHISO; tr|A0A659ZR11|A0A659ZR11_SHISO		83.53	true	2	3	0	0	0	-1	1	1	1	1	4	4								Representative	Representative
tr|A0A0H8XS60|A0A0H8XS60_SHISO	Protein YcgL OS=Shigella sonnei OX=624 GN=ycgL PE=3 SV=1	tr|A0A0H8XS60|A0A0H8XS60_SHISO; tr|A0A1S9IUB6|A0A1S9IUB6_SHISO; tr|A0A200LBZ5|A0A200LBZ5_SHISO; tr|A0A659ZPU7|A0A659ZPU7_SHISO		83.29	true	2	4	0	0	0	-1	2	2	2	2	12	12		Representative	Representative						Representative					Representative	Representative								Representative				Representative		Representative
tr|A0A023PY50|A0A023PY50_SHISO	Minor pilin subunit PilV OS=Shigella sonnei OX=624 GN=pilV PE=4 SV=1	tr|A0A023PY50|A0A023PY50_SHISO; tr|A0A131HKV4|A0A131HKV4_SHISO; tr|A0A1W6F5X7|A0A1W6F5X7_SHISO; tr|A0A1X9QC24|A0A1X9QC24_SHISO; tr|A0A1X9QCA2|A0A1X9QCA2_SHISO; tr|A0A3T6L1K4|A0A3T6L1K4_SHISO		83.1	true	2	6	0	0	0	-1	2	2	2	2	4	4																		Representative	Representative
tr|A0A0I3KD93|A0A0I3KD93_SHISO	Outer membrane protein, YfaZ OS=Shigella sonnei OX=624 GN=yfaZ PE=4 SV=1	tr|A0A0I3KD93|A0A0I3KD93_SHISO; tr|A0A656B4U6|A0A656B4U6_SHISO; tr|A0A656BHM1|A0A656BHM1_SHISO	tr|A0A200LER9|A0A200LER9_SHISO; tr|A0A659ZFM5|A0A659ZFM5_SHISO	82.62	true	2	3	2	0	0	-1	2	2	2	2	7	7		Representative												Representative												Representative	Representative
tr|A0A0H9XJH8|A0A0H9XJH8_SHISO	Carboxy terminal-processing peptidase OS=Shigella sonnei OX=624 GN=prc PE=3 SV=1	tr|A0A0H9XJH8|A0A0H9XJH8_SHISO; tr|A0A200L8Y2|A0A200L8Y2_SHISO; tr|A0A656BJK3|A0A656BJK3_SHISO; tr|A0A656C0B1|A0A656C0B1_SHISO; tr|A0A659ZNZ8|A0A659ZNZ8_SHISO		82.37	true	2	5	0	0	0	-1	2	2	2	2	7	7														Representative				Representative	Representative
tr|A0A3Y9WWP9|A0A3Y9WWP9_SHISO	Uncharacterized protein OS=Shigella sonnei OX=624 GN=DMA07_00325 PE=4 SV=1	tr|A0A3Y9WWP9|A0A3Y9WWP9_SHISO		82.23	true	2	1	0	0	0	-1	2	2	2	2	2	2								Representative	Representative
tr|A0A0I0TBR9|A0A0I0TBR9_SHISO	6-phospho-beta-glucosidase OS=Shigella sonnei OX=624 GN=bglA PE=3 SV=1	tr|A0A0I0TBR9|A0A0I0TBR9_SHISO; tr|A0A1S9JTZ0|A0A1S9JTZ0_SHISO; tr|A0A200L884|A0A200L884_SHISO; tr|A0A656BG61|A0A656BG61_SHISO; tr|A0A659ZTM6|A0A659ZTM6_SHISO	tr|A0A0H8P8H9|A0A0H8P8H9_SHISO; tr|A0A659ZDK0|A0A659ZDK0_SHISO	81.96	true	2	5	2	0	0	-1	2	2	2	2	4	4														Sameset	Sameset								Representative
tr|A0A0H9WU58|A0A0H9WU58_SHISO	Pyridoxal phosphate homeostasis protein OS=Shigella sonnei OX=624 GN=yggS PE=3 SV=1	tr|A0A0H9WU58|A0A0H9WU58_SHISO; tr|A0A200L8J0|A0A200L8J0_SHISO; tr|A0A659ZRS3|A0A659ZRS3_SHISO		81.94	true	2	3	0	0	0	-1	2	2	2	2	4	4								Representative						Representative	Representative
tr|A0A0I4WDZ9|A0A0I4WDZ9_SHISO	Ferritin OS=Shigella sonnei OX=624 GN=ftnA PE=3 SV=1	tr|A0A0I4WDZ9|A0A0I4WDZ9_SHISO; tr|A0A656BQG2|A0A656BQG2_SHISO		80.94	true	2	2	0	0	0	-1	1	1	1	1	16	16								Representative	Representative
tr|A0A0I3C683|A0A0I3C683_SHISO	SecY/secA suppressor protein OS=Shigella sonnei OX=624 GN=BZ172_22070 PE=4 SV=1	tr|A0A0I3C683|A0A0I3C683_SHISO; tr|A0A656BEA1|A0A656BEA1_SHISO; tr|A0A659ZEK4|A0A659ZEK4_SHISO		80.65	true	2	3	0	0	0	-1	1	1	1	1	2	2																Representative	Representative
tr|A0A0H9WT90|A0A0H9WT90_SHISO	Peptidase T OS=Shigella sonnei OX=624 GN=pepT PE=3 SV=1	tr|A0A0H9WT90|A0A0H9WT90_SHISO; tr|A0A200LM16|A0A200LM16_SHISO; tr|A0A656BSV1|A0A656BSV1_SHISO	tr|A0A383JCK3|A0A383JCK3_SHISO	80.54	true	2	3	1	0	0	-1	2	2	2	2	5	5								Representative
tr|A0A0H8H677|A0A0H8H677_SHISO	Polyamine aminopropyltransferase OS=Shigella sonnei OX=624 GN=speE PE=3 SV=1	tr|A0A0H8H677|A0A0H8H677_SHISO; tr|A0A200L9P6|A0A200L9P6_SHISO; tr|A0A659ZGE1|A0A659ZGE1_SHISO; tr|A0A6N3MMX2|A0A6N3MMX2_SHISO		80.48	true	2	4	0	0	0	-1	2	2	2	2	9	9		Representative						Representative							Representative													Representative
tr|A0A0H9ULK5|A0A0H9ULK5_SHISO	Co-chaperone YbbN OS=Shigella sonnei OX=624 GN=ybbN PE=4 SV=1	tr|A0A0H9ULK5|A0A0H9ULK5_SHISO; tr|A0A200LIF9|A0A200LIF9_SHISO; tr|A0A659ZH24|A0A659ZH24_SHISO		79.82	true	2	3	0	0	0	-1	2	2	2	2	16	16		Representative	Representative					Representative	Representative									Representative	Representative			Representative	Representative
tr|A0A0H9LT37|A0A0H9LT37_SHISO	MBL fold metallo-hydrolase OS=Shigella sonnei OX=624 GN=BZ172_21150 PE=4 SV=1	tr|A0A0H9LT37|A0A0H9LT37_SHISO; tr|A0A659ZEQ4|A0A659ZEQ4_SHISO		79.42	true	2	2	0	0	0	-1	1	1	1	1	37	37		Representative	Representative					Representative	Representative					Representative	Representative	Representative	Representative	Representative	Representative			Representative	Representative			Representative	Representative	Representative
tr|A0A0I4YG53|A0A0I4YG53_SHISO	Lipoate-protein ligase A OS=Shigella sonnei OX=624 GN=lplA PE=3 SV=1	tr|A0A0I4YG53|A0A0I4YG53_SHISO; tr|A0A659ZRJ5|A0A659ZRJ5_SHISO		78.78	true	2	2	0	0	0	-1	1	1	1	1	7	7														Representative	Representative	Representative	Representative					Representative
tr|A0A1X9WY51|A0A1X9WY51_SHISO	Ail/Lom family protein OS=Shigella sonnei OX=624 GN=ail PE=4 SV=1	tr|A0A1X9WY51|A0A1X9WY51_SHISO; tr|A0A200LA85|A0A200LA85_SHISO; tr|A0A656BAI9|A0A656BAI9_SHISO; tr|A0A656BWJ7|A0A656BWJ7_SHISO; tr|A0A656C4Q3|A0A656C4Q3_SHISO; tr|A0A659ZHY4|A0A659ZHY4_SHISO; tr|A0A659ZPF9|A0A659ZPF9_SHISO; tr|A0A659ZQC6|A0A659ZQC6_SHISO; tr|A0A6M6F8V5|A0A6M6F8V5_SHISO; tr|A0A6M6GUE7|A0A6M6GUE7_SHISO		78.64	true	2	10	0	0	0	-1	1	1	1	1	12	12
tr|A0A0I3HLZ7|A0A0I3HLZ7_SHISO	Outer membrane protein OS=Shigella sonnei OX=624 GN=ompX_2 PE=4 SV=1	tr|A0A0I3HLZ7|A0A0I3HLZ7_SHISO		78.64	true	2	1	0	0	0	-1	1	1	1	1	12	12
tr|A0A0I1G856|A0A0I1G856_SHISO	Protein of uncharacterized function (DUF2810) OS=Shigella sonnei OX=624 GN=yibL PE=4 SV=1	tr|A0A0I1G856|A0A0I1G856_SHISO; tr|A0A200L7V5|A0A200L7V5_SHISO		78.53	true	2	2	0	0	0	-1	2	2	2	2	13	13									Representative					Representative	Representative				Representative	Representative	Representative							Representative
tr|A0A0I2EE27|A0A0I2EE27_SHISO	Peptidyl-prolyl cis-trans isomerase OS=Shigella sonnei OX=624 GN=fkpB PE=3 SV=1	tr|A0A0I2EE27|A0A0I2EE27_SHISO		78.24	true	2	1	0	0	0	-1	1	1	1	1	5	5								Representative						Representative	Representative
tr|A0A0I0GT19|A0A0I0GT19_SHISO	Lon protease OS=Shigella sonnei OX=624 GN=lon PE=2 SV=1	tr|A0A0I0GT19|A0A0I0GT19_SHISO; tr|A0A200LBW4|A0A200LBW4_SHISO; tr|A0A656BUV7|A0A656BUV7_SHISO		77.57	true	2	3	0	0	0	-1	2	2	2	2	2	2								Representative
tr|A0A2Y3GSJ4|A0A2Y3GSJ4_SHISO	DNA polymerase I OS=Shigella sonnei OX=624 GN=polA_1 PE=4 SV=1	tr|A0A2Y3GSJ4|A0A2Y3GSJ4_SHISO		77.39	true	2	1	0	0	0	-1	1	1	1	1	2	2								Representative	Representative
tr|A0A0I0WZ92|A0A0I0WZ92_SHISO	Bifunctional murein DD-endopeptidase/murein LD-carboxypeptidase OS=Shigella sonnei OX=624 GN=spr_1 PE=3 SV=1	tr|A0A0I0WZ92|A0A0I0WZ92_SHISO		76.41	true	2	1	0	0	0	-1	1	1	1	1	9	9		Representative	Representative																							Representative	Representative
tr|A0A0I4B8F1|A0A0I4B8F1_SHISO	Xanthine-guanine phosphoribosyltransferase OS=Shigella sonnei OX=624 GN=gpt PE=3 SV=1	tr|A0A0I4B8F1|A0A0I4B8F1_SHISO		76.25	true	2	1	0	0	0	-1	2	2	2	2	22	22		Representative	Representative					Representative	Representative						Representative	Representative		Representative					Representative					Representative	Representative
tr|A0A0H8BQI0|A0A0H8BQI0_SHISO	Glutathionylspermidine synthase OS=Shigella sonnei OX=624 GN=gsp_2 PE=4 SV=1	tr|A0A0H8BQI0|A0A0H8BQI0_SHISO; tr|A0A200LL49|A0A200LL49_SHISO; tr|A0A659ZL25|A0A659ZL25_SHISO	tr|A0A656BUS1|A0A656BUS1_SHISO	76.18	true	2	3	1	0	0	-1	2	2	2	2	2	2									Representative						Representative
tr|A0A0H7RDC5|A0A0H7RDC5_SHISO	4-hydroxy-3-methylbut-2-enyl diphosphate reductase OS=Shigella sonnei OX=624 GN=ispH PE=3 SV=1	tr|A0A0H7RDC5|A0A0H7RDC5_SHISO; tr|A0A200LKF8|A0A200LKF8_SHISO		76.02	true	2	2	0	0	0	-1	2	2	2	2	17	17			Representative			Representative		Representative							Representative	Representative	Representative						Representative				Representative	Representative	Representative
tr|A0A0I2HB55|A0A0I2HB55_SHISO	Dihydrofolate reductase OS=Shigella sonnei OX=624 GN=folA_2 PE=3 SV=1	tr|A0A0I2HB55|A0A0I2HB55_SHISO; tr|A0A1S9J9H1|A0A1S9J9H1_SHISO		75.62	true	2	2	0	0	0	-1	2	2	2	2	5	5		Representative							Representative					Representative					Representative
tr|A0A0H9ASF5|A0A0H9ASF5_SHISO	50S ribosomal protein L27 OS=Shigella sonnei OX=624 GN=rpmA PE=3 SV=1	tr|A0A0H9ASF5|A0A0H9ASF5_SHISO		74.83	true	2	1	0	0	0	-1	2	2	2	2	10	10					Representative			Representative	Representative					Representative		Representative		Representative														Representative
tr|A0A0I1G6I8|A0A0I1G6I8_SHISO	Fe(3+)-dicitrate ABC transporter substrate-binding protein FecB OS=Shigella sonnei OX=624 GN=fecB PE=4 SV=1	tr|A0A0I1G6I8|A0A0I1G6I8_SHISO; tr|A0A656C203|A0A656C203_SHISO		74.64	true	2	2	0	0	0	-1	2	2	2	2	3	3		Representative												Representative	Representative
tr|A0A0I1HZS7|A0A0I1HZS7_SHISO	Phage shock protein A OS=Shigella sonnei OX=624 GN=pspA PE=3 SV=1	tr|A0A0I1HZS7|A0A0I1HZS7_SHISO; tr|A0A0I4Q047|A0A0I4Q047_SHISO; tr|A0A659ZNW1|A0A659ZNW1_SHISO		73.03	true	2	3	0	0	0	-1	2	2	2	2	3	3								Representative											Representative				Representative
tr|A0A0I1EZS3|A0A0I1EZS3_SHISO	Enamine/imine deaminase OS=Shigella sonnei OX=624 GN=yhaR PE=3 SV=1	tr|A0A0I1EZS3|A0A0I1EZS3_SHISO; tr|A0A0I9MKG8|A0A0I9MKG8_SHISO		72.89	true	2	2	0	0	0	-1	1	1	1	1	108	108		Representative	Representative	Representative	Representative			Representative	Representative					Representative	Representative	Representative	Representative	Representative	Representative				Representative			Representative	Representative	Representative	Representative			Representative
tr|A0A0H8QVG1|A0A0H8QVG1_SHISO	Glucans biosynthesis protein G OS=Shigella sonnei OX=624 GN=mdoG PE=3 SV=1	tr|A0A0H8QVG1|A0A0H8QVG1_SHISO; tr|A0A1S9IT79|A0A1S9IT79_SHISO; tr|A0A200L543|A0A200L543_SHISO; tr|A0A656C1E6|A0A656C1E6_SHISO; tr|A0A659ZF47|A0A659ZF47_SHISO		72.59	true	2	5	0	0	0	-1	2	2	2	2	3	3								Representative										Representative	Representative
tr|A0A0I3V944|A0A0I3V944_SHISO	Translation initiation factor IF-1 OS=Shigella sonnei OX=624 GN=infA PE=3 SV=1	tr|A0A0I3V944|A0A0I3V944_SHISO		72.14	true	2	1	0	0	0	-1	1	1	1	1	42	42		Representative	Representative					Representative	Representative					Representative	Representative	Representative		Representative	Representative			Representative				Representative		Representative	Representative
tr|A0A0I3I5S3|A0A0I3I5S3_SHISO	MPT synthase subunit 2 OS=Shigella sonnei OX=624 GN=moaE PE=3 SV=1	tr|A0A0I3I5S3|A0A0I3I5S3_SHISO; tr|A0A200LFH2|A0A200LFH2_SHISO		71.77	true	2	2	0	0	0	-1	1	1	1	1	20	20		Representative						Representative	Representative					Representative	Representative	Representative	Representative					Representative	Representative
tr|A0A0I1MHU8|A0A0I1MHU8_SHISO	Cold shock-like protein CspD OS=Shigella sonnei OX=624 GN=cspD PE=4 SV=1	tr|A0A0I1MHU8|A0A0I1MHU8_SHISO		71.39	true	2	1	0	0	0	-1	1	1	1	1	5	5		Representative												Representative
tr|A0A659ZT99|A0A659ZT99_SHISO	EscV/YscV/HrcV family type III secretion system export apparatus protein OS=Shigella sonnei OX=624 GN=FAF11_01760 PE=3 SV=1	tr|A0A659ZT99|A0A659ZT99_SHISO	sp|P0A1I6|MXIA_SHISO; tr|A0A0H8XEK6|A0A0H8XEK6_SHISO; tr|A0A1X9X0F4|A0A1X9X0F4_SHISO	70.95	true	2	1	3	0	0	-1	2	2	2	2	15	15		Representative							Representative						Representative	Representative		Representative		Representative										Representative
tr|A0A0H8F014|A0A0H8F014_SHISO	RpoE-regulated lipoprotein OS=Shigella sonnei OX=624 GN=yfeY PE=4 SV=1	tr|A0A0H8F014|A0A0H8F014_SHISO; tr|A0A200LME7|A0A200LME7_SHISO; tr|A0A659ZJQ6|A0A659ZJQ6_SHISO		70.05	true	2	3	0	0	0	-1	1	1	1	1	2	2																		Representative
tr|A0A0I0UST2|A0A0I0UST2_SHISO	ClpXP protease specificity-enhancing factor OS=Shigella sonnei OX=624 GN=sspB PE=4 SV=1	tr|A0A0I0UST2|A0A0I0UST2_SHISO; tr|A0A659ZIN9|A0A659ZIN9_SHISO		69.99	true	2	2	0	0	0	-1	1	1	1	1	2	2														Representative														Representative
tr|A0A0I2VU07|A0A0I2VU07_SHISO	Mannitol-1-phosphate 5-dehydrogenase OS=Shigella sonnei OX=624 GN=mtlD PE=3 SV=1	tr|A0A0I2VU07|A0A0I2VU07_SHISO; tr|A0A1H0HGZ4|A0A1H0HGZ4_SHISO; tr|A0A656BWI3|A0A656BWI3_SHISO; tr|A0A659ZU08|A0A659ZU08_SHISO		69.25	true	2	4	0	0	0	-1	2	2	2	2	5	5																Representative
tr|A0A0H9AR71|A0A0H9AR71_SHISO	Lipopolysaccharide export system protein LptA OS=Shigella sonnei OX=624 GN=lptA PE=3 SV=1	tr|A0A0H9AR71|A0A0H9AR71_SHISO		69.21	true	2	1	0	0	0	-1	1	1	1	1	29	29		Representative						Representative	Representative					Representative	Representative	Representative	Representative	Representative	Representative			Representative	Representative			Representative	Representative
tr|A0A0I1YAL6|A0A0I1YAL6_SHISO	S-adenosylmethionine decarboxylase proenzyme OS=Shigella sonnei OX=624 GN=speD PE=3 SV=1	tr|A0A0I1YAL6|A0A0I1YAL6_SHISO		68.58	true	2	1	0	0	0	-1	1	1	1	1	1	1									Representative
sp|Q9ZFF7|AROA_SHISO	3-phosphoshikimate 1-carboxyvinyltransferase OS=Shigella sonnei OX=624 GN=aroA PE=3 SV=1	sp|Q9ZFF7|AROA_SHISO; tr|A0A0I0LAN8|A0A0I0LAN8_SHISO; tr|A0A200L6N5|A0A200L6N5_SHISO; tr|A0A656C365|A0A656C365_SHISO; tr|A0A659ZES5|A0A659ZES5_SHISO		68.16	true	2	5	0	0	0	-1	1	1	1	1	1	1														Representative
tr|Q75QW4|Q75QW4_SHISO	DNA-binding response regulator OS=Shigella sonnei OX=624 GN=cpxR PE=4 SV=1	tr|Q75QW4|Q75QW4_SHISO		67.68	true	2	1	0	0	0	-1	1	1	1	1	10	10								Representative						Representative		Representative		Representative				Representative
tr|A0A023PZ42|A0A023PZ42_SHISO	Conjugal transfer protein TraL OS=Shigella sonnei OX=624 GN=traL PE=4 SV=1	tr|A0A023PZ42|A0A023PZ42_SHISO; tr|A0A1X9QBB6|A0A1X9QBB6_SHISO		66.91	true	2	2	0	0	0	-1	1	1	1	1	1	1								Representative
tr|A0A0H9BFV5|A0A0H9BFV5_SHISO	Phage tail protein OS=Shigella sonnei OX=624 GN=BZ172_02395 PE=4 SV=1	tr|A0A0H9BFV5|A0A0H9BFV5_SHISO; tr|A0A3T6KG39|A0A3T6KG39_SHISO		66.07	true	2	2	0	0	0	-1	1	1	1	1	21	21
tr|A0A200L326|A0A200L326_SHISO	Serine protease OS=Shigella sonnei OX=624 GN=CBL27_24315 PE=3 SV=1	tr|A0A200L326|A0A200L326_SHISO; tr|A0A2Y6EUL5|A0A2Y6EUL5_SHISO		65.89	true	2	2	0	0	0	-1	1	1	1	1	1	1
tr|A0A659ZI30|A0A659ZI30_SHISO	DNA-packaging protein FI (Fragment) OS=Shigella sonnei OX=624 GN=FAF11_19070 PE=4 SV=1	tr|A0A659ZI30|A0A659ZI30_SHISO		64.95	true	2	1	0	0	0	-1	1	1	1	1	17	17
tr|A0A0I4QA30|A0A0I4QA30_SHISO	Sigma 54-dependent transcriptional regulator of rtcBA expression OS=Shigella sonnei OX=624 GN=qseF_2 PE=4 SV=1	tr|A0A0I4QA30|A0A0I4QA30_SHISO; tr|A0A656B951|A0A656B951_SHISO; tr|A0A659ZRK8|A0A659ZRK8_SHISO	tr|A0A200LAF2|A0A200LAF2_SHISO	64.31	true	2	3	1	0	0	-1	2	2	2	2	23	23		Representative	Representative	Representative	Representative						Representative		Representative		Representative				Representative													Representative
tr|A0A236HJK4|A0A236HJK4_SHISO	Uncharacterized protein OS=Shigella sonnei OX=624 GN=DMA07_00495 PE=4 SV=1	tr|A0A236HJK4|A0A236HJK4_SHISO		64.25	true	2	1	0	0	0	-1	1	1	1	1	5	5
tr|A0A0H8AXI5|A0A0H8AXI5_SHISO	UDP-N-acetylmuramate--L-alanyl-gamma-D-glutamyl-meso-2,6-diaminoheptandioate ligase OS=Shigella sonnei OX=624 GN=mpl PE=3 SV=1	tr|A0A0H8AXI5|A0A0H8AXI5_SHISO; tr|A0A200LAP3|A0A200LAP3_SHISO; tr|A0A659ZLP3|A0A659ZLP3_SHISO	tr|A0A656BFJ3|A0A656BFJ3_SHISO; tr|A0A656BG11|A0A656BG11_SHISO; tr|A0A6M6EZF7|A0A6M6EZF7_SHISO	64.03	true	2	3	3	0	0	-1	2	2	2	2	2	2								Representative
tr|A0A0I9QW63|A0A0I9QW63_SHISO	Phosphoesterase OS=Shigella sonnei OX=624 GN=yfcE PE=3 SV=1	tr|A0A0I9QW63|A0A0I9QW63_SHISO; tr|A0A200LKS4|A0A200LKS4_SHISO; tr|A0A3T6L1R9|A0A3T6L1R9_SHISO		63.95	true	2	3	0	0	0	-1	1	1	1	1	11	11		Representative						Representative	Representative						Representative	Representative	Representative					Representative	Representative			Representative		Representative
tr|A0A0H8IY87|A0A0H8IY87_SHISO	Pyridoxine/pyridoxamine 5'-phosphate oxidase OS=Shigella sonnei OX=624 GN=pdxH PE=3 SV=1	tr|A0A0H8IY87|A0A0H8IY87_SHISO; tr|A0A236X019|A0A236X019_SHISO		63.28	true	2	2	0	0	0	-1	1	1	1	1	8	8			Representative						Representative							Representative	Representative					Representative
tr|A0A0H9EJ07|A0A0H9EJ07_SHISO	UPF0250 protein YbeD OS=Shigella sonnei OX=624 GN=ybeD PE=3 SV=1	tr|A0A0H9EJ07|A0A0H9EJ07_SHISO		63.12	true	2	1	0	0	0	-1	1	1	1	1	18	18			Representative					Representative	Representative					Representative	Representative	Representative	Representative	Representative	Representative
tr|A0A0I5CX22|A0A0I5CX22_SHISO	L-threonine aldolase OS=Shigella sonnei OX=624 GN=ltaE PE=3 SV=1	tr|A0A0I5CX22|A0A0I5CX22_SHISO; tr|A0A200LFE5|A0A200LFE5_SHISO; tr|A0A656C1I6|A0A656C1I6_SHISO; tr|A0A659ZEP9|A0A659ZEP9_SHISO		62.93	true	2	4	0	0	0	-1	1	1	1	1	1	1								Representative
tr|A0A0H8K0X8|A0A0H8K0X8_SHISO	DNA damage-inducible protein D OS=Shigella sonnei OX=624 GN=dinD PE=4 SV=1	tr|A0A0H8K0X8|A0A0H8K0X8_SHISO		62.66	true	2	1	0	0	0	-1	1	1	1	1	10	10			Representative					Representative						Representative	Representative
tr|A0A0I0B973|A0A0I0B973_SHISO	Periplasmic nitrate reductase, electron transfer subunit OS=Shigella sonnei OX=624 GN=napB PE=3 SV=1	tr|A0A0I0B973|A0A0I0B973_SHISO; tr|A0A659ZF89|A0A659ZF89_SHISO		62.33	true	2	2	0	0	0	-1	1	1	1	1	41	41		Representative		Representative		Representative		Representative	Representative					Representative	Representative				Representative							Representative	Representative	Representative	Representative			Representative
tr|A0A0H8ZX38|A0A0H8ZX38_SHISO	Nitrite reductase [NAD(P)H], large subunit OS=Shigella sonnei OX=624 GN=nirB PE=4 SV=1	tr|A0A0H8ZX38|A0A0H8ZX38_SHISO		62.14	true	2	1	0	0	0	-1	2	2	2	2	2	2									Representative
tr|A0A2Y3E466|A0A2Y3E466_SHISO	Uncharacterized protein OS=Shigella sonnei OX=624 GN=DMA07_00010 PE=4 SV=1	tr|A0A2Y3E466|A0A2Y3E466_SHISO; tr|A0A656C434|A0A656C434_SHISO		61.65	true	2	2	0	0	0	-1	1	1	1	1	29	29								Representative	Representative
tr|A0A0H9G991|A0A0H9G991_SHISO	UPF0149 protein YgfB OS=Shigella sonnei OX=624 GN=ygfB PE=3 SV=1	tr|A0A0H9G991|A0A0H9G991_SHISO; tr|A0A656BGD4|A0A656BGD4_SHISO		61.4	true	2	2	0	0	0	-1	1	1	1	1	2	2																Representative
tr|A0A0I2PVV7|A0A0I2PVV7_SHISO	N-methyl-L-tryptophan oxidase OS=Shigella sonnei OX=624 GN=solA PE=3 SV=1	tr|A0A0I2PVV7|A0A0I2PVV7_SHISO; tr|A0A200LLW0|A0A200LLW0_SHISO; tr|A0A656B899|A0A656B899_SHISO; tr|A0A656BT40|A0A656BT40_SHISO; tr|A0A659ZE95|A0A659ZE95_SHISO		61.4	true	2	5	0	0	0	-1	1	1	1	1	4	4		Representative						Representative								Representative	Representative
tr|A0A0I2EZP5|A0A0I2EZP5_SHISO	D-alanine--D-alanine ligase OS=Shigella sonnei OX=624 GN=ddl_1 PE=3 SV=1	tr|A0A0I2EZP5|A0A0I2EZP5_SHISO; tr|A0A200LGK9|A0A200LGK9_SHISO; tr|A0A656BIH8|A0A656BIH8_SHISO	tr|A0A656B3C2|A0A656B3C2_SHISO; tr|A0A656BTD4|A0A656BTD4_SHISO	61.25	true	2	3	2	0	0	-1	2	2	2	2	2	2								Representative
tr|A0A0I3TNY5|A0A0I3TNY5_SHISO	3-hydroxy acid dehydrogenase OS=Shigella sonnei OX=624 GN=ydfG PE=3 SV=1	tr|A0A0I3TNY5|A0A0I3TNY5_SHISO; tr|A0A200L4P5|A0A200L4P5_SHISO; tr|A0A656BDE6|A0A656BDE6_SHISO		61.23	true	2	3	0	0	0	-1	1	1	1	1	7	7								Representative	Representative							Representative	Representative
tr|A0A2Y6PIA9|A0A2Y6PIA9_SHISO	Uncharacterized protein OS=Shigella sonnei OX=624 GN=SAMEA3891730_00023 PE=4 SV=1	tr|A0A2Y6PIA9|A0A2Y6PIA9_SHISO; tr|A0A3W6FQ13|A0A3W6FQ13_SHISO		61.23	true	2	2	0	0	0	-1	1	1	1	1	3	3								Representative	Representative
tr|A0A0H7Q5S2|A0A0H7Q5S2_SHISO	Pyrimidine/purine nucleoside phosphorylase OS=Shigella sonnei OX=624 GN=yaiE PE=3 SV=1	tr|A0A0H7Q5S2|A0A0H7Q5S2_SHISO		60.78	true	2	1	0	0	0	-1	1	1	1	1	25	25		Representative	Representative						Representative					Representative	Representative	Representative	Representative	Representative					Representative					Representative	Representative
tr|A0A0I3LG75|A0A0I3LG75_SHISO	Cell division protein FtsZ OS=Shigella sonnei OX=624 GN=ftsZ PE=3 SV=1	tr|A0A0I3LG75|A0A0I3LG75_SHISO		60.73	true	2	1	0	0	0	-1	1	1	1	1	7	7								Representative	Representative					Representative
tr|A0A0I2RHE4|A0A0I2RHE4_SHISO	Aspartate 1-decarboxylase OS=Shigella sonnei OX=624 GN=panD PE=3 SV=1	tr|A0A0I2RHE4|A0A0I2RHE4_SHISO		60	true	2	1	0	0	0	-1	1	1	1	1	30	30		Representative	Representative					Representative	Representative					Representative	Representative			Representative	Representative				Representative			Representative		Representative	Representative
tr|A0A0I2A618|A0A0I2A618_SHISO	Shikimate dehydrogenase (NADP(+)) OS=Shigella sonnei OX=624 GN=aroE PE=3 SV=1	tr|A0A0I2A618|A0A0I2A618_SHISO; tr|A0A200L525|A0A200L525_SHISO; tr|A0A659ZN56|A0A659ZN56_SHISO		59.43	true	2	3	0	0	0	-1	1	1	1	1	1	1															Representative
tr|A0A0I1SYR4|A0A0I1SYR4_SHISO	RNA-binding protein OS=Shigella sonnei OX=624 GN=yhbY PE=4 SV=1	tr|A0A0I1SYR4|A0A0I1SYR4_SHISO		59.31	true	2	1	0	0	0	-1	1	1	1	1	7	7								Representative	Representative					Representative	Representative	Representative	Representative
tr|A0A0H7UZU2|A0A0H7UZU2_SHISO	Ribonuclease PH OS=Shigella sonnei OX=624 GN=rph PE=3 SV=1	tr|A0A0H7UZU2|A0A0H7UZU2_SHISO; tr|A0A1H0HKQ1|A0A1H0HKQ1_SHISO; tr|A0A656BTW9|A0A656BTW9_SHISO		59.11	true	2	3	0	0	0	-1	1	1	1	1	4	4								Representative						Representative
tr|A0A0I1JN47|A0A0I1JN47_SHISO	Endo-type membrane-bound lytic murein transglycosylase A OS=Shigella sonnei OX=624 GN=mltE PE=3 SV=1	tr|A0A0I1JN47|A0A0I1JN47_SHISO; tr|A0A656C333|A0A656C333_SHISO		59.09	true	2	2	0	0	0	-1	1	1	1	1	3	3														Representative		Representative
tr|A0A0I1JNK9|A0A0I1JNK9_SHISO	Probable GTP-binding protein EngB OS=Shigella sonnei OX=624 GN=engB PE=3 SV=1	tr|A0A0I1JNK9|A0A0I1JNK9_SHISO; tr|A0A200LB04|A0A200LB04_SHISO		58.68	true	2	2	0	0	0	-1	1	1	1	1	4	4								Representative	Representative							Representative
tr|A0A0I4IE17|A0A0I4IE17_SHISO	Selenide, water dikinase OS=Shigella sonnei OX=624 GN=selD PE=3 SV=1	tr|A0A0I4IE17|A0A0I4IE17_SHISO; tr|A0A200LBL2|A0A200LBL2_SHISO; tr|A0A656BGU5|A0A656BGU5_SHISO; tr|A0A659ZPL4|A0A659ZPL4_SHISO		58.65	true	2	4	0	0	0	-1	2	2	2	2	2	2								Representative
tr|A0A0I2RHG7|A0A0I2RHG7_SHISO	Formaldehyde-responsive transcriptional repressor FrmR OS=Shigella sonnei OX=624 GN=yaiN PE=3 SV=1	tr|A0A0I2RHG7|A0A0I2RHG7_SHISO		58.43	true	2	1	0	0	0	-1	1	1	1	1	2	2																Representative	Representative
tr|A0A0I4F6N0|A0A0I4F6N0_SHISO	Glycine cleavage system H protein OS=Shigella sonnei OX=624 GN=gcvH PE=3 SV=1	tr|A0A0I4F6N0|A0A0I4F6N0_SHISO		58.3	true	2	1	0	0	0	-1	1	1	1	1	74	74		Representative	Representative	Representative		Representative	Representative	Representative	Representative			Representative		Representative	Representative	Representative	Representative		Representative				Representative			Representative	Representative	Representative	Representative			Representative
tr|A0A0I2WII2|A0A0I2WII2_SHISO	Peptidyl-prolyl cis-trans isomerase OS=Shigella sonnei OX=624 GN=slyD PE=3 SV=1	tr|A0A0I2WII2|A0A0I2WII2_SHISO		58.28	true	2	1	0	0	0	-1	1	1	1	1	105	105		Representative	Representative	Representative	Representative			Representative	Representative					Representative	Representative	Representative	Representative	Representative	Representative				Representative			Representative	Representative	Representative	Representative			Representative
tr|A0A0I1B213|A0A0I1B213_SHISO	Head-to-tail joining protein W gpW family protein OS=Shigella sonnei OX=624 GN=BZ172_02435 PE=4 SV=1	tr|A0A0I1B213|A0A0I1B213_SHISO		58.21	true	2	1	0	0	0	-1	1	1	1	1	8	8
tr|A0A0I4JR16|A0A0I4JR16_SHISO	Peptidylprolyl isomerase OS=Shigella sonnei OX=624 GN=ppiC PE=4 SV=1	tr|A0A0I4JR16|A0A0I4JR16_SHISO; tr|A0A200LFH4|A0A200LFH4_SHISO; tr|A0A659ZLG3|A0A659ZLG3_SHISO		57.69	true	2	3	0	0	0	-1	1	1	1	1	16	16		Representative						Representative	Representative					Representative		Representative	Representative	Representative										Representative
tr|A0A0I3PT31|A0A0I3PT31_SHISO	50S ribosomal protein L36 OS=Shigella sonnei OX=624 GN=rpmJ PE=3 SV=1	tr|A0A0I3PT31|A0A0I3PT31_SHISO		57.39	true	2	1	0	0	0	-1	1	1	1	1	266	266		Representative	Representative	Representative	Representative	Representative	Representative	Representative	Representative	Representative	Representative	Representative	Representative	Representative	Representative	Representative	Representative	Representative	Representative	Representative	Representative		Representative	Representative	Representative	Representative	Representative	Representative	Representative	Representative	Representative	Representative
tr|A0A0I0YGG8|A0A0I0YGG8_SHISO	Cell division topological specificity factor OS=Shigella sonnei OX=624 GN=minE PE=3 SV=1	tr|A0A0I0YGG8|A0A0I0YGG8_SHISO		57.11	true	2	1	0	0	0	-1	1	1	1	1	10	10								Representative						Representative	Representative	Representative	Representative					Representative
tr|A0A6M6GPZ9|A0A6M6GPZ9_SHISO	Pilus assembly protein PilX OS=Shigella sonnei OX=624 GN=G6O62_24940 PE=4 SV=1	tr|A0A6M6GPZ9|A0A6M6GPZ9_SHISO		57.05	true	2	1	0	0	0	-1	1	1	1	1	7	7																								Representative	Representative
tr|A0A6N3MP25|A0A6N3MP25_SHISO	Pilus assembly protein PilX OS=Shigella sonnei OX=624 GN=DOT86_12645 PE=4 SV=1	tr|A0A6N3MP25|A0A6N3MP25_SHISO; tr|N0GUP0|N0GUP0_SHISO; tr|Q7DJW5|Q7DJW5_SHISO		57.05	true	2	3	0	0	0	-1	1	1	1	1	7	7																								Representative	Representative
tr|A0A0I5SFS5|A0A0I5SFS5_SHISO	Translation initiation factor IF-2 OS=Shigella sonnei OX=624 GN=infB PE=3 SV=1	tr|A0A0I5SFS5|A0A0I5SFS5_SHISO; tr|A0A659ZIY4|A0A659ZIY4_SHISO		56.94	true	2	2	0	0	0	-1	1	1	1	1	4	4								Representative	Representative
tr|A0A0I2LMI9|A0A0I2LMI9_SHISO	BolA/YrbA family protein OS=Shigella sonnei OX=624 GN=yrbA PE=3 SV=1	tr|A0A0I2LMI9|A0A0I2LMI9_SHISO; tr|A0A1S9JGL2|A0A1S9JGL2_SHISO		56.68	true	2	2	0	0	0	-1	1	1	1	1	32	32		Representative	Representative					Representative	Representative					Representative	Representative	Representative	Representative	Representative	Representative				Representative			Representative		Representative	Representative
tr|A0A0I0NJ68|A0A0I0NJ68_SHISO	NADH dehydrogenase I subunit E OS=Shigella sonnei OX=624 GN=nuoE PE=3 SV=1	tr|A0A0I0NJ68|A0A0I0NJ68_SHISO		56.58	true	2	1	0	0	0	-1	1	1	1	1	7	7								Representative								Representative	Representative						Representative			Representative
tr|A0A2Y6I9C1|A0A2Y6I9C1_SHISO	Uncharacterized protein OS=Shigella sonnei OX=624 GN=DMA07_00020 PE=4 SV=1	tr|A0A2Y6I9C1|A0A2Y6I9C1_SHISO		56.49	true	2	1	0	0	0	-1	1	1	1	1	5	5									Representative
tr|A0A656BSK6|A0A656BSK6_SHISO	Transcriptional repressor DicA OS=Shigella sonnei OX=624 GN=ERS009867_01316 PE=4 SV=1	tr|A0A656BSK6|A0A656BSK6_SHISO		56.39	true	2	1	0	0	0	-1	1	1	1	1	3	3
tr|A0A0I3C016|A0A0I3C016_SHISO	UPF0125 protein BZ172_04375 OS=Shigella sonnei OX=624 GN=ratB PE=3 SV=1	tr|A0A0I3C016|A0A0I3C016_SHISO; tr|A0A659ZGX2|A0A659ZGX2_SHISO		56.24	true	2	2	0	0	0	-1	1	1	1	1	5	5														Representative		Representative	Representative	Representative
tr|A0A0I4T0I9|A0A0I4T0I9_SHISO	Putative translation initiation inhibitor, yjgF family OS=Shigella sonnei OX=624 GN=yoaB PE=3 SV=1	tr|A0A0I4T0I9|A0A0I4T0I9_SHISO; tr|A0A1R3ZJD1|A0A1R3ZJD1_SHISO		56.24	true	2	2	0	0	0	-1	1	1	1	1	4	4																Representative
tr|A0A0I0I3F8|A0A0I0I3F8_SHISO	2-C-methyl-D-erythritol 2,4-cyclodiphosphate synthase OS=Shigella sonnei OX=624 GN=ispF PE=3 SV=1	tr|A0A0I0I3F8|A0A0I0I3F8_SHISO		55.91	true	2	1	0	0	0	-1	1	1	1	1	2	2																Representative
tr|A0A0I2GI14|A0A0I2GI14_SHISO	FMN-binding protein MioC OS=Shigella sonnei OX=624 GN=mioC_2 PE=4 SV=1	tr|A0A0I2GI14|A0A0I2GI14_SHISO; tr|A0A656BUT7|A0A656BUT7_SHISO; tr|A0A659ZQD9|A0A659ZQD9_SHISO		55.3	true	2	3	0	0	0	-1	1	1	1	1	32	32		Representative	Representative					Representative	Representative					Representative	Representative	Representative	Representative						Representative			Representative	Representative	Representative	Representative
tr|A0A0I0ID02|A0A0I0ID02_SHISO	Inner membrane protein yebE OS=Shigella sonnei OX=624 GN=yebE PE=4 SV=1	tr|A0A0I0ID02|A0A0I0ID02_SHISO; tr|A0A656BLF3|A0A656BLF3_SHISO; tr|A0A659ZQF7|A0A659ZQF7_SHISO		55.19	true	2	3	0	0	0	-1	1	1	1	1	9	9									Representative										Representative				Representative			Representative
tr|A0A2Y6FEJ5|A0A2Y6FEJ5_SHISO	DNA polymerase V subunit UmuD OS=Shigella sonnei OX=624 GN=umuD_1 PE=4 SV=1	tr|A0A2Y6FEJ5|A0A2Y6FEJ5_SHISO		54.93	true	2	1	0	0	0	-1	1	1	1	1	2	2								Representative
tr|A0A0I2UG63|A0A0I2UG63_SHISO	Thiamine-phosphate synthase OS=Shigella sonnei OX=624 GN=thiE PE=3 SV=1	tr|A0A0I2UG63|A0A0I2UG63_SHISO; tr|A0A235QR18|A0A235QR18_SHISO; tr|A0A656BIK3|A0A656BIK3_SHISO; tr|A0A656BRN1|A0A656BRN1_SHISO; tr|A0A659ZP63|A0A659ZP63_SHISO; tr|A0A6M6F4W6|A0A6M6F4W6_SHISO		54.54	true	2	6	0	0	0	-1	1	1	1	1	10	10			Representative					Representative	Representative							Representative	Representative					Representative	Representative				Representative
tr|A0A0H9DRJ0|A0A0H9DRJ0_SHISO	Lipoprotein YgdR OS=Shigella sonnei OX=624 GN=ygdR PE=4 SV=1	tr|A0A0H9DRJ0|A0A0H9DRJ0_SHISO		54.3	true	2	1	0	0	0	-1	1	1	1	1	4	4																																Representative
tr|A0A0I2GG07|A0A0I2GG07_SHISO	DNA polymerase I OS=Shigella sonnei OX=624 GN=polA_2 PE=3 SV=1	tr|A0A0I2GG07|A0A0I2GG07_SHISO; tr|A0A200LAU3|A0A200LAU3_SHISO		54.26	true	2	2	0	0	0	-1	1	1	1	1	2	2								Representative
tr|A0A0I4JFG1|A0A0I4JFG1_SHISO	Thiol disulfide reductase thioredoxin OS=Shigella sonnei OX=624 GN=trxC PE=3 SV=1	tr|A0A0I4JFG1|A0A0I4JFG1_SHISO		54.06	true	2	1	0	0	0	-1	1	1	1	1	8	8														Representative		Representative	Representative					Representative	Representative
tr|A0A1X9WZZ7|A0A1X9WZZ7_SHISO	Conjugal transfer protein TraR OS=Shigella sonnei OX=624 GN=BZ172_29270 PE=4 SV=1	tr|A0A1X9WZZ7|A0A1X9WZZ7_SHISO; tr|A0A6N3MKX5|A0A6N3MKX5_SHISO; tr|N0GU64|N0GU64_SHISO; tr|Q9Z4B4|Q9Z4B4_SHISO		53.75	true	2	4	0	0	0	-1	1	1	1	1	9	9																								Representative	Representative
tr|A0A0H8P6C6|A0A0H8P6C6_SHISO	ATP-dependent RNA helicase RhlE OS=Shigella sonnei OX=624 GN=rhlE PE=3 SV=1	tr|A0A0H8P6C6|A0A0H8P6C6_SHISO; tr|A0A200LEX4|A0A200LEX4_SHISO; tr|A0A656B6T8|A0A656B6T8_SHISO; tr|A0A659ZEX6|A0A659ZEX6_SHISO		53.67	true	2	4	0	0	0	-1	1	1	1	1	2	2																						Representative
tr|A0A0I1BHG3|A0A0I1BHG3_SHISO	Endoribonuclease YbeY OS=Shigella sonnei OX=624 GN=ybeY PE=3 SV=1	tr|A0A0I1BHG3|A0A0I1BHG3_SHISO; tr|A0A656BP33|A0A656BP33_SHISO		53.2	true	2	2	0	0	0	-1	1	1	1	1	3	3																Representative	Representative
tr|A0A0H8M607|A0A0H8M607_SHISO	Peptidase E OS=Shigella sonnei OX=624 GN=pepE PE=3 SV=1	tr|A0A0H8M607|A0A0H8M607_SHISO; tr|A0A236LU69|A0A236LU69_SHISO; tr|A0A2Y6VTF0|A0A2Y6VTF0_SHISO; tr|A0A659ZRE2|A0A659ZRE2_SHISO		52.19	true	2	4	0	0	0	-1	1	1	1	1	3	3														Representative
tr|A0A0I1NWC8|A0A0I1NWC8_SHISO	LysM domain/ErfK/YbiS/YcfS/YnhG family protein OS=Shigella sonnei OX=624 GN=ycfS PE=3 SV=1	tr|A0A0I1NWC8|A0A0I1NWC8_SHISO; tr|A0A656BVE4|A0A656BVE4_SHISO		51.78	true	2	2	0	0	0	-1	1	1	1	1	6	6				Representative	Representative
tr|A0A0I2G1D5|A0A0I2G1D5_SHISO	50S ribosomal protein L35 OS=Shigella sonnei OX=624 GN=rpmI PE=3 SV=1	tr|A0A0I2G1D5|A0A0I2G1D5_SHISO		51.16	true	2	1	0	0	0	-1	1	1	1	1	21	21								Representative	Representative					Representative					Representative			Representative	Representative
tr|A0A0I3HSF2|A0A0I3HSF2_SHISO	Phosphoethanolamine transferase OS=Shigella sonnei OX=624 GN=eptB PE=4 SV=1	tr|A0A0I3HSF2|A0A0I3HSF2_SHISO; tr|A0A200L9U7|A0A200L9U7_SHISO; tr|A0A656BAQ8|A0A656BAQ8_SHISO; tr|A0A659ZDV6|A0A659ZDV6_SHISO		50.51	true	2	4	0	0	0	-1	1	1	1	1	2	2														Representative
tr|A0A0H9R698|A0A0H9R698_SHISO	Outer membrane lipoprotein RcsF OS=Shigella sonnei OX=624 GN=rcsF PE=3 SV=1	tr|A0A0H9R698|A0A0H9R698_SHISO; tr|A0A200LJL0|A0A200LJL0_SHISO; tr|A0A659ZG69|A0A659ZG69_SHISO		50.08	true	2	3	0	0	0	-1	1	1	1	1	3	3																Representative		Representative								Representative
tr|A0A2Y5WR97|A0A2Y5WR97_SHISO	Putative cytidylate kinase OS=Shigella sonnei OX=624 GN=DMA07_00100 PE=4 SV=1	tr|A0A2Y5WR97|A0A2Y5WR97_SHISO		49.91	true	2	1	0	0	0	-1	1	1	1	1	1	1								Representative
tr|A0A656C3J0|A0A656C3J0_SHISO	Conjugal transfer protein TraD OS=Shigella sonnei OX=624 GN=traD PE=4 SV=1	tr|A0A656C3J0|A0A656C3J0_SHISO		49.77	true	2	1	0	0	0	-1	1	1	1	1	1	1																											Representative
tr|A0A3T3DTY3|A0A3T3DTY3_SHISO	DNA ligase OS=Shigella sonnei OX=624 GN=DMA07_00315 PE=4 SV=1	tr|A0A3T3DTY3|A0A3T3DTY3_SHISO		49.51	true	2	1	0	0	0	-1	1	1	1	1	1	1								Representative
tr|A0A0I0RSE9|A0A0I0RSE9_SHISO	Transcriptional repressor NrdR OS=Shigella sonnei OX=624 GN=nrdR PE=3 SV=1	tr|A0A0I0RSE9|A0A0I0RSE9_SHISO; tr|A0A200LHL4|A0A200LHL4_SHISO		49.4	true	2	2	0	0	0	-1	1	1	1	1	12	12								Representative	Representative						Representative			Representative										Representative	Representative
tr|A0A2Y6P4B8|A0A2Y6P4B8_SHISO	Uncharacterized protein OS=Shigella sonnei OX=624 GN=SAMEA3891730_00080 PE=4 SV=1	tr|A0A2Y6P4B8|A0A2Y6P4B8_SHISO		49.11	true	2	1	0	0	0	-1	1	1	1	1	3	3								Representative	Representative
tr|A0A0I1VEP0|A0A0I1VEP0_SHISO	DNA translocase FtsK OS=Shigella sonnei OX=624 GN=ftsK PE=3 SV=1	tr|A0A0I1VEP0|A0A0I1VEP0_SHISO; tr|A0A656B4W0|A0A656B4W0_SHISO; tr|A0A656BIT3|A0A656BIT3_SHISO; tr|A0A656C2Q1|A0A656C2Q1_SHISO; tr|A0A659ZEM0|A0A659ZEM0_SHISO; tr|A0A6M6HD17|A0A6M6HD17_SHISO		48.86	true	2	6	0	0	0	-1	1	1	1	1	113	113		Representative	Representative	Representative	Representative	Representative		Representative		Representative	Representative	Representative	Representative	Representative	Representative	Representative	Representative	Representative	Representative				Representative	Representative		Representative	Representative	Representative	Representative	Representative	Representative
tr|A0A0I3A020|A0A0I3A020_SHISO	RNase I OS=Shigella sonnei OX=624 GN=rna PE=3 SV=1	tr|A0A0I3A020|A0A0I3A020_SHISO; tr|A0A200L9H6|A0A200L9H6_SHISO; tr|A0A656BBI8|A0A656BBI8_SHISO; tr|A0A656BP70|A0A656BP70_SHISO; tr|A0A656C263|A0A656C263_SHISO; tr|A0A659ZNS8|A0A659ZNS8_SHISO		48.83	true	2	6	0	0	0	-1	1	1	1	1	4	4														Representative	Representative			Representative
tr|A0A3W3GY22|A0A3W3GY22_SHISO	DUF1441 family protein OS=Shigella sonnei OX=624 GN=FAF11_22285 PE=4 SV=1	tr|A0A3W3GY22|A0A3W3GY22_SHISO		48.3	true	2	1	0	0	0	-1	1	1	1	1	103	103		Representative	Representative	Representative	Representative	Representative	Representative	Representative	Representative	Representative	Representative	Representative	Representative	Representative	Representative	Representative	Representative	Representative	Representative	Representative				Representative	Representative	Representative		Representative	Representative	Representative	Representative	Representative
tr|A0A0H7YNH8|A0A0H7YNH8_SHISO	Sigma factor-binding protein Crl OS=Shigella sonnei OX=624 GN=crl PE=3 SV=1	tr|A0A0H7YNH8|A0A0H7YNH8_SHISO; tr|A0A200LCR6|A0A200LCR6_SHISO		48.2	true	2	2	0	0	0	-1	1	1	1	1	9	9								Representative						Representative	Representative	Representative	Representative	Representative
tr|A0A0H7UDT1|A0A0H7UDT1_SHISO	Glutamine amidotransferase OS=Shigella sonnei OX=624 GN=yhbO PE=3 SV=1	tr|A0A0H7UDT1|A0A0H7UDT1_SHISO; tr|A0A200LL11|A0A200LL11_SHISO; tr|A0A659ZIT7|A0A659ZIT7_SHISO		48.12	true	2	3	0	0	0	-1	1	1	1	1	8	8																		Representative	Representative							Representative
tr|A0A0H9U5R2|A0A0H9U5R2_SHISO	Rho-binding antiterminator OS=Shigella sonnei OX=624 GN=rof PE=4 SV=1	tr|A0A0H9U5R2|A0A0H9U5R2_SHISO; tr|A0A236SNM7|A0A236SNM7_SHISO; tr|A0A3T6L6C2|A0A3T6L6C2_SHISO; tr|A0A659ZG83|A0A659ZG83_SHISO		48.12	true	2	4	0	0	0	-1	1	1	1	1	11	11								Representative	Representative					Representative	Representative				Representative				Representative
tr|A0A0I2R5R1|A0A0I2R5R1_SHISO	L-1,2-propanediol oxidoreductase OS=Shigella sonnei OX=624 GN=fucO PE=4 SV=1	tr|A0A0I2R5R1|A0A0I2R5R1_SHISO; tr|A0A200L9C0|A0A200L9C0_SHISO; tr|A0A659ZK53|A0A659ZK53_SHISO		47.74	true	2	3	0	0	0	-1	1	1	1	1	1	1																						Representative
tr|A0A0I0KJ42|A0A0I0KJ42_SHISO	Uronate isomerase OS=Shigella sonnei OX=624 GN=uxaC PE=3 SV=1	tr|A0A0I0KJ42|A0A0I0KJ42_SHISO; tr|A0A2Y5X8M6|A0A2Y5X8M6_SHISO		47.73	true	2	2	0	0	0	-1	1	1	1	1	5	5								Representative	Representative
tr|A0A0I2VBT6|A0A0I2VBT6_SHISO	Penicillin-binding protein activator LpoB OS=Shigella sonnei OX=624 GN=ycfM PE=3 SV=1	tr|A0A0I2VBT6|A0A0I2VBT6_SHISO; tr|A0A200LMD9|A0A200LMD9_SHISO; tr|A0A2Y6YG85|A0A2Y6YG85_SHISO		47.67	true	2	3	0	0	0	-1	1	1	1	1	2	2														Representative												Representative
tr|A0A659ZI67|A0A659ZI67_SHISO	Aminopeptidase OS=Shigella sonnei OX=624 GN=FAF11_18145 PE=4 SV=1	tr|A0A659ZI67|A0A659ZI67_SHISO		47.57	true	2	1	0	0	0	-1	1	1	1	1	5	5		Representative		Representative													Representative									Representative
tr|A0A0H7W2A4|A0A0H7W2A4_SHISO	Alpha-D-glucose-1-phosphate phosphatase YihX OS=Shigella sonnei OX=624 GN=yihX PE=4 SV=1	tr|A0A0H7W2A4|A0A0H7W2A4_SHISO; tr|A0A659ZE07|A0A659ZE07_SHISO		46.94	true	2	2	0	0	0	-1	1	1	1	1	14	14		Representative	Representative						Representative					Representative	Representative	Representative	Representative	Representative										Representative
tr|A0A0I0KLN4|A0A0I0KLN4_SHISO	Cytidine deaminase OS=Shigella sonnei OX=624 GN=cdd PE=3 SV=1	tr|A0A0I0KLN4|A0A0I0KLN4_SHISO; tr|A0A659ZFA9|A0A659ZFA9_SHISO		46.71	true	2	2	0	0	0	-1	1	1	1	1	1	1																Representative
tr|A0A2I7QG10|A0A2I7QG10_SHISO	Antitoxin VapB OS=Shigella sonnei OX=624 GN=vapB PE=4 SV=1	tr|A0A2I7QG10|A0A2I7QG10_SHISO; tr|A0A659ZR17|A0A659ZR17_SHISO		46.48	true	2	2	0	0	0	-1	1	1	1	1	134	134		Representative	Representative	Representative	Representative	Representative	Representative	Representative	Representative				Representative	Representative	Representative	Representative	Representative	Representative	Representative	Representative			Representative			Representative	Representative	Representative	Representative	Representative
tr|A0A0I2KU71|A0A0I2KU71_SHISO	Iron-sulfur cluster carrier protein OS=Shigella sonnei OX=624 GN=minD_2 PE=3 SV=1	tr|A0A0I2KU71|A0A0I2KU71_SHISO; tr|A0A200L368|A0A200L368_SHISO; tr|A0A236HUW3|A0A236HUW3_SHISO; tr|A0A656C1U9|A0A656C1U9_SHISO; tr|A0A659ZN38|A0A659ZN38_SHISO		46.45	true	2	5	0	0	0	-1	1	1	1	1	13	13								Representative	Representative					Representative		Representative	Representative
tr|A0A0I1VHM5|A0A0I1VHM5_SHISO	DJ-1 family protein OS=Shigella sonnei OX=624 GN=thiJ PE=4 SV=1	tr|A0A0I1VHM5|A0A0I1VHM5_SHISO; tr|A0A200LH39|A0A200LH39_SHISO; tr|A0A656B6F8|A0A656B6F8_SHISO		46.15	true	2	3	0	0	0	-1	1	1	1	1	4	4																												Representative	Representative
tr|A0A656BCC9|A0A656BCC9_SHISO	Host specificity protein OS=Shigella sonnei OX=624 GN=ERS009859_03903 PE=4 SV=1	tr|A0A656BCC9|A0A656BCC9_SHISO; tr|A0A656C462|A0A656C462_SHISO; tr|A0A659ZTG8|A0A659ZTG8_SHISO		46.02	true	2	3	0	0	0	-1	1	1	1	1	1	1																Representative
tr|A0A0I1W5T5|A0A0I1W5T5_SHISO	T-protein OS=Shigella sonnei OX=624 GN=tyrA PE=4 SV=1	tr|A0A0I1W5T5|A0A0I1W5T5_SHISO; tr|A0A200LA43|A0A200LA43_SHISO		45.71	true	2	2	0	0	0	-1	1	1	1	1	3	3								Representative
tr|A0A0I1XMF7|A0A0I1XMF7_SHISO	High-affinity zinc uptake system protein ZnuA OS=Shigella sonnei OX=624 GN=yebL PE=3 SV=1	tr|A0A0I1XMF7|A0A0I1XMF7_SHISO; tr|A0A1S9JR02|A0A1S9JR02_SHISO; tr|A0A236FW99|A0A236FW99_SHISO; tr|A0A656C1A9|A0A656C1A9_SHISO; tr|A0A659ZQC3|A0A659ZQC3_SHISO		45.57	true	2	5	0	0	0	-1	1	1	1	1	16	16		Representative												Representative	Representative			Representative								Representative	Representative	Representative
tr|A0A0I0KJK4|A0A0I0KJK4_SHISO	Regulator of ribonuclease activity B OS=Shigella sonnei OX=624 GN=rraB PE=3 SV=1	tr|A0A0I0KJK4|A0A0I0KJK4_SHISO		45.51	true	2	1	0	0	0	-1	1	1	1	1	1	1																	Representative
tr|A0A0H7PVE9|A0A0H7PVE9_SHISO	tRNA pseudouridine synthase B OS=Shigella sonnei OX=624 GN=truB PE=3 SV=1	tr|A0A0H7PVE9|A0A0H7PVE9_SHISO; tr|A0A200LL06|A0A200LL06_SHISO		45.49	true	2	2	0	0	0	-1	1	1	1	1	5	5		Representative						Representative
tr|A0A0I1AX41|A0A0I1AX41_SHISO	UPF0265 protein YeeX OS=Shigella sonnei OX=624 GN=yeeX PE=3 SV=1	tr|A0A0I1AX41|A0A0I1AX41_SHISO; tr|A0A0I5B4R5|A0A0I5B4R5_SHISO		45.47	true	2	2	0	0	0	-1	1	1	1	1	18	18								Representative
tr|A0A659ZL93|A0A659ZL93_SHISO	Capsule polysaccharide export inner-membrane protein KpsE OS=Shigella sonnei OX=624 GN=FAF11_12675 PE=3 SV=1	tr|A0A659ZL93|A0A659ZL93_SHISO		45.03	true	2	1	0	0	0	-1	1	1	1	1	7	7																		Representative	Representative							Representative	Representative
tr|A0A2Y6VAW2|A0A2Y6VAW2_SHISO	Uncharacterized protein OS=Shigella sonnei OX=624 GN=DMA07_00570 PE=4 SV=1	tr|A0A2Y6VAW2|A0A2Y6VAW2_SHISO		45.02	true	2	1	0	0	0	-1	1	1	1	1	5	5								Representative	Representative
tr|A0A0A0QVB7|A0A0A0QVB7_SHISO	Transposase OS=Shigella sonnei OX=624 GN=tnpA PE=3 SV=1	tr|A0A0A0QVB7|A0A0A0QVB7_SHISO; tr|A0A2I7QG11|A0A2I7QG11_SHISO; tr|A0A3T3PW28|A0A3T3PW28_SHISO; tr|A0A656C324|A0A656C324_SHISO; tr|A0A6M6FNG8|A0A6M6FNG8_SHISO		44.09	true	2	5	0	0	0	-1	1	1	1	1	8	8		Representative		Representative								Representative		Representative		Representative												Representative
tr|A0A659ZTV1|A0A659ZTV1_SHISO	Glycyl-radical enzyme activating protein OS=Shigella sonnei OX=624 GN=FAF11_00120 PE=4 SV=1	tr|A0A659ZTV1|A0A659ZTV1_SHISO		43.47	true	2	1	0	0	0	-1	1	1	1	1	3	3																							Representative
tr|A0A0H7YA47|A0A0H7YA47_SHISO	ATP synthase epsilon chain OS=Shigella sonnei OX=624 GN=atpC PE=3 SV=1	tr|A0A0H7YA47|A0A0H7YA47_SHISO		43.27	true	2	1	0	0	0	-1	1	1	1	1	7	7								Representative	Representative					Representative	Representative
tr|A0A0I3GZY3|A0A0I3GZY3_SHISO	General secretory pathway component, cryptic OS=Shigella sonnei OX=624 GN=gspA_2 PE=4 SV=1	tr|A0A0I3GZY3|A0A0I3GZY3_SHISO; tr|A0A3T7CPS5|A0A3T7CPS5_SHISO; tr|A0A656BF53|A0A656BF53_SHISO; tr|A0A656C583|A0A656C583_SHISO; tr|A0A6G5ZLT6|A0A6G5ZLT6_SHISO		43.23	true	2	5	0	0	0	-1	1	1	1	1	2	2		Representative
tr|A0A0I0DT16|A0A0I0DT16_SHISO	Kinase inhibitor OS=Shigella sonnei OX=624 GN=ybhB PE=4 SV=1	tr|A0A0I0DT16|A0A0I0DT16_SHISO; tr|A0A237BPR4|A0A237BPR4_SHISO; tr|A0A659ZF95|A0A659ZF95_SHISO		43.04	true	2	3	0	0	0	-1	1	1	1	1	4	4																Representative	Representative						Representative
tr|A0A2I7QFV6|A0A2I7QFV6_SHISO	Uncharacterized protein OS=Shigella sonnei OX=624 GN=pDE105_00048 PE=4 SV=1	tr|A0A2I7QFV6|A0A2I7QFV6_SHISO		43	true	2	1	0	0	0	-1	1	1	1	1	6	6				Representative	Representative
tr|A0A0I1B1T9|A0A0I1B1T9_SHISO	DUF2756 domain-containing protein OS=Shigella sonnei OX=624 GN=BZ172_10150 PE=4 SV=1	tr|A0A0I1B1T9|A0A0I1B1T9_SHISO; tr|A0A200LK81|A0A200LK81_SHISO; tr|A0A659ZSK3|A0A659ZSK3_SHISO		42.92	true	2	3	0	0	0	-1	1	1	1	1	14	14				Representative						Representative														Representative	Representative			Representative				Representative
tr|A0A0I5JJL9|A0A0I5JJL9_SHISO	Nif3-like dinuclear metal center hexameric protein OS=Shigella sonnei OX=624 GN=ybgI PE=3 SV=1	tr|A0A0I5JJL9|A0A0I5JJL9_SHISO; tr|A0A200LHB4|A0A200LHB4_SHISO; tr|A0A659ZI25|A0A659ZI25_SHISO		42.72	true	2	3	0	0	0	-1	1	1	1	1	1	1									Representative
tr|A0A2Y5XCV1|A0A2Y5XCV1_SHISO	Protein HipA OS=Shigella sonnei OX=624 GN=hipA PE=3 SV=1	tr|A0A2Y5XCV1|A0A2Y5XCV1_SHISO; tr|A0A656C5C2|A0A656C5C2_SHISO; tr|A0A659ZL69|A0A659ZL69_SHISO		42.56	true	2	3	0	0	0	-1	1	1	1	1	9	9							Representative		Representative	Representative				Representative	Representative	Representative		Representative					Representative
tr|A0A656BFT4|A0A656BFT4_SHISO	Putative phage transposase OS=Shigella sonnei OX=624 GN=ERS009857_00400 PE=4 SV=1	tr|A0A656BFT4|A0A656BFT4_SHISO		42.51	true	2	1	0	0	0	-1	1	1	1	1	1	1																						Representative
tr|A0A0H9PHJ2|A0A0H9PHJ2_SHISO	Ribonuclease E OS=Shigella sonnei OX=624 GN=rne PE=3 SV=1	tr|A0A0H9PHJ2|A0A0H9PHJ2_SHISO; tr|A0A200LM75|A0A200LM75_SHISO; tr|A0A659ZEB0|A0A659ZEB0_SHISO		42.43	true	2	3	0	0	0	-1	1	1	1	1	3	3								Representative	Representative
tr|A0A0H9FXR6|A0A0H9FXR6_SHISO	Putative glucose-6-phosphate 1-epimerase OS=Shigella sonnei OX=624 GN=yeaD PE=3 SV=1	tr|A0A0H9FXR6|A0A0H9FXR6_SHISO; tr|A0A235N3K3|A0A235N3K3_SHISO		42.27	true	2	2	0	0	0	-1	1	1	1	1	2	2																																Representative
tr|A0A0H7RA34|A0A0H7RA34_SHISO	Asparagine synthase (glutamine-hydrolyzing) OS=Shigella sonnei OX=624 GN=asnB PE=3 SV=1	tr|A0A0H7RA34|A0A0H7RA34_SHISO; tr|A0A200LLV6|A0A200LLV6_SHISO; tr|A0A656BQW9|A0A656BQW9_SHISO; tr|A0A6M6EXN3|A0A6M6EXN3_SHISO		42.18	true	2	4	0	0	0	-1	1	1	1	1	1	1								Representative
tr|A0A0I2FRE2|A0A0I2FRE2_SHISO	Transcriptional regulatory protein RcsB OS=Shigella sonnei OX=624 GN=rcsB PE=3 SV=1	tr|A0A0I2FRE2|A0A0I2FRE2_SHISO		41.87	true	2	1	0	0	0	-1	1	1	1	1	1	1																Representative
tr|A0A0H7XUB4|A0A0H7XUB4_SHISO	Pyridoxine 5'-phosphate synthase OS=Shigella sonnei OX=624 GN=pdxJ PE=3 SV=1	tr|A0A0H7XUB4|A0A0H7XUB4_SHISO; tr|A0A200LC35|A0A200LC35_SHISO		41.83	true	2	2	0	0	0	-1	1	1	1	1	1	1									Representative
tr|A0A6M6HFW4|A0A6M6HFW4_SHISO	Cell division inhibition protein DicB OS=Shigella sonnei OX=624 GN=G6O62_22255 PE=4 SV=1	tr|A0A6M6HFW4|A0A6M6HFW4_SHISO		41.58	true	2	1	0	0	0	-1	1	1	1	1	1	1									Representative
tr|A0A3U1ZBJ2|A0A3U1ZBJ2_SHISO	Par-like protein OS=Shigella sonnei OX=624 GN=DOT86_19170 PE=4 SV=1	tr|A0A3U1ZBJ2|A0A3U1ZBJ2_SHISO; tr|N0GUN5|N0GUN5_SHISO		41.53	true	2	2	0	0	0	-1	1	1	1	1	2	2		Representative																	Representative
tr|A0A2Y3HL85|A0A2Y3HL85_SHISO	Uncharacterized protein OS=Shigella sonnei OX=624 GN=DMA07_00095 PE=4 SV=1	tr|A0A2Y3HL85|A0A2Y3HL85_SHISO		41.37	true	2	1	0	0	0	-1	1	1	1	1	2	2								Representative
tr|A0A0H9GNH9|A0A0H9GNH9_SHISO	3-methyl-2-oxobutanoate hydroxymethyltransferase OS=Shigella sonnei OX=624 GN=panB PE=3 SV=1	tr|A0A0H9GNH9|A0A0H9GNH9_SHISO; tr|A0A200L9P0|A0A200L9P0_SHISO; tr|A0A656BHR6|A0A656BHR6_SHISO; tr|A0A659ZG94|A0A659ZG94_SHISO		41.12	true	2	4	0	0	0	-1	1	1	1	1	2	2									Representative
tr|A0A0I2LJJ1|A0A0I2LJJ1_SHISO	Bifunctional aspartokinase/homoserine dehydrogenase OS=Shigella sonnei OX=624 GN=thrA PE=3 SV=1	tr|A0A0I2LJJ1|A0A0I2LJJ1_SHISO; tr|A0A200LID3|A0A200LID3_SHISO; tr|A0A656BGP7|A0A656BGP7_SHISO; tr|A0A656BWG8|A0A656BWG8_SHISO; tr|A0A659ZH10|A0A659ZH10_SHISO		41.05	true	2	5	0	0	0	-1	1	1	1	1	2	2																			Representative							Representative
tr|A0A0H7TN63|A0A0H7TN63_SHISO	Met repressor OS=Shigella sonnei OX=624 GN=metJ PE=3 SV=1	tr|A0A0H7TN63|A0A0H7TN63_SHISO		40.94	true	2	1	0	0	0	-1	1	1	1	1	8	8		Representative						Representative						Representative	Representative
tr|A0A0H8PTL1|A0A0H8PTL1_SHISO	Pseudouridine synthase OS=Shigella sonnei OX=624 GN=rluD PE=3 SV=1	tr|A0A0H8PTL1|A0A0H8PTL1_SHISO; tr|A0A656BD82|A0A656BD82_SHISO		40.8	true	2	2	0	0	0	-1	1	1	1	1	3	3								Representative								Representative	Representative
tr|A0A0I0CEE9|A0A0I0CEE9_SHISO	N-glycosidase YbiA OS=Shigella sonnei OX=624 GN=ybiA PE=3 SV=1	tr|A0A0I0CEE9|A0A0I0CEE9_SHISO; tr|A0A1S9JUW5|A0A1S9JUW5_SHISO; tr|A0A200LF16|A0A200LF16_SHISO		40.67	true	2	3	0	0	0	-1	1	1	1	1	1	1														Representative
tr|A0A0I3L3P6|A0A0I3L3P6_SHISO	Phage protein-like protein OS=Shigella sonnei OX=624 GN=BZ172_02340 PE=4 SV=1	tr|A0A0I3L3P6|A0A0I3L3P6_SHISO; tr|A0A656BDF4|A0A656BDF4_SHISO; tr|A0A659ZP86|A0A659ZP86_SHISO; tr|A0A6M6G2N1|A0A6M6G2N1_SHISO; tr|A0A6M6GTS2|A0A6M6GTS2_SHISO		40.59	true	2	5	0	0	0	-1	1	1	1	1	1	1
tr|A0A659ZR37|A0A659ZR37_SHISO	LysR family transcriptional regulator OS=Shigella sonnei OX=624 GN=FAF11_06975 PE=3 SV=1	tr|A0A659ZR37|A0A659ZR37_SHISO		40.5	true	2	1	0	0	0	-1	1	1	1	1	37	37		Representative	Representative	Representative	Representative		Representative				Representative		Representative	Representative		Representative					Representative			Representative						Representative	Representative
tr|A0A0I1WS32|A0A0I1WS32_SHISO	UDP-N-acetylmuramoyl-L-alanyl-D-glutamate--2,6-diaminopimelate ligase OS=Shigella sonnei OX=624 GN=murE PE=3 SV=1	tr|A0A0I1WS32|A0A0I1WS32_SHISO; tr|A0A200LGW1|A0A200LGW1_SHISO; tr|A0A656B3Z5|A0A656B3Z5_SHISO; tr|A0A656BID0|A0A656BID0_SHISO; tr|A0A656BUD4|A0A656BUD4_SHISO; tr|A0A659ZG20|A0A659ZG20_SHISO		40.48	true	2	6	0	0	0	-1	1	1	1	1	1	1									Representative
tr|A0A0I1XZA3|A0A0I1XZA3_SHISO	NAD(P)-dependent oxidoreductase OS=Shigella sonnei OX=624 GN=yghA PE=4 SV=1	tr|A0A0I1XZA3|A0A0I1XZA3_SHISO; tr|A0A200LL45|A0A200LL45_SHISO; tr|A0A659ZLA4|A0A659ZLA4_SHISO		40.07	true	2	3	0	0	0	-1	1	1	1	1	3	3																							Representative
tr|A0A0H7WHD8|A0A0H7WHD8_SHISO	Glycogen synthase OS=Shigella sonnei OX=624 GN=glgA PE=3 SV=1	tr|A0A0H7WHD8|A0A0H7WHD8_SHISO; tr|A0A200LK50|A0A200LK50_SHISO; tr|A0A659ZR86|A0A659ZR86_SHISO		40.04	true	2	3	0	0	0	-1	1	1	1	1	1	1								Representative
tr|A0A0H7LA33|A0A0H7LA33_SHISO	Beta-glucosidase OS=Shigella sonnei OX=624 GN=BZ172_00965 PE=3 SV=1	tr|A0A0H7LA33|A0A0H7LA33_SHISO; tr|A0A0I4IED3|A0A0I4IED3_SHISO; tr|A0A200LI63|A0A200LI63_SHISO; tr|A0A656B5U4|A0A656B5U4_SHISO; tr|A0A659ZNN1|A0A659ZNN1_SHISO		39.98	true	2	5	0	0	0	-1	1	1	1	1	2	2								Representative											Representative
tr|A0A0H8CH98|A0A0H8CH98_SHISO	Metal-binding protein ZinT OS=Shigella sonnei OX=624 GN=zinT PE=4 SV=1	tr|A0A0H8CH98|A0A0H8CH98_SHISO		39.59	true	2	1	0	0	0	-1	1	1	1	1	12	12																					Representative					Representative	Representative			Representative	Representative
tr|A0A0I4FEF3|A0A0I4FEF3_SHISO	Putative sigma(54) modulation protein OS=Shigella sonnei OX=624 GN=yfiA PE=4 SV=1	tr|A0A0I4FEF3|A0A0I4FEF3_SHISO		39.5	true	2	1	0	0	0	-1	1	1	1	1	3	3																Representative	Representative
tr|A0A0I4QER5|A0A0I4QER5_SHISO	Leucine-responsive transcriptional regulator OS=Shigella sonnei OX=624 GN=lrp PE=4 SV=1	tr|A0A0I4QER5|A0A0I4QER5_SHISO; tr|A0A1H0GXL7|A0A1H0GXL7_SHISO		39.38	true	2	2	0	0	0	-1	1	1	1	1	1	1								Representative
tr|A0A0I1FW33|A0A0I1FW33_SHISO	Histidine biosynthesis bifunctional protein HisB OS=Shigella sonnei OX=624 GN=hisB PE=3 SV=1	tr|A0A0I1FW33|A0A0I1FW33_SHISO; tr|A0A200LFV6|A0A200LFV6_SHISO; tr|A0A659ZUF0|A0A659ZUF0_SHISO		39.27	true	2	3	0	0	0	-1	1	1	1	1	1	1								Representative
tr|A0A0I1SF76|A0A0I1SF76_SHISO	Sulfurtransferase OS=Shigella sonnei OX=624 GN=yccK PE=3 SV=1	tr|A0A0I1SF76|A0A0I1SF76_SHISO; tr|A0A656BQ91|A0A656BQ91_SHISO		39.27	true	2	2	0	0	0	-1	1	1	1	1	1	1														Representative
tr|A0A0I4S2Z2|A0A0I4S2Z2_SHISO	Putative enterotoxin protein SenB OS=Shigella sonnei OX=624 GN=yncE_1 PE=4 SV=1	tr|A0A0I4S2Z2|A0A0I4S2Z2_SHISO; tr|A0A656C0L3|A0A656C0L3_SHISO		39.2	true	2	2	0	0	0	-1	1	1	1	1	1	1														Representative
tr|A0A0I5B2M2|A0A0I5B2M2_SHISO	RNA polymerase sigma factor RpoD OS=Shigella sonnei OX=624 GN=rpoD PE=3 SV=1	tr|A0A0I5B2M2|A0A0I5B2M2_SHISO; tr|A0A659ZKR0|A0A659ZKR0_SHISO		39.17	true	2	2	0	0	0	-1	1	1	1	1	1	1								Representative
tr|A0A0I0TAZ7|A0A0I0TAZ7_SHISO	Multidrug efflux system protein MdtE OS=Shigella sonnei OX=624 GN=mdtE PE=3 SV=1	tr|A0A0I0TAZ7|A0A0I0TAZ7_SHISO; tr|A0A200L3Z4|A0A200L3Z4_SHISO; tr|A0A659ZHW0|A0A659ZHW0_SHISO		39.1	true	2	3	0	0	0	-1	1	1	1	1	4	4																								Representative								Representative
tr|A0A656BZH3|A0A656BZH3_SHISO	Uncharacterized protein OS=Shigella sonnei OX=624 GN=ERS009867_02723 PE=4 SV=1	tr|A0A656BZH3|A0A656BZH3_SHISO		38.93	true	2	1	0	0	0	-1	1	1	1	1	3	3																		Representative	Representative
sp|Q55287|IPGF_SHISO	Protein IpgF OS=Shigella sonnei OX=624 GN=ipgF PE=3 SV=1	sp|Q55287|IPGF_SHISO; tr|A0A0H9XQ24|A0A0H9XQ24_SHISO; tr|A0A200LE36|A0A200LE36_SHISO		38.67	true	2	3	0	0	0	-1	1	1	1	1	5	5																				Representative	Representative
tr|A0A0I5GT18|A0A0I5GT18_SHISO	TonB-dependent receptor OS=Shigella sonnei OX=624 GN=BZ172_26055 PE=4 SV=1	tr|A0A0I5GT18|A0A0I5GT18_SHISO; tr|A0A656BB42|A0A656BB42_SHISO		38.53	true	2	2	0	0	0	-1	1	1	1	1	2	2																																Representative
tr|A0A0I3ES10|A0A0I3ES10_SHISO	Thiamine-binding periplasmic protein OS=Shigella sonnei OX=624 GN=thiB PE=3 SV=1	tr|A0A0I3ES10|A0A0I3ES10_SHISO; tr|A0A200LK95|A0A200LK95_SHISO; tr|A0A656B4Z1|A0A656B4Z1_SHISO; tr|A0A656BQD7|A0A656BQD7_SHISO; tr|A0A659ZFR3|A0A659ZFR3_SHISO		38.49	true	2	5	0	0	0	-1	1	1	1	1	1	1														Representative
tr|A0A0I1X2Z0|A0A0I1X2Z0_SHISO	(Fe-S)-binding protein OS=Shigella sonnei OX=624 GN=ykgE PE=4 SV=1	tr|A0A0I1X2Z0|A0A0I1X2Z0_SHISO; tr|A0A659ZPU8|A0A659ZPU8_SHISO		38.45	true	2	2	0	0	0	-1	1	1	1	1	2	2																Representative	Representative
tr|A0A3T5MK24|A0A3T5MK24_SHISO	Mobilization protein OS=Shigella sonnei OX=624 GN=DMA07_23255 PE=4 SV=1	tr|A0A3T5MK24|A0A3T5MK24_SHISO; tr|A0A6N3MSX5|A0A6N3MSX5_SHISO		38.29	true	2	2	0	0	0	-1	1	1	1	1	1	1
tr|A0A0H9FV61|A0A0H9FV61_SHISO	Citrate lyase alpha chain OS=Shigella sonnei OX=624 GN=citF PE=4 SV=1	tr|A0A0H9FV61|A0A0H9FV61_SHISO; tr|A0A200L8T7|A0A200L8T7_SHISO; tr|A0A2Y3JYU5|A0A2Y3JYU5_SHISO; tr|A0A659ZN50|A0A659ZN50_SHISO		38.24	true	2	4	0	0	0	-1	1	1	1	1	3	3																			Representative
tr|A0A1S9IQR4|A0A1S9IQR4_SHISO	Hok/Gef family protein OS=Shigella sonnei OX=624 GN=BZ172_19845 PE=3 SV=1	tr|A0A1S9IQR4|A0A1S9IQR4_SHISO; tr|A0A200L154|A0A200L154_SHISO		38.23	true	2	2	0	0	0	-1	1	1	1	1	19	19			Representative								Representative	Representative	Representative					Representative	Representative	Representative										Representative	Representative
tr|A0A3T4MSC2|A0A3T4MSC2_SHISO	ProQ/FINO family OS=Shigella sonnei OX=624 GN=ERS009859_02163 PE=4 SV=1	tr|A0A3T4MSC2|A0A3T4MSC2_SHISO; tr|A0A3U6CS18|A0A3U6CS18_SHISO; tr|A0A6M6HIX2|A0A6M6HIX2_SHISO; tr|Q9Z4F8|Q9Z4F8_SHISO		38.06	true	2	4	0	0	0	-1	1	1	1	1	1	1																			Representative
tr|A0A0I5EFG0|A0A0I5EFG0_SHISO	Cytochrome c-552 OS=Shigella sonnei OX=624 GN=nrfA PE=3 SV=1	tr|A0A0I5EFG0|A0A0I5EFG0_SHISO; tr|A0A200LCZ7|A0A200LCZ7_SHISO; tr|A0A659ZQA8|A0A659ZQA8_SHISO		37.93	true	2	3	0	0	0	-1	1	1	1	1	5	5														Representative												Representative	Representative
tr|A0A0I0C1G8|A0A0I0C1G8_SHISO	Beta sliding clamp OS=Shigella sonnei OX=624 GN=dnaN PE=3 SV=1	tr|A0A0I0C1G8|A0A0I0C1G8_SHISO; tr|A0A200LHQ1|A0A200LHQ1_SHISO		37.75	true	2	2	0	0	0	-1	1	1	1	1	1	1								Representative
tr|A0A0I2NVD5|A0A0I2NVD5_SHISO	DNA mismatch repair protein MutS OS=Shigella sonnei OX=624 GN=mutS PE=3 SV=1	tr|A0A0I2NVD5|A0A0I2NVD5_SHISO; tr|A0A200L447|A0A200L447_SHISO; tr|A0A659ZTR0|A0A659ZTR0_SHISO		37.63	true	2	3	0	0	0	-1	1	1	1	1	19	19													Representative										Representative		Representative	Representative				Representative	Representative	Representative
tr|A0A0I4RW94|A0A0I4RW94_SHISO	Acetyl-coenzyme A carboxylase carboxyl transferase subunit beta OS=Shigella sonnei OX=624 GN=accD PE=3 SV=1	tr|A0A0I4RW94|A0A0I4RW94_SHISO; tr|A0A200LKL1|A0A200LKL1_SHISO; tr|A0A659ZIJ9|A0A659ZIJ9_SHISO		37.59	true	2	3	0	0	0	-1	1	1	1	1	1	1									Representative
tr|A0A0I2DJU4|A0A0I2DJU4_SHISO	Phosphate transport system permease protein OS=Shigella sonnei OX=624 GN=pstC PE=3 SV=1	tr|A0A0I2DJU4|A0A0I2DJU4_SHISO		37.54	true	2	1	0	0	0	-1	1	1	1	1	1	1																Representative
tr|A0A659ZG75|A0A659ZG75_SHISO	Outer membrane usher protein OS=Shigella sonnei OX=624 GN=FAF11_23080 PE=3 SV=1	tr|A0A659ZG75|A0A659ZG75_SHISO		37.51	true	2	1	0	0	0	-1	1	1	1	1	15	15						Representative										Representative	Representative
tr|A0A0I4UTQ1|A0A0I4UTQ1_SHISO	Putative transcriptional accessory protein OS=Shigella sonnei OX=624 GN=yhgF PE=4 SV=1	tr|A0A0I4UTQ1|A0A0I4UTQ1_SHISO; tr|A0A200LLK9|A0A200LLK9_SHISO; tr|A0A659ZR21|A0A659ZR21_SHISO		37.14	true	2	3	0	0	0	-1	1	1	1	1	1	1									Representative
tr|A0A0I3VV21|A0A0I3VV21_SHISO	L-serine dehydratase OS=Shigella sonnei OX=624 GN=sdaA PE=3 SV=1	tr|A0A0I3VV21|A0A0I3VV21_SHISO; tr|A0A200LAJ8|A0A200LAJ8_SHISO		37.13	true	2	2	0	0	0	-1	1	1	1	1	3	3								Representative							Representative
tr|A0A3Y0FQX1|A0A3Y0FQX1_SHISO	Transcriptional regulator OS=Shigella sonnei OX=624 GN=DMA07_20355 PE=4 SV=1	tr|A0A3Y0FQX1|A0A3Y0FQX1_SHISO		37.1	true	2	1	0	0	0	-1	1	1	1	1	2	2																			Representative
tr|A0A0H7QWU2|A0A0H7QWU2_SHISO	Hypoxanthine phosphoribosyltransferase OS=Shigella sonnei OX=624 GN=hpt PE=3 SV=1	tr|A0A0H7QWU2|A0A0H7QWU2_SHISO; tr|A0A0I4KIC0|A0A0I4KIC0_SHISO; tr|A0A1H0GDQ7|A0A1H0GDQ7_SHISO		37.09	true	2	3	0	0	0	-1	1	1	1	1	1	1								Representative
tr|A0A0I5UKJ4|A0A0I5UKJ4_SHISO	Plasmid stabilization protein ParE OS=Shigella sonnei OX=624 GN=relE2 PE=4 SV=1	tr|A0A0I5UKJ4|A0A0I5UKJ4_SHISO		37.08	true	2	1	0	0	0	-1	1	1	1	1	1	1																						Representative
tr|A0A659ZKZ2|A0A659ZKZ2_SHISO	Replication protein (Fragment) OS=Shigella sonnei OX=624 GN=FAF11_16145 PE=4 SV=1	tr|A0A659ZKZ2|A0A659ZKZ2_SHISO; tr|A0A659ZRH0|A0A659ZRH0_SHISO		36.91	true	2	2	0	0	0	-1	1	1	1	1	11	11				Representative	Representative																											Representative
tr|A0A0H8XPV6|A0A0H8XPV6_SHISO	Peptide methionine sulfoxide reductase MsrB OS=Shigella sonnei OX=624 GN=yeaA PE=3 SV=1	tr|A0A0H8XPV6|A0A0H8XPV6_SHISO; tr|A0A235KKG7|A0A235KKG7_SHISO		36.9	true	2	2	0	0	0	-1	1	1	1	1	7	7		Representative													Representative	Representative							Representative			Representative		Representative
tr|A0A659ZM05|A0A659ZM05_SHISO	Uncharacterized protein OS=Shigella sonnei OX=624 GN=FAF11_12315 PE=4 SV=1	tr|A0A659ZM05|A0A659ZM05_SHISO		36.87	true	2	1	0	0	0	-1	1	1	1	1	1	1																						Representative
tr|A0A0I3WXY2|A0A0I3WXY2_SHISO	DUF416 domain-containing protein OS=Shigella sonnei OX=624 GN=BZ172_13205 PE=4 SV=1	tr|A0A0I3WXY2|A0A0I3WXY2_SHISO; tr|A0A200LDL7|A0A200LDL7_SHISO; tr|A0A659ZQ78|A0A659ZQ78_SHISO		36.77	true	2	3	0	0	0	-1	1	1	1	1	1	1														Representative
tr|A0A0I0WSQ9|A0A0I0WSQ9_SHISO	HAAAP family serine/threonine permease OS=Shigella sonnei OX=624 GN=yhaO PE=4 SV=1	tr|A0A0I0WSQ9|A0A0I0WSQ9_SHISO; tr|A0A200LF82|A0A200LF82_SHISO; tr|A0A656BSA9|A0A656BSA9_SHISO; tr|A0A6M6HF56|A0A6M6HF56_SHISO		36.49	true	2	4	0	0	0	-1	1	1	1	1	6	6								Representative										Representative	Representative									Representative
tr|A0A0H7ZI41|A0A0H7ZI41_SHISO	Thymidine kinase OS=Shigella sonnei OX=624 GN=tdk PE=3 SV=1	tr|A0A0H7ZI41|A0A0H7ZI41_SHISO; tr|A0A659ZM38|A0A659ZM38_SHISO		36.45	true	2	2	0	0	0	-1	1	1	1	1	1	1									Representative
tr|A0A0I0FGF9|A0A0I0FGF9_SHISO	Exodeoxyribonuclease III OS=Shigella sonnei OX=624 GN=xth PE=3 SV=1	tr|A0A0I0FGF9|A0A0I0FGF9_SHISO; tr|A0A200L956|A0A200L956_SHISO; tr|A0A656BMV6|A0A656BMV6_SHISO; tr|A0A659ZP82|A0A659ZP82_SHISO		36.34	true	2	4	0	0	0	-1	1	1	1	1	1	1																Representative
tr|A0A0I2L739|A0A0I2L739_SHISO	3-phenylpropionate-dihydrodiol/cinnamic acid-dihydrodiol dehydrogenase OS=Shigella sonnei OX=624 GN=hcaB PE=3 SV=1	tr|A0A0I2L739|A0A0I2L739_SHISO; tr|A0A200LHU6|A0A200LHU6_SHISO; tr|A0A659ZJ69|A0A659ZJ69_SHISO		36.29	true	2	3	0	0	0	-1	1	1	1	1	1	1		Representative
tr|A0A0H8P7N4|A0A0H8P7N4_SHISO	DNA topoisomerase 1 OS=Shigella sonnei OX=624 GN=topA PE=3 SV=1	tr|A0A0H8P7N4|A0A0H8P7N4_SHISO; tr|A0A200LJ91|A0A200LJ91_SHISO; tr|A0A659ZM02|A0A659ZM02_SHISO		36.18	true	2	3	0	0	0	-1	1	1	1	1	1	1																										Representative
tr|A0A200L4Q8|A0A200L4Q8_SHISO	Glucosyl transferase OS=Shigella sonnei OX=624 GN=CBL27_21960 PE=4 SV=1	tr|A0A200L4Q8|A0A200L4Q8_SHISO		36.09	true	2	1	0	0	0	-1	1	1	1	1	2	2																						Representative
tr|A0A0H9M974|A0A0H9M974_SHISO	Ribosomal RNA large subunit methyltransferase J OS=Shigella sonnei OX=624 GN=yhiR PE=3 SV=1	tr|A0A0H9M974|A0A0H9M974_SHISO; tr|A0A200L778|A0A200L778_SHISO; tr|A0A659ZHV7|A0A659ZHV7_SHISO		36.04	true	2	3	0	0	0	-1	1	1	1	1	1	1
tr|A0A0H7MVE6|A0A0H7MVE6_SHISO	tRNA/tmRNA (uracil-C(5))-methyltransferase OS=Shigella sonnei OX=624 GN=trmA PE=3 SV=1	tr|A0A0H7MVE6|A0A0H7MVE6_SHISO; tr|A0A200L554|A0A200L554_SHISO; tr|A0A656BU45|A0A656BU45_SHISO; tr|A0A659ZMK3|A0A659ZMK3_SHISO		35.94	true	2	4	0	0	0	-1	1	1	1	1	56	56			Representative	Representative		Representative	Representative		Representative			Representative		Representative	Representative			Representative	Representative	Representative	Representative					Representative	Representative			Representative	Representative
tr|A0A0H9R904|A0A0H9R904_SHISO	Collagenase OS=Shigella sonnei OX=624 GN=ydcP PE=4 SV=1	tr|A0A0H9R904|A0A0H9R904_SHISO; tr|A0A656BC00|A0A656BC00_SHISO		35.93	true	2	2	0	0	0	-1	1	1	1	1	4	4		Representative										Representative			Representative
tr|A0A6M6GY85|A0A6M6GY85_SHISO	Rpn family recombination-promoting nuclease/putative transposase OS=Shigella sonnei OX=624 GN=G6O62_24665 PE=3 SV=1	tr|A0A6M6GY85|A0A6M6GY85_SHISO; tr|A0A6M6H2P6|A0A6M6H2P6_SHISO		35.92	true	2	2	0	0	0	-1	1	1	1	1	11	11		Representative						Representative	Representative						Representative	Representative	Representative	Representative
tr|A0A0I1PAL1|A0A0I1PAL1_SHISO	ATP synthase gamma chain OS=Shigella sonnei OX=624 GN=atpG PE=3 SV=1	tr|A0A0I1PAL1|A0A0I1PAL1_SHISO; tr|A0A0I2T8F0|A0A0I2T8F0_SHISO		35.9	true	2	2	0	0	0	-1	1	1	1	1	2	2																							Representative			Representative
tr|A0A0H8WZ88|A0A0H8WZ88_SHISO	Alkaline phosphatase isozyme conversion aminopeptidase OS=Shigella sonnei OX=624 GN=iap PE=4 SV=1	tr|A0A0H8WZ88|A0A0H8WZ88_SHISO; tr|A0A200LD39|A0A200LD39_SHISO; tr|A0A659ZUD2|A0A659ZUD2_SHISO		35.88	true	2	3	0	0	0	-1	1	1	1	1	1	1																	Representative
tr|A0A0I1JSK9|A0A0I1JSK9_SHISO	Outer-membrane lipoprotein LolB OS=Shigella sonnei OX=624 GN=lolB PE=3 SV=1	tr|A0A0I1JSK9|A0A0I1JSK9_SHISO; tr|A0A0I1KXR9|A0A0I1KXR9_SHISO; tr|A0A656C128|A0A656C128_SHISO		35.76	true	2	3	0	0	0	-1	1	1	1	1	1	1																		Representative
tr|A0A0H7ZZ95|A0A0H7ZZ95_SHISO	Oxidoreductase OS=Shigella sonnei OX=624 GN=ybdR_1 PE=4 SV=1	tr|A0A0H7ZZ95|A0A0H7ZZ95_SHISO; tr|A0A0I3PUD8|A0A0I3PUD8_SHISO; tr|A0A200L8M8|A0A200L8M8_SHISO		35.71	true	2	3	0	0	0	-1	1	1	1	1	5	5		Representative	Representative											Representative														Representative
tr|A0A200L474|A0A200L474_SHISO	Nuclease OS=Shigella sonnei OX=624 GN=CBL27_23800 PE=4 SV=1	tr|A0A200L474|A0A200L474_SHISO		35.69	true	2	1	0	0	0	-1	1	1	1	1	1	1														Representative
tr|A0A0I1P1E6|A0A0I1P1E6_SHISO	UDP-N-acetylenolpyruvoylglucosamine reductase OS=Shigella sonnei OX=624 GN=murB PE=3 SV=1	tr|A0A0I1P1E6|A0A0I1P1E6_SHISO; tr|A0A659ZQ90|A0A659ZQ90_SHISO		35.62	true	2	2	0	0	0	-1	1	1	1	1	1	1														Representative
tr|A0A200L4H3|A0A200L4H3_SHISO	Uncharacterized protein OS=Shigella sonnei OX=624 GN=CBL27_22310 PE=4 SV=1	tr|A0A200L4H3|A0A200L4H3_SHISO; tr|A0A3Z6FXH7|A0A3Z6FXH7_SHISO		35.6	true	2	2	0	0	0	-1	1	1	1	1	2	2																Representative	Representative
tr|A0A0I0RW47|A0A0I0RW47_SHISO	Propanediol dehydratase OS=Shigella sonnei OX=624 GN=pduE PE=4 SV=1	tr|A0A0I0RW47|A0A0I0RW47_SHISO; tr|A0A656BF90|A0A656BF90_SHISO		35.54	true	2	2	0	0	0	-1	1	1	1	1	4	4															Representative	Representative	Representative
tr|A0A0I4J976|A0A0I4J976_SHISO	50S ribosomal protein L3 glutamine methyltransferase OS=Shigella sonnei OX=624 GN=yfcB PE=3 SV=1	tr|A0A0I4J976|A0A0I4J976_SHISO; tr|A0A200LKV0|A0A200LKV0_SHISO; tr|A0A659ZIJ7|A0A659ZIJ7_SHISO		35.53	true	2	3	0	0	0	-1	1	1	1	1	1	1								Representative
tr|A0A0I4LX79|A0A0I4LX79_SHISO	Translational regulator CsrA OS=Shigella sonnei OX=624 GN=csrA PE=3 SV=1	tr|A0A0I4LX79|A0A0I4LX79_SHISO		35.47	true	2	1	0	0	0	-1	1	1	1	1	1	1																Representative
tr|A0A0I0IDE1|A0A0I0IDE1_SHISO	G/U mismatch-specific DNA glycosylase OS=Shigella sonnei OX=624 GN=mug PE=3 SV=1	tr|A0A0I0IDE1|A0A0I0IDE1_SHISO; tr|A0A200LEL8|A0A200LEL8_SHISO; tr|A0A2Y3W1G0|A0A2Y3W1G0_SHISO; tr|A0A656BUD2|A0A656BUD2_SHISO		35.44	true	2	4	0	0	0	-1	1	1	1	1	1	1																Representative
tr|A0A656B7Q4|A0A656B7Q4_SHISO	Replication initiation protein OS=Shigella sonnei OX=624 GN=repA_1 PE=4 SV=1	tr|A0A656B7Q4|A0A656B7Q4_SHISO		35.38	true	2	1	0	0	0	-1	1	1	1	1	1	1			Representative
tr|A0A0I0C566|A0A0I0C566_SHISO	DNA damage-inducible protein YebG OS=Shigella sonnei OX=624 GN=yebG PE=4 SV=1	tr|A0A0I0C566|A0A0I0C566_SHISO		35.38	true	2	1	0	0	0	-1	1	1	1	1	2	2								Representative
tr|A0A656C543|A0A656C543_SHISO	Uncharacterized protein OS=Shigella sonnei OX=624 GN=ERS009867_04492 PE=4 SV=1	tr|A0A656C543|A0A656C543_SHISO		35.37	true	2	1	0	0	0	-1	1	1	1	1	5	5																			Representative								Representative
tr|A0A659ZGF0|A0A659ZGF0_SHISO	Phage tail tape measure protein OS=Shigella sonnei OX=624 GN=FAF11_22345 PE=4 SV=1	tr|A0A659ZGF0|A0A659ZGF0_SHISO; tr|A0A6M6EYC6|A0A6M6EYC6_SHISO		35.33	true	2	2	0	0	0	-1	1	1	1	1	2	2			Representative
tr|A0A0I4K1Z7|A0A0I4K1Z7_SHISO	Murein genes regulator OS=Shigella sonnei OX=624 GN=bolA PE=3 SV=1	tr|A0A0I4K1Z7|A0A0I4K1Z7_SHISO; tr|A0A1S9JIW9|A0A1S9JIW9_SHISO		35.21	true	2	2	0	0	0	-1	1	1	1	1	3	3														Representative			Representative	Representative
tr|A0A0I3C8R5|A0A0I3C8R5_SHISO	Baseplate protein OS=Shigella sonnei OX=624 GN=BZ172_04290 PE=4 SV=1	tr|A0A0I3C8R5|A0A0I3C8R5_SHISO; tr|A0A2Y6RNI1|A0A2Y6RNI1_SHISO; tr|A0A3T6KGN4|A0A3T6KGN4_SHISO; tr|A0A6M6G1S1|A0A6M6G1S1_SHISO		35.04	true	2	4	0	0	0	-1	1	1	1	1	2	2																			Representative				Representative
tr|A0A0H8C241|A0A0H8C241_SHISO	tRNA (cytidine/uridine-2'-O-)-methyltransferase TrmJ OS=Shigella sonnei OX=624 GN=trmJ PE=3 SV=1	tr|A0A0H8C241|A0A0H8C241_SHISO; tr|A0A235JHX4|A0A235JHX4_SHISO		34.82	true	2	2	0	0	0	-1	1	1	1	1	1	1								Representative
tr|A0A0I2YSB9|A0A0I2YSB9_SHISO	Uncharacterized protein OS=Shigella sonnei OX=624 GN=BZ172_17420 PE=4 SV=1	tr|A0A0I2YSB9|A0A0I2YSB9_SHISO		34.8	true	2	1	0	0	0	-1	1	1	1	1	2	2								Representative	Representative
tr|A0A0I1E446|A0A0I1E446_SHISO	L-fucose mutarotase OS=Shigella sonnei OX=624 GN=fucU PE=3 SV=1	tr|A0A0I1E446|A0A0I1E446_SHISO; tr|A0A200L9L1|A0A200L9L1_SHISO		34.69	true	2	2	0	0	0	-1	1	1	1	1	4	4								Representative														Representative
tr|A0A659ZGW8|A0A659ZGW8_SHISO	Uncharacterized protein OS=Shigella sonnei OX=624 GN=FAF11_20155 PE=4 SV=1	tr|A0A659ZGW8|A0A659ZGW8_SHISO		34.44	true	2	1	0	0	0	-1	1	1	1	1	2	2					Representative																			Representative
tr|A0A0H7Q8L1|A0A0H7Q8L1_SHISO	Acyl-CoA thioesterase II OS=Shigella sonnei OX=624 GN=tesB PE=3 SV=1	tr|A0A0H7Q8L1|A0A0H7Q8L1_SHISO; tr|A0A200LB50|A0A200LB50_SHISO		34.4	true	2	2	0	0	0	-1	1	1	1	1	1	1																																Representative
tr|A0A0I4K2P6|A0A0I4K2P6_SHISO	Fructose-1,6-bisphosphatase class 1 OS=Shigella sonnei OX=624 GN=fbp PE=3 SV=1	tr|A0A0I4K2P6|A0A0I4K2P6_SHISO; tr|A0A236VK99|A0A236VK99_SHISO; tr|A0A656BG49|A0A656BG49_SHISO; tr|A0A656BV97|A0A656BV97_SHISO		34.36	true	2	4	0	0	0	-1	1	1	1	1	1	1								Representative
tr|A0A0H9SGP0|A0A0H9SGP0_SHISO	DUF882 domain-containing protein OS=Shigella sonnei OX=624 GN=BZ172_21145 PE=4 SV=1	tr|A0A0H9SGP0|A0A0H9SGP0_SHISO; tr|A0A656BHU7|A0A656BHU7_SHISO		34.23	true	2	2	0	0	0	-1	1	1	1	1	3	3																				Representative										Representative	Representative
tr|A0A0I1EEN7|A0A0I1EEN7_SHISO	Pitrilysin OS=Shigella sonnei OX=624 GN=ptrA PE=3 SV=1	tr|A0A0I1EEN7|A0A0I1EEN7_SHISO; tr|A0A200LGC1|A0A200LGC1_SHISO; tr|A0A656B3D8|A0A656B3D8_SHISO; tr|A0A656BSG4|A0A656BSG4_SHISO; tr|A0A659ZJS8|A0A659ZJS8_SHISO; tr|A0A6M6EVU3|A0A6M6EVU3_SHISO		33.95	true	2	6	0	0	0	-1	1	1	1	1	1	1																		Representative
tr|Q6DVP4|Q6DVP4_SHISO	IntI2 OS=Shigella sonnei OX=624 GN=intI2 PE=4 SV=1	tr|Q6DVP4|Q6DVP4_SHISO		33.84	true	2	1	0	0	0	-1	1	1	1	1	1	1																							Representative
tr|A0A0I0QGP8|A0A0I0QGP8_SHISO	Uroporphyrinogen decarboxylase OS=Shigella sonnei OX=624 GN=hemE PE=3 SV=1	tr|A0A0I0QGP8|A0A0I0QGP8_SHISO; tr|A0A200LDK0|A0A200LDK0_SHISO		33.8	true	2	2	0	0	0	-1	1	1	1	1	3	3								Representative	Representative
tr|A0A659ZLF0|A0A659ZLF0_SHISO	L,D-transpeptidase OS=Shigella sonnei OX=624 GN=ldtA PE=3 SV=1	tr|A0A659ZLF0|A0A659ZLF0_SHISO		33.77	true	2	1	0	0	0	-1	1	1	1	1	1	1																						Representative
tr|A0A0I0K2G3|A0A0I0K2G3_SHISO	6,7-dimethyl-8-ribityllumazine synthase OS=Shigella sonnei OX=624 GN=ribE_1 PE=3 SV=1	tr|A0A0I0K2G3|A0A0I0K2G3_SHISO		33.71	true	2	1	0	0	0	-1	1	1	1	1	1	1								Representative
tr|A0A0I1E216|A0A0I1E216_SHISO	N5-carboxyaminoimidazole ribonucleotide synthase OS=Shigella sonnei OX=624 GN=purK PE=3 SV=1	tr|A0A0I1E216|A0A0I1E216_SHISO; tr|A0A200L705|A0A200L705_SHISO; tr|A0A656C234|A0A656C234_SHISO; tr|A0A659ZH26|A0A659ZH26_SHISO		33.51	true	2	4	0	0	0	-1	1	1	1	1	1	1									Representative
tr|A0A0I2UGK2|A0A0I2UGK2_SHISO	3',5'-cyclic adenosine monophosphate phosphodiesterase CpdA OS=Shigella sonnei OX=624 GN=icc PE=3 SV=1	tr|A0A0I2UGK2|A0A0I2UGK2_SHISO; tr|A0A200LLA5|A0A200LLA5_SHISO		33.47	true	2	2	0	0	0	-1	1	1	1	1	1	1															Representative
tr|A0A2I7QG20|A0A2I7QG20_SHISO	Uncharacterized protein OS=Shigella sonnei OX=624 GN=pDE105_00125 PE=4 SV=1	tr|A0A2I7QG20|A0A2I7QG20_SHISO		33.44	true	2	1	0	0	0	-1	1	1	1	1	1	1		Representative
tr|A0A0H8SLY9|A0A0H8SLY9_SHISO	ATP synthase subunit b OS=Shigella sonnei OX=624 GN=atpF PE=3 SV=1	tr|A0A0H8SLY9|A0A0H8SLY9_SHISO		33.34	true	2	1	0	0	0	-1	1	1	1	1	1	1																	Representative
tr|A0A656BIT4|A0A656BIT4_SHISO	ABC transporter ATP-binding protein OS=Shigella sonnei OX=624 GN=yheS_2 PE=4 SV=1	tr|A0A656BIT4|A0A656BIT4_SHISO		33.32	true	2	1	0	0	0	-1	1	1	1	1	2	2																										Representative
tr|A0A659ZML2|A0A659ZML2_SHISO	Autoinducer 2-binding protein LsrB OS=Shigella sonnei OX=624 GN=FAF11_10075 PE=3 SV=1	tr|A0A659ZML2|A0A659ZML2_SHISO		33.22	true	2	1	0	0	0	-1	1	1	1	1	3	3			Representative					Representative											Representative
tr|A0A656B6Y0|A0A656B6Y0_SHISO	ATP-dependent Clp proteinase ATP-binding chain OS=Shigella sonnei OX=624 GN=clpV1 PE=4 SV=1	tr|A0A656B6Y0|A0A656B6Y0_SHISO		33.18	true	2	1	0	0	0	-1	1	1	1	1	1	1									Representative
tr|A0A659ZMV3|A0A659ZMV3_SHISO	Type II secretion system protein GspC OS=Shigella sonnei OX=624 GN=gspC PE=3 SV=1	tr|A0A659ZMV3|A0A659ZMV3_SHISO		33.12	true	2	1	0	0	0	-1	1	1	1	1	1	1												Representative
tr|A0A656B4W1|A0A656B4W1_SHISO	Phage tail tape measure protein OS=Shigella sonnei OX=624 GN=ERS009859_01042 PE=4 SV=1	tr|A0A656B4W1|A0A656B4W1_SHISO; tr|A0A6G5ZKE5|A0A6G5ZKE5_SHISO		33.1	true	2	2	0	0	0	-1	1	1	1	1	15	15				Representative	Representative	Representative							Representative	Representative					Representative						Representative						Representative	Representative
tr|A0A383JFC2|A0A383JFC2_SHISO	Uncharacterized protein OS=Shigella sonnei OX=624 GN=SAMEA3891730_00534 PE=4 SV=1	tr|A0A383JFC2|A0A383JFC2_SHISO		33.08	true	2	1	0	0	0	-1	1	1	1	1	4	4														Representative					Representative									Representative
tr|A0A023Q080|A0A023Q080_SHISO	TraH protein OS=Shigella sonnei OX=624 GN=traH PE=3 SV=1	tr|A0A023Q080|A0A023Q080_SHISO; tr|A0A140KU21|A0A140KU21_SHISO; tr|A0A1X9WYT4|A0A1X9WYT4_SHISO; tr|A0A218NF04|A0A218NF04_SHISO; tr|A0A235Y3I3|A0A235Y3I3_SHISO		32.99	true	2	5	0	0	0	-1	1	1	1	1	3	3																		Representative	Representative
tr|A0A200LAU2|A0A200LAU2_SHISO	Beta-galactosidase OS=Shigella sonnei OX=624 GN=CBL27_15115 PE=4 SV=1	tr|A0A200LAU2|A0A200LAU2_SHISO; tr|A0A656B833|A0A656B833_SHISO; tr|A0A659ZJD9|A0A659ZJD9_SHISO		32.92	true	2	3	0	0	0	-1	1	1	1	1	2	2																		Representative								Representative
tr|A0A0I4QCQ8|A0A0I4QCQ8_SHISO	Carbamate kinase OS=Shigella sonnei OX=624 GN=yqeA PE=3 SV=1	tr|A0A0I4QCQ8|A0A0I4QCQ8_SHISO; tr|A0A2Y6ZNU2|A0A2Y6ZNU2_SHISO; tr|A0A659ZS01|A0A659ZS01_SHISO		32.85	true	2	3	0	0	0	-1	1	1	1	1	1	1		Representative
tr|A0A0I1Z9V2|A0A0I1Z9V2_SHISO	Arginine ABC transporter ATP-binding protein ArtP OS=Shigella sonnei OX=624 GN=artP PE=3 SV=1	tr|A0A0I1Z9V2|A0A0I1Z9V2_SHISO; tr|A0A656BGS5|A0A656BGS5_SHISO		32.67	true	2	2	0	0	0	-1	1	1	1	1	4	4																						Representative
tr|A0A0H9QRS5|A0A0H9QRS5_SHISO	tRNA-specific 2-thiouridylase MnmA OS=Shigella sonnei OX=624 GN=mnmA PE=3 SV=1	tr|A0A0H9QRS5|A0A0H9QRS5_SHISO; tr|A0A200LMB5|A0A200LMB5_SHISO; tr|A0A659ZIB5|A0A659ZIB5_SHISO		32.51	true	2	3	0	0	0	-1	1	1	1	1	1	1								Representative
tr|A0A0H9QAL0|A0A0H9QAL0_SHISO	Ubiquinone/menaquinone biosynthesis C-methyltransferase UbiE OS=Shigella sonnei OX=624 GN=ubiE PE=3 SV=1	tr|A0A0H9QAL0|A0A0H9QAL0_SHISO		32.21	true	2	1	0	0	0	-1	1	1	1	1	1	1								Representative
tr|A0A200LG28|A0A200LG28_SHISO	Uncharacterized protein OS=Shigella sonnei OX=624 GN=CBL27_08875 PE=4 SV=1	tr|A0A200LG28|A0A200LG28_SHISO		32.14	true	2	1	0	0	0	-1	1	1	1	1	1	1																						Representative
tr|A0A0H9B3R9|A0A0H9B3R9_SHISO	Cytochrome-c peroxidase OS=Shigella sonnei OX=624 GN=yhjA PE=4 SV=1	tr|A0A0H9B3R9|A0A0H9B3R9_SHISO; tr|A0A200L6T1|A0A200L6T1_SHISO; tr|A0A656BE12|A0A656BE12_SHISO; tr|A0A659ZQ20|A0A659ZQ20_SHISO		32.13	true	2	4	0	0	0	-1	1	1	1	1	1	1																							Representative
tr|A0A659ZGB9|A0A659ZGB9_SHISO	ATP-dependent helicase HrpB OS=Shigella sonnei OX=624 GN=hrpB PE=4 SV=1	tr|A0A659ZGB9|A0A659ZGB9_SHISO		32.03	true	2	1	0	0	0	-1	1	1	1	1	1	1															Representative
tr|A0A0I3D5X0|A0A0I3D5X0_SHISO	Glyoxylate/hydroxypyruvate reductase B OS=Shigella sonnei OX=624 GN=tkrA PE=3 SV=1	tr|A0A0I3D5X0|A0A0I3D5X0_SHISO; tr|A0A200L9Y7|A0A200L9Y7_SHISO; tr|A0A659ZE10|A0A659ZE10_SHISO		31.89	true	2	3	0	0	0	-1	1	1	1	1	2	2								Representative	Representative
tr|A0A656BQE3|A0A656BQE3_SHISO	Uncharacterized protein OS=Shigella sonnei OX=624 GN=ERS009867_00839 PE=4 SV=1	tr|A0A656BQE3|A0A656BQE3_SHISO		31.88	true	2	1	0	0	0	-1	1	1	1	1	1	1			Representative
tr|A0A0H7N5W5|A0A0H7N5W5_SHISO	Coproporphyrinogen-III oxidase OS=Shigella sonnei OX=624 GN=hemN_2 PE=3 SV=1	tr|A0A0H7N5W5|A0A0H7N5W5_SHISO; tr|A0A200LAW8|A0A200LAW8_SHISO; tr|A0A659ZE25|A0A659ZE25_SHISO		31.83	true	2	3	0	0	0	-1	1	1	1	1	1	1									Representative
tr|A0A200LI31|A0A200LI31_SHISO	Histidine kinase OS=Shigella sonnei OX=624 GN=CBL27_06530 PE=4 SV=1	tr|A0A200LI31|A0A200LI31_SHISO; tr|A0A659ZIY6|A0A659ZIY6_SHISO		31.76	true	2	2	0	0	0	-1	1	1	1	1	10	10						Representative										Representative	Representative
tr|A0A0I2XG66|A0A0I2XG66_SHISO	DUF977 domain-containing protein OS=Shigella sonnei OX=624 GN=BZ172_19860 PE=4 SV=1	tr|A0A0I2XG66|A0A0I2XG66_SHISO; tr|A0A659ZMX2|A0A659ZMX2_SHISO		31.66	true	2	2	0	0	0	-1	1	1	1	1	3	3								Representative	Representative
tr|A0A0I2SA69|A0A0I2SA69_SHISO	Bifunctional glutathionylspermidine amidase/glutathionylspermidine synthase OS=Shigella sonnei OX=624 GN=gsp_2 PE=3 SV=1	tr|A0A0I2SA69|A0A0I2SA69_SHISO; tr|A0A656BAA6|A0A656BAA6_SHISO; tr|A0A659ZL20|A0A659ZL20_SHISO		31.62	true	2	3	0	0	0	-1	1	1	1	1	3	3																						Representative
tr|A0A0I4Z2F6|A0A0I4Z2F6_SHISO	Predicted periplasmic lipoprotein OS=Shigella sonnei OX=624 GN=ERS009859_03701 PE=4 SV=1	tr|A0A0I4Z2F6|A0A0I4Z2F6_SHISO; tr|A0A1S9JAA5|A0A1S9JAA5_SHISO; tr|A0A237EJM0|A0A237EJM0_SHISO; tr|A0A656BJU3|A0A656BJU3_SHISO; tr|A0A656BRL2|A0A656BRL2_SHISO		31.62	true	2	5	0	0	0	-1	1	1	1	1	1	1																										Representative
tr|A0A659ZQC7|A0A659ZQC7_SHISO	IS21-like element ISEc12 family transposase OS=Shigella sonnei OX=624 GN=FAF11_05230 PE=4 SV=1	tr|A0A659ZQC7|A0A659ZQC7_SHISO		31.6	true	2	1	0	0	0	-1	1	1	1	1	1	1																															Representative
tr|A0A659ZIE9|A0A659ZIE9_SHISO	Uncharacterized protein OS=Shigella sonnei OX=624 GN=FAF11_19145 PE=4 SV=1	tr|A0A659ZIE9|A0A659ZIE9_SHISO		31.55	true	2	1	0	0	0	-1	1	1	1	1	1	1																									Representative
tr|A0A656BR46|A0A656BR46_SHISO	Uncharacterized protein OS=Shigella sonnei OX=624 GN=ERS009867_00955 PE=4 SV=1	tr|A0A656BR46|A0A656BR46_SHISO		31.51	true	2	1	0	0	0	-1	1	1	1	1	1	1															Representative
tr|A0A0I1DPN3|A0A0I1DPN3_SHISO	Cyclic-guanylate-specific phosphodiesterase OS=Shigella sonnei OX=624 GN=ylaB_1 PE=4 SV=1	tr|A0A0I1DPN3|A0A0I1DPN3_SHISO; tr|A0A200LIH0|A0A200LIH0_SHISO; tr|A0A656BN60|A0A656BN60_SHISO; tr|A0A659ZIB8|A0A659ZIB8_SHISO		31.43	true	2	4	0	0	0	-1	1	1	1	1	1	1																Representative
tr|A0A0I4DVR8|A0A0I4DVR8_SHISO	Aspartate--ammonia ligase OS=Shigella sonnei OX=624 GN=asnA PE=3 SV=1	tr|A0A0I4DVR8|A0A0I4DVR8_SHISO; tr|A0A200LFQ1|A0A200LFQ1_SHISO; tr|A0A659ZQC9|A0A659ZQC9_SHISO		31.4	true	2	3	0	0	0	-1	1	1	1	1	2	2								Representative	Representative
tr|A0A200L3I5|A0A200L3I5_SHISO	Uncharacterized protein OS=Shigella sonnei OX=624 GN=CBL27_23350 PE=4 SV=1	tr|A0A200L3I5|A0A200L3I5_SHISO		31.37	true	2	1	0	0	0	-1	1	1	1	1	1	1																Representative
tr|A0A659ZJT7|A0A659ZJT7_SHISO	Inovirus Gp2 family protein OS=Shigella sonnei OX=624 GN=FAF11_15760 PE=4 SV=1	tr|A0A659ZJT7|A0A659ZJT7_SHISO		31.34	true	2	1	0	0	0	-1	1	1	1	1	1	1																													Representative
tr|A0A659ZP99|A0A659ZP99_SHISO	DUF905 domain-containing protein OS=Shigella sonnei OX=624 GN=FAF11_08370 PE=3 SV=1	tr|A0A659ZP99|A0A659ZP99_SHISO		31.27	true	2	1	0	0	0	-1	1	1	1	1	2	2																		Representative	Representative
tr|A0A656BKY0|A0A656BKY0_SHISO	Uncharacterized protein OS=Shigella sonnei OX=624 GN=ERS009857_02029 PE=4 SV=1	tr|A0A656BKY0|A0A656BKY0_SHISO		31.2	true	2	1	0	0	0	-1	1	1	1	1	3	3																	Representative						Representative
tr|A0A200LL85|A0A200LL85_SHISO	Malate synthase G OS=Shigella sonnei OX=624 GN=glcB PE=3 SV=1	tr|A0A200LL85|A0A200LL85_SHISO; tr|A0A659ZLR3|A0A659ZLR3_SHISO		31.13	true	2	2	0	0	0	-1	1	1	1	1	1	1																						Representative
tr|A0A656C4D5|A0A656C4D5_SHISO	Uncharacterized protein OS=Shigella sonnei OX=624 GN=ERS009867_04360 PE=4 SV=1	tr|A0A656C4D5|A0A656C4D5_SHISO		31.1	true	2	1	0	0	0	-1	1	1	1	1	1	1																		Representative
tr|A0A0I3H9Z9|A0A0I3H9Z9_SHISO	Bacteriophage protein OS=Shigella sonnei OX=624 GN=DMA07_21465 PE=4 SV=1	tr|A0A0I3H9Z9|A0A0I3H9Z9_SHISO; tr|A0A1S9J523|A0A1S9J523_SHISO; tr|A0A200L228|A0A200L228_SHISO		30.88	true	2	3	0	0	0	-1	1	1	1	1	14	14								Representative				Representative		Representative	Representative	Representative								Representative	Representative	Representative					Representative
tr|A0A0I3MT74|A0A0I3MT74_SHISO	Ribosomal RNA large subunit methyltransferase H OS=Shigella sonnei OX=624 GN=rlmH PE=3 SV=1	tr|A0A0I3MT74|A0A0I3MT74_SHISO		30.86	true	2	1	0	0	0	-1	1	1	1	1	1	1																						Representative
tr|A0A0I3YKW3|A0A0I3YKW3_SHISO	Protein ParB OS=Shigella sonnei OX=624 GN=nuc PE=4 SV=1	tr|A0A0I3YKW3|A0A0I3YKW3_SHISO		30.84	true	2	1	0	0	0	-1	1	1	1	1	1	1																	Representative
tr|A0A0I0VK40|A0A0I0VK40_SHISO	Cytochrome C-type biogenesis protein OS=Shigella sonnei OX=624 GN=yfgF_1 PE=4 SV=1	tr|A0A0I0VK40|A0A0I0VK40_SHISO; tr|A0A200L9F0|A0A200L9F0_SHISO; tr|A0A659ZJD1|A0A659ZJD1_SHISO; tr|A0A6G5ZF20|A0A6G5ZF20_SHISO		30.65	true	2	4	0	0	0	-1	1	1	1	1	1	1																							Representative
tr|A0A235MV44|A0A235MV44_SHISO	Protein IpgF OS=Shigella sonnei OX=624 GN=ipgF_2 PE=4 SV=1	tr|A0A235MV44|A0A235MV44_SHISO		30.58	true	2	1	0	0	0	-1	1	1	1	1	1	1
tr|A0A0I1E1L0|A0A0I1E1L0_SHISO	Imidazole glycerol phosphate synthase subunit HisF OS=Shigella sonnei OX=624 GN=hisF PE=3 SV=1	tr|A0A0I1E1L0|A0A0I1E1L0_SHISO; tr|A0A659ZST4|A0A659ZST4_SHISO		30.5	true	2	2	0	0	0	-1	1	1	1	1	1	1																Representative
tr|A0A0H9QA71|A0A0H9QA71_SHISO	D,D-heptose 1,7-bisphosphate phosphatase OS=Shigella sonnei OX=624 GN=gmhB PE=3 SV=1	tr|A0A0H9QA71|A0A0H9QA71_SHISO; tr|A0A656BBN0|A0A656BBN0_SHISO; tr|A0A656BN99|A0A656BN99_SHISO; tr|A0A659ZGA4|A0A659ZGA4_SHISO		30.46	true	2	4	0	0	0	-1	1	1	1	1	1	1														Representative
tr|A0A2Y6B606|A0A2Y6B606_SHISO	Uncharacterized protein OS=Shigella sonnei OX=624 GN=DMA07_21650 PE=4 SV=1	tr|A0A2Y6B606|A0A2Y6B606_SHISO; tr|A0A656BT55|A0A656BT55_SHISO		30.37	true	2	2	0	0	0	-1	1	1	1	1	1	1									Representative
tr|A0A656B972|A0A656B972_SHISO	Betaine aldehyde dehydrogenase OS=Shigella sonnei OX=624 GN=betB PE=4 SV=1	tr|A0A656B972|A0A656B972_SHISO; tr|A0A656BZ83|A0A656BZ83_SHISO; tr|A0A659ZQX0|A0A659ZQX0_SHISO		30.31	true	2	3	0	0	0	-1	1	1	1	1	2	2								Representative
tr|A0A2Y3A4P4|A0A2Y3A4P4_SHISO	Uncharacterized protein OS=Shigella sonnei OX=624 GN=SAMEA3891730_04710 PE=4 SV=1	tr|A0A2Y3A4P4|A0A2Y3A4P4_SHISO; tr|A0A656BEC3|A0A656BEC3_SHISO; tr|A0A656C0B8|A0A656C0B8_SHISO		30.31	true	2	3	0	0	0	-1	1	1	1	1	1	1																						Representative
tr|A0A656C6P2|A0A656C6P2_SHISO	Uncharacterized protein OS=Shigella sonnei OX=624 GN=ERS009867_04795 PE=4 SV=1	tr|A0A656C6P2|A0A656C6P2_SHISO		30.31	true	2	1	0	0	0	-1	1	1	1	1	1	1																						Representative
tr|A0A200LDY2|A0A200LDY2_SHISO	Uncharacterized protein OS=Shigella sonnei OX=624 GN=CBL27_11520 PE=4 SV=1	tr|A0A200LDY2|A0A200LDY2_SHISO; tr|A0A3T3GSH3|A0A3T3GSH3_SHISO; tr|A0A656C625|A0A656C625_SHISO; tr|A0A659ZRX0|A0A659ZRX0_SHISO		30.28	true	2	4	0	0	0	-1	1	1	1	1	1	1						Representative
tr|A0A656C2U3|A0A656C2U3_SHISO	Uncharacterized protein OS=Shigella sonnei OX=624 GN=ERS009867_03959 PE=4 SV=1	tr|A0A656C2U3|A0A656C2U3_SHISO		30.23	true	2	1	0	0	0	-1	1	1	1	1	1	1																						Representative
tr|A0A0I0QEM8|A0A0I0QEM8_SHISO	Uncharacterized protein OS=Shigella sonnei OX=624 GN=BZ172_08960 PE=4 SV=1	tr|A0A0I0QEM8|A0A0I0QEM8_SHISO; tr|A0A0I1EEH2|A0A0I1EEH2_SHISO; tr|A0A200LLH7|A0A200LLH7_SHISO; tr|A0A659ZSZ8|A0A659ZSZ8_SHISO; tr|A0A6M6EMS4|A0A6M6EMS4_SHISO		30.21	true	2	5	0	0	0	-1	1	1	1	1	1	1																						Representative
tr|A0A0H7UHI8|A0A0H7UHI8_SHISO	Conjugal transfer protein TraD OS=Shigella sonnei OX=624 GN=BZ172_29445 PE=4 SV=1	tr|A0A0H7UHI8|A0A0H7UHI8_SHISO		30.19	true	2	1	0	0	0	-1	1	1	1	1	1	1								Representative
tr|A0A656C110|A0A656C110_SHISO	Tail fiber protein OS=Shigella sonnei OX=624 GN=ERS009857_04579 PE=4 SV=1	tr|A0A656C110|A0A656C110_SHISO		30.14	true	2	1	0	0	0	-1	1	1	1	1	1	1														Representative
tr|A0A0I2PSH9|A0A0I2PSH9_SHISO	DNA-binding response regulator OS=Shigella sonnei OX=624 GN=evgA PE=4 SV=1	tr|A0A0I2PSH9|A0A0I2PSH9_SHISO; tr|A0A1H0CB54|A0A1H0CB54_SHISO		30.12	true	2	2	0	0	0	-1	1	1	1	1	1	1														Representative
tr|A0A656BXS5|A0A656BXS5_SHISO	Uncharacterized protein OS=Shigella sonnei OX=624 GN=ERS009867_02443 PE=4 SV=1	tr|A0A656BXS5|A0A656BXS5_SHISO		30.1	true	2	1	0	0	0	-1	1	1	1	1	1	1		Representative
tr|A0A1S9JRJ5|A0A1S9JRJ5_SHISO	Secretion monitor OS=Shigella sonnei OX=624 GN=secM PE=3 SV=1	tr|A0A1S9JRJ5|A0A1S9JRJ5_SHISO; tr|A0A659ZHA9|A0A659ZHA9_SHISO		30.05	true	2	2	0	0	0	-1	1	1	1	1	1	1															Representative
tr|A0A0H8WBG3|A0A0H8WBG3_SHISO	Magnesium and cobalt efflux protein CorC OS=Shigella sonnei OX=624 GN=corC PE=3 SV=1	tr|A0A0H8WBG3|A0A0H8WBG3_SHISO		29.93	true	2	1	0	0	0	-1	1	1	1	1	1	1
tr|A0A656C218|A0A656C218_SHISO	Bacteriophage protein OS=Shigella sonnei OX=624 GN=ERS009867_03103 PE=4 SV=1	tr|A0A656C218|A0A656C218_SHISO		29.9	true	2	1	0	0	0	-1	1	1	1	1	1	1																											Representative
tr|A0A0I2CPF5|A0A0I2CPF5_SHISO	UvrABC system protein A OS=Shigella sonnei OX=624 GN=uvrA PE=3 SV=1	tr|A0A0I2CPF5|A0A0I2CPF5_SHISO		29.68	true	2	1	0	0	0	-1	1	1	1	1	1	1									Representative
tr|A0A0H7LH63|A0A0H7LH63_SHISO	Lipoprotein OS=Shigella sonnei OX=624 GN=yceB PE=4 SV=1	tr|A0A0H7LH63|A0A0H7LH63_SHISO; tr|A0A1H0JXQ9|A0A1H0JXQ9_SHISO		29.66	true	2	2	0	0	0	-1	1	1	1	1	1	1																						Representative
tr|A0A659ZNN3|A0A659ZNN3_SHISO	Uncharacterized protein OS=Shigella sonnei OX=624 GN=FAF11_08675 PE=4 SV=1	tr|A0A659ZNN3|A0A659ZNN3_SHISO		29.6	true	2	1	0	0	0	-1	1	1	1	1	3	3									Representative							Representative													Representative
tr|A0A200LLN0|A0A200LLN0_SHISO	Uncharacterized protein OS=Shigella sonnei OX=624 GN=CBL27_01920 PE=4 SV=1	tr|A0A200LLN0|A0A200LLN0_SHISO		29.6	true	2	1	0	0	0	-1	1	1	1	1	2	2																				Representative	Representative
tr|A0A0I0HGV8|A0A0I0HGV8_SHISO	Cryptic autophosphorylating protein tyrosine kinase Etk OS=Shigella sonnei OX=624 GN=etk1 PE=3 SV=1	tr|A0A0I0HGV8|A0A0I0HGV8_SHISO; tr|A0A200LCT0|A0A200LCT0_SHISO; tr|A0A656BWB0|A0A656BWB0_SHISO		29.58	true	2	3	0	0	0	-1	1	1	1	1	2	2				Representative					Representative
tr|A0A0I1D9W3|A0A0I1D9W3_SHISO	DNA-3-methyladenine glycosylase II OS=Shigella sonnei OX=624 GN=alkA PE=3 SV=1	tr|A0A0I1D9W3|A0A0I1D9W3_SHISO; tr|A0A659ZGK3|A0A659ZGK3_SHISO		29.51	true	2	2	0	0	0	-1	1	1	1	1	1	1									Representative
tr|A0A656C4Q4|A0A656C4Q4_SHISO	Uncharacterized protein OS=Shigella sonnei OX=624 GN=ERS009857_01343 PE=4 SV=1	tr|A0A656C4Q4|A0A656C4Q4_SHISO		29.45	true	2	1	0	0	0	-1	1	1	1	1	1	1																			Representative
tr|A0A0I2R424|A0A0I2R424_SHISO	Orotidine 5'-phosphate decarboxylase OS=Shigella sonnei OX=624 GN=pyrF PE=3 SV=1	tr|A0A0I2R424|A0A0I2R424_SHISO; tr|A0A1S9J1P8|A0A1S9J1P8_SHISO; tr|A0A200LJ98|A0A200LJ98_SHISO; tr|A0A659ZN66|A0A659ZN66_SHISO		29.4	true	2	4	0	0	0	-1	1	1	1	1	1	1																Representative
tr|A0A0I5JKW7|A0A0I5JKW7_SHISO	Nitrogen assimilation transcriptional regulator OS=Shigella sonnei OX=624 GN=gltC PE=3 SV=1	tr|A0A0I5JKW7|A0A0I5JKW7_SHISO; tr|A0A200L661|A0A200L661_SHISO; tr|A0A3T6KFM2|A0A3T6KFM2_SHISO; tr|A0A656BDA1|A0A656BDA1_SHISO; tr|A0A656BW37|A0A656BW37_SHISO; tr|A0A656C369|A0A656C369_SHISO; tr|A0A659ZKV5|A0A659ZKV5_SHISO; tr|A0A6G5Z525|A0A6G5Z525_SHISO; tr|A0A6M6G2D7|A0A6M6G2D7_SHISO		29.25	true	2	9	0	0	0	-1	1	1	1	1	1	1					Representative
tr|A0A1X9WXA0|A0A1X9WXA0_SHISO	Uncharacterized protein OS=Shigella sonnei OX=624 GN=BZ172_25600 PE=4 SV=1	tr|A0A1X9WXA0|A0A1X9WXA0_SHISO		29.22	true	2	1	0	0	0	-1	1	1	1	1	1	1														Representative
tr|A0A200LI34|A0A200LI34_SHISO	DUF5107 domain-containing protein OS=Shigella sonnei OX=624 GN=CBL27_06495 PE=4 SV=1	tr|A0A200LI34|A0A200LI34_SHISO		29.15	true	2	1	0	0	0	-1	1	1	1	1	1	1									Representative
tr|A0A659ZKL0|A0A659ZKL0_SHISO	Uncharacterized protein OS=Shigella sonnei OX=624 GN=FAF11_13670 PE=4 SV=1	tr|A0A659ZKL0|A0A659ZKL0_SHISO		29.15	true	2	1	0	0	0	-1	1	1	1	1	1	1				Representative
[truncated: 204 more columns]

## Sheet: PRIDE submission
Samples have been submited to PRIDE database.
Sample	Raw file	Peaklist file	Database search #1 (.dat)	Database search #2 (.dat)
1A	2022_S12_Liverpool-1_500ng_TT.wiff(.scan)	2022_S12_Liverpool-1_500ng_TT.mgf	F027973	F028009
1B	2022_S12_Liverpool-1B_500ng_TT.wiff(.scan)	2022_S12_Liverpool-1B_500ng_TT.mgf	F027974	F028010
2A	2022_S12_Liverpool-2_500ng_TT.wiff(.scan)	2022_S12_Liverpool-2_500ng_TT.mgf	F027975	F028011
2B	2022_S12_Liverpool-2B_500ng_TT.wiff(.scan)	2022_S12_Liverpool-2B_500ng_TT.mgf	F027976	F028012
3A	2022_S12_Liverpool-3_500ng_TT.wiff(.scan)	2022_S12_Liverpool-3_500ng_TT.mgf	F027977	F028013
3B	2022_S12_Liverpool-3B_500ng_TT.wiff(.scan)	2022_S12_Liverpool-3B_500ng_TT.mgf	F027978	F028014
4A	2022_S12_Liverpool-4_500ng_TT.wiff(.scan)	2022_S12_Liverpool-4_500ng_TT.mgf	F027979	F028015
4B	2022_S12_Liverpool-4B_500ng_TT.wiff(.scan)	2022_S12_Liverpool-4B_500ng_TT.mgf	F027980	F028016
5A	2022_S12_Liverpool-5_500ng_TT.wiff(.scan)	2022_S12_Liverpool-5_500ng_TT.mgf	F027981	F028017
5B	2022_S12_Liverpool-5B_500ng_TT.wiff(.scan)	2022_S12_Liverpool-5B_500ng_TT.mgf	F027982	F028018
6A	2022_S12_Liverpool-6_500ng_TT.wiff(.scan)	2022_S12_Liverpool-6_500ng_TT.mgf	F027983	F028019
6B	2022_S12_Liverpool-6B_500ng_TT.wiff(.scan)	2022_S12_Liverpool-6B_500ng_TT.mgf	F027984	F028020
7A	2022_S12_Liverpool-7_500ng_TT.wiff(.scan)	2022_S12_Liverpool-7_500ng_TT.mgf	F027985	F028021
7B	2022_S12_Liverpool-7B_500ng_TT.wiff(.scan)	2022_S12_Liverpool-7B_500ng_TT.mgf	F027986	F028022
8A	2022_S12_Liverpool-8_500ng_TT.wiff(.scan)	2022_S12_Liverpool-8_500ng_TT.mgf	F027987	F028023
8B	2022_S12_Liverpool-8B_500ng_TT.wiff(.scan)	2022_S12_Liverpool-8B_500ng_TT.mgf	F027988	F028024
9A	2022_S12_Liverpool-9_500ng_TT.wiff(.scan)	2022_S12_Liverpool-9_500ng_TT.mgf	F027989	F028025
9B	2022_S12_Liverpool-9B_500ng_TT.wiff(.scan)	2022_S12_Liverpool-9B_500ng_TT.mgf	F027990	F028026
10A	2022_S12_Liverpool-10_500ng_TT.wiff(.scan)	2022_S12_Liverpool-10_500ng_TT.mgf	F027991	F028027
10B	2022_S12_Liverpool-10B_500ng_TT.wiff(.scan)	2022_S12_Liverpool-10B_500ng_TT.mgf	F027992	F028028
11A	2022_S12_Liverpool-11_500ng_TT.wiff(.scan)	2022_S12_Liverpool-11_500ng_TT.mgf	F027993	F028029
11B	2022_S12_Liverpool-11B_500ng_TT.wiff(.scan)	2022_S12_Liverpool-11B_500ng_TT.mgf	F027994	F028030
12A	2022_S12_Liverpool-12_500ng_TT.wiff(.scan)	2022_S12_Liverpool-12_500ng_TT.mgf	F027995	F028031
12B	2022_S12_Liverpool-12B_500ng_TT.wiff(.scan)	2022_S12_Liverpool-12B_500ng_TT.mgf	F027996	F028032
13A	2022_S12_Liverpool-13_1300ng_TT.wiff(.scan)	2022_S12_Liverpool-13_1300ng_TT.mgf	F027997	F028033
13B	2022_S12_Liverpool-13B_1300ng_TT.wiff(.scan)	2022_S12_Liverpool-13B_1300ng_TT.mgf	F027998	F028034
14A	2022_S12_Liverpool-14_500ng_TT.wiff(.scan)	2022_S12_Liverpool-14_500ng_TT.mgf	F027999	F028035
14B	2022_S12_Liverpool-14B_500ng_TT.wiff(.scan)	2022_S12_Liverpool-14B_500ng_TT.mgf	F028000	F028036
15A	2022_S12_Liverpool-17_500ng_TT.wiff(.scan)	2022_S12_Liverpool-17_500ng_TT.mgf	F028001	F028037
15B	2022_S12_Liverpool-17B_500ng_TT.wiff(.scan)	2022_S12_Liverpool-17B_500ng_TT.mgf	F028002	F028038
16A	2022_S12_Liverpool-16_500ng_TT.wiff(.scan)	2022_S12_Liverpool-16_500ng_TT.mgf	F028003	F028039
16B	2022_S12_Liverpool-16B_500ng_TT.wiff(.scan)	2022_S12_Liverpool-16B_500ng_TT.mgf	F028004	F028040
17A	2022_S12_Liverpool-17_500ng_TT.wiff(.scan)	2022_S12_Liverpool-17_500ng_TT.mgf	F028005	F028041
17B	2022_S12_Liverpool-17B_500ng_TT.wiff(.scan)	2022_S12_Liverpool-17B_500ng_TT.mgf	F028006	F028042
18A	2022_S12_Liverpool-18_500ng_TT.wiff(.scan)	2022_S12_Liverpool-18_500ng_TT.mgf	F028007	F028043
18B	2022_S12_Liverpool-18B_500ng_TT.wiff(.scan)	2022_S12_Liverpool-18B_500ng_TT.mgf	F028008	F028044
