# Supplementary material for: Escherichia coli killing by epidemiologically successful sublineages of Shigella sonnei is mediated by colicins
Source: eBioMedicine. 2023 Oct 6;97:104822. doi: 10.1016/j.ebiom.2023.104822 (PMC10579285; doi:10.1016/j.ebiom.2023.104822)
Supplement: Supplementary Table S5 [file mmc6.xlsx]

## Sheet: combined_SRR
Isolate number	#ariba_ref_name	ref_name	gene	var_only	flag	reads	cluster	ref_len	ref_base_assembled	pc_ident	ctg	ctg_len	ctg_cov	known_var	var_type	var_seq_type	known_var_change	has_known_var	ref_ctg_change	ref_ctg_effect	ref_start	ref_end	ref_nt	ctg_start	ctg_end	ctg_nt	smtls_total_depth	smtls_nts	smtls_nts_depth	var_description	free_text
18787_6#1	ENA_AAK67298_AAK67298.1	ENA_AAK67298_AAK67298.1	1	0	27	5972	ENA_AAK67298_AAK67298	198	198	100	ENA_AAK67298_AAK67298.l15.c4.ctg.1	1252	591.9	.	.	.	.	.	.	.	.	.	.	.	.	.	.	.	.	.	Original name: ENA|AAK67298|AAK67298.1 Shigella sonnei Cjl
18787_6#1	ENA_AAK67300_AAK67300.1	ENA_AAK67300_AAK67300.1	1	0	27	9542	ENA_AAK67300_AAK67300	390	390	100	ENA_AAK67300_AAK67300.l15.c17.ctg.1	1336	885.3	.	.	.	.	.	.	.	.	.	.	.	.	.	.	.	.	.	Original name: ENA|AAK67300|AAK67300.1 Shigella sonnei Cji
18787_6#1	ENA_AAN28375_AAN28375.1	ENA_AAN28375_AAN28375.1	1	0	539	1194	ENA_AAN28375_AAN28375	144	144	95.14	ENA_AAN28375_AAN28375.l15.c17.ctg.1	1168	127.1	0	.	p	.	0	G6W	NONSYN	16	18	GGG	466	468	TGG	70;85;98	T;G;G	70;85;98	.	Original name: ENA|AAN28375|AAN28375.1 Escherichia coli colicin lysis protein precursor
18787_6#1	ENA_AAN28375_AAN28375.1	ENA_AAN28375_AAN28375.1	1	0	539	1194	ENA_AAN28375_AAN28375	144	144	95.14	ENA_AAN28375_AAN28375.l15.c17.ctg.1	1168	127.1	0	.	p	.	0	V14A	NONSYN	40	42	GTC	490	492	GCC	164;164;164	G;C;C	164;164;164	.	Original name: ENA|AAN28375|AAN28375.1 Escherichia coli colicin lysis protein precursor
18787_6#1	ENA_AAN28375_AAN28375.1	ENA_AAN28375_AAN28375.1	1	0	539	1194	ENA_AAN28375_AAN28375	144	144	95.14	ENA_AAN28375_AAN28375.l15.c17.ctg.1	1168	127.1	0	.	p	.	0	T38S	NONSYN	112	114	ACA	562	564	TCA	597;597;597	T,A,G,C;C,G;A,C	594,1,1,1;596,1;596,1	.	Original name: ENA|AAN28375|AAN28375.1 Escherichia coli colicin lysis protein precursor
18787_6#1	ENA_AAN28375_AAN28375.1	ENA_AAN28375_AAN28375.1	1	0	539	1194	ENA_AAN28375_AAN28375	144	144	95.14	ENA_AAN28375_AAN28375.l15.c17.ctg.1	1168	127.1	0	.	p	.	0	V41L	NONSYN	121	123	GTG	571	573	CTG	597;598;598	C,G;T;G	596,1;597;597	.	Original name: ENA|AAN28375|AAN28375.1 Escherichia coli colicin lysis protein precursor
18787_6#1	ENA_ATH91132_ATH91132.1	ENA_ATH91132_ATH91132.1	1	0	528	14554	ENA_-_31	1656	1329	98.8	ENA_-_31.l15.c30.ctg.1	2083	861	0	.	p	.	0	N376E	NONSYN	1126	1128	AAT	1511	1513	GAA	1345;1343;1348	G;A,T;A,T	1344;1341,1;1346,1	.	Original name: ENA|ATH91132|ATH91132.1 Shigella sonnei colicin
18787_6#1	ENA_ATH91132_ATH91132.1	ENA_ATH91132_ATH91132.1	1	0	528	14554	ENA_-_31	1656	1329	98.8	ENA_-_31.l15.c30.ctg.1	2083	861	0	.	p	.	0	S419A	NONSYN	1255	1257	TCA	1640	1642	GCA	1037;1027;1019	G,A;C,A,G;A,G	1035,1;1023,2,1;1017,1	.	Original name: ENA|ATH91132|ATH91132.1 Shigella sonnei colicin
18787_6#1	ENA_ATH91132_ATH91132.1	ENA_ATH91132_ATH91132.1	1	0	528	14554	ENA_-_31	1656	1329	98.8	ENA_-_31.l15.c30.ctg.1	2083	861	0	.	p	.	0	S427T	NONSYN	1279	1281	TCT	1664	1666	ACT	896;884;868	A,C;C,A,G;T,G,A	895,1;881,2,1;866,1,1	.	Original name: ENA|ATH91132|ATH91132.1 Shigella sonnei colicin
18787_6#1	ENA_ATH91132_ATH91132.1	ENA_ATH91132_ATH91132.1	1	0	528	14554	ENA_-_31	1656	1329	98.8	ENA_-_31.l15.c30.ctg.1	2083	861	0	.	p	.	0	K438N	NONSYN	1312	1314	AAG	1697	1699	AAT	692;691;679	A;A;T,A	692;691;677,2	.	Original name: ENA|ATH91132|ATH91132.1 Shigella sonnei colicin
18787_6#1	ENA_ATH91132_ATH91132.1	ENA_ATH91132_ATH91132.1	1	0	528	14554	ENA_-_31	1656	1329	98.8	ENA_-_31.l15.c30.ctg.1	2083	861	0	.	p	.	0	N441D	NONSYN	1321	1323	AAC	1706	1708	GAT	638;632;631	G;A,T;T,A	638;631,1;629,2	.	Original name: ENA|ATH91132|ATH91132.1 Shigella sonnei colicin
18787_6#1	ENA_CAC41014_CAC41014.1	ENA_CAC41014_CAC41014.1	1	0	27	7616	ENA_-_12	285	285	100	ENA_-_12.l15.c17.ctg.1	1370	690.6	.	.	.	.	.	.	.	.	.	.	.	.	.	.	.	.	.	Original name: ENA|CAC41014|CAC41014.1 Shigella sonnei colicin type 7
18787_6#1	ENA_CDU39502_CDU39502.1	ENA_CDU39502_CDU39502.1	1	0	27	704	ENA_CDU39502_CDU39502	429	429	100	ENA_CDU39502_CDU39502.l15.c17.ctg.1	1544	56.7	.	.	.	.	.	.	.	.	.	.	.	.	.	.	.	.	.	Original name: ENA|CDU39502|CDU39502.1 Escherichia coli Colicin import protein
18787_6#1	ENA_EGI20509_EGI20509.1	ENA_EGI20509_EGI20509.1	1	0	27	1908	ENA_-	1401	1401	100	ENA_-.l15.c17.ctg.1	2966	78.9	.	.	.	.	.	.	.	.	.	.	.	.	.	.	.	.	.	Original name: ENA|EGI20509|EGI20509.1 Escherichia coli M718 colicin I receptor
18787_6#1	ENA_EGI48000_EGI48000.1	ENA_EGI48000_EGI48000.1	1	0	539	16194	ENA_-_40	1566	1566	99.94	ENA_-_40.l15.c4.ctg.1	2564	784.4	0	.	p	.	0	A335V	NONSYN	1003	1005	GCA	1490	1492	GTA	1115;1122;1125	G;T,G;A	1113;1119,1;1123	.	Original name: ENA|EGI48000|EGI48000.1 Escherichia coli H299 colicin-E1*
18787_6#1	ENA_MMX53677_MMX53677.1	ENA_MMX53677_MMX53677.1	1	0	27	20630	ENA_-_29	1671	1671	100	ENA_-_29.l15.c17.ctg.1	2568	995	.	.	.	.	.	.	.	.	.	.	.	.	.	.	.	.	.	Original name: ENA|MMX53677|MMX53677.1 Shigella sonnei colicin
18787_6#1	ENA_QPR02973_QPR02973.1	ENA_QPR02973_QPR02973.1	1	0	3	1030	ENA_-_52	543	458	99.78	ENA_-_52.l15.c17.ctg.1	1416	74.9	.	.	.	.	.	.	.	.	.	.	.	.	.	.	.	.	.	Original name: ENA|QPR02973|QPR02973.1 Escherichia coli colicin
18787_6#1	ENA_QPR02973_QPR02973.1	ENA_QPR02973_QPR02973.1	1	0	3	1030	ENA_-_52	543	90	100	ENA_-_52.l15.c17.ctg.2	1091	20	.	.	.	.	.	.	.	.	.	.	.	.	.	.	.	.	.	Original name: ENA|QPR02973|QPR02973.1 Escherichia coli colicin
18787_6#1	ENA_TJQ31651_TJQ31651.1	ENA_TJQ31651_TJQ31651.1	1	0	528	232	ENA_-_54	420	145	95.17	ENA_-_54.l15.c30.ctg.1	998	27.3	0	.	p	.	0	D23E	NONSYN	67	69	GAC	481	483	GAG	50;48;48	G;A;G	50;48;48	.	Original name: ENA|TJQ31651|TJQ31651.1 Escherichia coli colicin
18787_6#1	ENA_TJQ31651_TJQ31651.1	ENA_TJQ31651_TJQ31651.1	1	0	528	232	ENA_-_54	420	145	95.17	ENA_-_54.l15.c30.ctg.1	998	27.3	0	.	p	.	0	I34T	NONSYN	100	102	ATA	514	516	ACA	36;37;37	A;C;A	36;37;37	.	Original name: ENA|TJQ31651|TJQ31651.1 Escherichia coli colicin
18787_6#1	ENA_TJQ31651_TJQ31651.1	ENA_TJQ31651_TJQ31651.1	1	0	528	232	ENA_-_54	420	145	95.17	ENA_-_54.l15.c30.ctg.1	998	27.3	0	.	p	.	0	S52A	NONSYN	154	156	TCC	568	570	GCC	5;5;5	G;C;C	5;5;5	.	Original name: ENA|TJQ31651|TJQ31651.1 Escherichia coli colicin
18787_6#1	ENA_TJQ31651_TJQ31651.1	ENA_TJQ31651_TJQ31651.1	1	0	528	232	ENA_-_54	420	145	95.17	ENA_-_54.l15.c30.ctg.1	998	27.3	0	.	p	.	0	D55G	NONSYN	163	165	GAT	577	579	GGT	7;7;7	G;G;T	7;7;7	.	Original name: ENA|TJQ31651|TJQ31651.1 Escherichia coli colicin
18787_6#1	ENA_TYF46196_TYF46196.1	ENA_TYF46196_TYF46196.1	1	0	27	9522	ENA_-_39	525	525	100	ENA_-_39.l15.c30.ctg.1	2560	462.3	.	.	.	.	.	.	.	.	.	.	.	.	.	.	.	.	.	Original name: ENA|TYF46196|TYF46196.1 Enterobacter hormaechei colicinSRR number	#ariba_ref_name	ref_name	gene	var_only	flag	reads	cluster	ref_len	ref_base_assembled	pc_ident	ctg	ctg_len	ctg_cov	known_var	var_type	var_seq_type	known_var_change	has_known_var
18787_6#10	ENA_AAK67298_AAK67298.1	ENA_AAK67298_AAK67298.1	1	0	27	4626	ENA_AAK67298_AAK67298	198	198	100	ENA_AAK67298_AAK67298.l15.c4.ctg.1	1376	417.7	.	.	.	.	.	.	.	.	.	.	.	.	.	.	.	.	.	Original name: ENA|AAK67298|AAK67298.1 Shigella sonnei Cjl
18787_6#10	ENA_AAK67300_AAK67300.1	ENA_AAK67300_AAK67300.1	1	0	27	7442	ENA_AAK67300_AAK67300	390	390	100	ENA_AAK67300_AAK67300.l15.c4.ctg.1	1554	594.9	.	.	.	.	.	.	.	.	.	.	.	.	.	.	.	.	.	Original name: ENA|AAK67300|AAK67300.1 Shigella sonnei Cji
18787_6#10	ENA_ATH91132_ATH91132.1	ENA_ATH91132_ATH91132.1	1	0	528	6562	ENA_-_31	1656	1329	98.8	ENA_-_31.l15.c4.ctg.1	2284	355.4	0	.	p	.	0	N376E	NONSYN	1126	1128	AAT	1626	1628	GAA	607;612;612	G;A;A,G	607;612;610,2	.	Original name: ENA|ATH91132|ATH91132.1 Shigella sonnei colicin
18787_6#10	ENA_ATH91132_ATH91132.1	ENA_ATH91132_ATH91132.1	1	0	528	6562	ENA_-_31	1656	1329	98.8	ENA_-_31.l15.c4.ctg.1	2284	355.4	0	.	p	.	0	S419A	NONSYN	1255	1257	TCA	1755	1757	GCA	459;457;458	G;C,A,G;A	459;454,1,2;458	.	Original name: ENA|ATH91132|ATH91132.1 Shigella sonnei colicin
18787_6#10	ENA_ATH91132_ATH91132.1	ENA_ATH91132_ATH91132.1	1	0	528	6562	ENA_-_31	1656	1329	98.8	ENA_-_31.l15.c4.ctg.1	2284	355.4	0	.	p	.	0	S427T	NONSYN	1279	1281	TCT	1779	1781	ACT	384;379;382	A;C;T,G,C,A	383;378;378,1,1,1	.	Original name: ENA|ATH91132|ATH91132.1 Shigella sonnei colicin
18787_6#10	ENA_ATH91132_ATH91132.1	ENA_ATH91132_ATH91132.1	1	0	528	6562	ENA_-_31	1656	1329	98.8	ENA_-_31.l15.c4.ctg.1	2284	355.4	0	.	p	.	0	K438N	NONSYN	1312	1314	AAG	1812	1814	AAT	335;332;319	A;A;T,A	334;331;316,3	.	Original name: ENA|ATH91132|ATH91132.1 Shigella sonnei colicin
18787_6#10	ENA_ATH91132_ATH91132.1	ENA_ATH91132_ATH91132.1	1	0	528	6562	ENA_-_31	1656	1329	98.8	ENA_-_31.l15.c4.ctg.1	2284	355.4	0	.	p	.	0	N441D	NONSYN	1321	1323	AAC	1821	1823	GAT	306;301;301	G,T,A;A,T;T,A	304,1,1;300,1;300,1	.	Original name: ENA|ATH91132|ATH91132.1 Shigella sonnei colicin
18787_6#10	ENA_CAC41014_CAC41014.1	ENA_CAC41014_CAC41014.1	1	0	27	6096	ENA_-_12	285	285	100	ENA_-_12.l6.c4.ctg.1	1332	568.2	.	.	.	.	.	.	.	.	.	.	.	.	.	.	.	.	.	Original name: ENA|CAC41014|CAC41014.1 Shigella sonnei colicin type 7
18787_6#10	ENA_CDU39502_CDU39502.1	ENA_CDU39502_CDU39502.1	1	0	27	636	ENA_CDU39502_CDU39502	429	429	100	ENA_CDU39502_CDU39502.l15.c4.ctg.1	1540	51	.	.	.	.	.	.	.	.	.	.	.	.	.	.	.	.	.	Original name: ENA|CDU39502|CDU39502.1 Escherichia coli Colicin import protein
18787_6#10	ENA_EGI20509_EGI20509.1	ENA_EGI20509_EGI20509.1	1	0	27	1800	ENA_-	1401	1401	100	ENA_-.l15.c17.ctg.1	3044	73	.	.	.	.	.	.	.	.	.	.	.	.	.	.	.	.	.	Original name: ENA|EGI20509|EGI20509.1 Escherichia coli M718 colicin I receptor
18787_6#10	ENA_EGI48000_EGI48000.1	ENA_EGI48000_EGI48000.1	1	0	539	12846	ENA_-_40	1566	1566	99.94	ENA_-_40.l15.c4.ctg.1	2512	634.6	0	.	p	.	0	A335V	NONSYN	1003	1005	GCA	1474	1476	GTA	880;881;880	G;T;A	880;881;880	.	Original name: ENA|EGI48000|EGI48000.1 Escherichia coli H299 colicin-E1*
18787_6#10	ENA_MMX53677_MMX53677.1	ENA_MMX53677_MMX53677.1	1	0	27	9476	ENA_-_29	1671	1671	100	ENA_-_29.l15.c4.ctg.1	2707	433.4	.	.	.	.	.	.	.	.	.	.	.	.	.	.	.	.	.	Original name: ENA|MMX53677|MMX53677.1 Shigella sonnei colicin
18787_6#10	ENA_QPR02973_QPR02973.1	ENA_QPR02973_QPR02973.1	1	0	3	890	ENA_-_52	543	458	99.78	ENA_-_52.l15.c4.ctg.1	1557	59.5	.	.	.	.	.	.	.	.	.	.	.	.	.	.	.	.	.	Original name: ENA|QPR02973|QPR02973.1 Escherichia coli colicin
18787_6#10	ENA_QPR02973_QPR02973.1	ENA_QPR02973_QPR02973.1	1	0	3	890	ENA_-_52	543	90	100	ENA_-_52.l15.c4.ctg.4	178	50.8	.	.	.	.	.	.	.	.	.	.	.	.	.	.	.	.	.	Original name: ENA|QPR02973|QPR02973.1 Escherichia coli colicin
18787_6#10	ENA_TJQ31651_TJQ31651.1	ENA_TJQ31651_TJQ31651.1	1	0	528	200	ENA_-_54	420	145	95.17	ENA_-_54.l15.c4.ctg.1	1274	19.6	0	.	p	.	0	D23E	NONSYN	67	69	GAC	679	681	GAG	62;59;56	G;A;G,A	62;59;55,1	.	Original name: ENA|TJQ31651|TJQ31651.1 Escherichia coli colicin
18787_6#10	ENA_TJQ31651_TJQ31651.1	ENA_TJQ31651_TJQ31651.1	1	0	528	200	ENA_-_54	420	145	95.17	ENA_-_54.l15.c4.ctg.1	1274	19.6	0	.	p	.	0	I34T	NONSYN	100	102	ATA	712	714	ACA	42;42;42	A;C;A	42;42;42	.	Original name: ENA|TJQ31651|TJQ31651.1 Escherichia coli colicin
18787_6#10	ENA_TJQ31651_TJQ31651.1	ENA_TJQ31651_TJQ31651.1	1	0	528	200	ENA_-_54	420	145	95.17	ENA_-_54.l15.c4.ctg.1	1274	19.6	0	.	p	.	0	S52A	NONSYN	154	156	TCC	766	768	GCC	2;2;2	G;C;C	2;2;2	.	Original name: ENA|TJQ31651|TJQ31651.1 Escherichia coli colicin
18787_6#10	ENA_TJQ31651_TJQ31651.1	ENA_TJQ31651_TJQ31651.1	1	0	528	200	ENA_-_54	420	145	95.17	ENA_-_54.l15.c4.ctg.1	1274	19.6	0	.	p	.	0	D55G	NONSYN	163	165	GAT	775	777	GGT	3;3;3	G;G;T	3;3;3	.	Original name: ENA|TJQ31651|TJQ31651.1 Escherichia coli colicin
18787_6#10	ENA_TYF46196_TYF46196.1	ENA_TYF46196_TYF46196.1	1	0	27	7546	ENA_-_39	525	525	100	ENA_-_39.l15.c4.ctg.1	2270	403.7	.	.	.	.	.	.	.	.	.	.	.	.	.	.	.	.	.	Original name: ENA|TYF46196|TYF46196.1 Enterobacter hormaechei colicinSRR number	#ariba_ref_name	ref_name	gene	var_only	flag	reads	cluster	ref_len	ref_base_assembled	pc_ident	ctg	ctg_len	ctg_cov	known_var	var_type	var_seq_type	known_var_change	has_known_var
18787_6#11	ENA_AAN28374_AAN28374.1	ENA_AAN28374_AAN28374.1	1	0	539	3870	ENA_AAN28374_AAN28374	261	261	97.95	ENA_AAN28374_AAN28374.l15.c17.ctg.1	1314	366	0	.	p	.	0	F18L	NONSYN	52	54	TTT	586	588	CTT	612;626;638	C,T;T;T,G	611,1;626;637,1	.	Original name: ENA|AAN28374|AAN28374.1 Escherichia coli colicin immunity protein
18787_6#11	ENA_AAN28374_AAN28374.1	ENA_AAN28374_AAN28374.1	1	0	539	3870	ENA_AAN28374_AAN28374	261	261	97.95	ENA_AAN28374_AAN28374.l15.c17.ctg.1	1314	366	0	.	p	.	0	P81S	NONSYN	241	243	CCA	775	777	TCA	790;778;774	T;C;A	790;778;773	.	Original name: ENA|AAN28374|AAN28374.1 Escherichia coli colicin immunity protein
18787_6#11	ENA_AAN28375_AAN28375.1	ENA_AAN28375_AAN28375.1	1	0	559	7034	ENA_AAN28375_AAN28375	144	144	98.61	ENA_AAN28375_AAN28375.l15.c30.ctg.1	422	307.7	.	.	.	.	.	.	.	.	.	.	.	.	.	.	.	.	.	Original name: ENA|AAN28375|AAN28375.1 Escherichia coli colicin lysis protein precursor
18787_6#11	ENA_AAN28375_AAN28375.1	ENA_AAN28375_AAN28375.1	1	0	559	7034	ENA_AAN28375_AAN28375	144	144	97.92	ENA_AAN28375_AAN28375.l15.c30.ctg.2	673	410.5	0	.	p	.	0	G31W	NONSYN	91	93	GGG	124	126	TGG	1086;1079;1067	T;G,T;G	1085;1077,1;1066	.	Original name: ENA|AAN28375|AAN28375.1 Escherichia coli colicin lysis protein precursor
18787_6#11	ENA_AAN28375_AAN28375.1	ENA_AAN28375_AAN28375.1	1	0	559	7034	ENA_AAN28375_AAN28375	144	144	97.92	ENA_AAN28375_AAN28375.l15.c30.ctg.2	673	410.5	0	.	p	.	0	V33I	NONSYN	97	99	GTA	130	132	ATA	989;974;949	A;T;A,C	989;974;943,6	.	Original name: ENA|AAN28375|AAN28375.1 Escherichia coli colicin lysis protein precursor
18787_6#11	ENA_AAN28375_AAN28375.1	ENA_AAN28375_AAN28375.1	1	0	559	7034	ENA_AAN28375_AAN28375	144	144	97.92	ENA_AAN28375_AAN28375.l15.c30.ctg.2	673	410.5	0	.	p	.	0	V41L	NONSYN	121	123	GTG	154	156	CTG	836;819;797	C;T;G	836;819;797	.	Original name: ENA|AAN28375|AAN28375.1 Escherichia coli colicin lysis protein precursor
18787_6#11	ENA_AAN28375_AAN28375.1	ENA_AAN28375_AAN28375.1	1	0	559	7034	ENA_AAN28375_AAN28375	144	89	100	ENA_AAN28375_AAN28375.l15.c30.ctg.4	699	366.1	.	.	.	.	.	.	.	.	.	.	.	.	.	.	.	.	.	Original name: ENA|AAN28375|AAN28375.1 Escherichia coli colicin lysis protein precursor
18787_6#11	ENA_AJE60861_AJE60861.1	ENA_AJE60861_AJE60861.1	1	0	528	1502	ENA_AJE60861_AJE60861	258	120	97.5	ENA_AJE60861_AJE60861.l15.c17.ctg.1	784	186.9	0	.	p	.	0	C48W	NONSYN	142	144	TGC	4	6	TGG	45;50;67	T;G;G,T	43;48;64,1	.	Original name: ENA|AJE60861|AJE60861.1 Escherichia coli Colicin E3 immunity protein
18787_6#11	ENA_AJE60861_AJE60861.1	ENA_AJE60861_AJE60861.1	1	0	528	1502	ENA_AJE60861_AJE60861	258	120	97.5	ENA_AJE60861_AJE60861.l15.c17.ctg.1	784	186.9	0	.	p	.	0	D71G	NONSYN	211	213	GAT	73	75	GGT	752;752;752	G,T,A;G,A;T,C	749,1,1;750,1;750,1	.	Original name: ENA|AJE60861|AJE60861.1 Escherichia coli Colicin E3 immunity protein
18787_6#11	ENA_AJE60862_AJE60862.1	ENA_AJE60862_AJE60862.1	1	0	539	3252	ENA_AJE60862_AJE60862	258	258	95.72	ENA_AJE60862_AJE60862.l15.c30.ctg.1	1354	271.7	0	.	p	.	0	K5N	NONSYN	13	15	AAA	506	508	AAC	124;123;123	A;A;C	124;123;123	.	Original name: ENA|AJE60862|AJE60862.1 Escherichia coli Colicin E8 immunity protein
18787_6#11	ENA_AJE60862_AJE60862.1	ENA_AJE60862_AJE60862.1	1	0	539	3252	ENA_AJE60862_AJE60862	258	258	95.72	ENA_AJE60862_AJE60862.l15.c30.ctg.1	1354	271.7	0	.	p	.	0	G8S	NONSYN	22	24	GGT	515	517	AGT	112;109;108	A;G;T	112;109;108	.	Original name: ENA|AJE60862|AJE60862.1 Escherichia coli Colicin E8 immunity protein
18787_6#11	ENA_AJE60862_AJE60862.1	ENA_AJE60862_AJE60862.1	1	0	539	3252	ENA_AJE60862_AJE60862	258	258	95.72	ENA_AJE60862_AJE60862.l15.c30.ctg.1	1354	271.7	0	.	p	.	0	F18I	NONSYN	52	54	TTT	545	547	ATT	118;119;123	A;T;T	118;119;123	.	Original name: ENA|AJE60862|AJE60862.1 Escherichia coli Colicin E8 immunity protein
18787_6#11	ENA_AJE60862_AJE60862.1	ENA_AJE60862_AJE60862.1	1	0	539	3252	ENA_AJE60862_AJE60862	258	258	95.72	ENA_AJE60862_AJE60862.l15.c30.ctg.1	1354	271.7	0	.	p	.	0	Y38H	NONSYN	112	114	TAT	605	607	CAT	304;305;305	C;A;T,A	303;304;303,1	.	Original name: ENA|AJE60862|AJE60862.1 Escherichia coli Colicin E8 immunity protein
18787_6#11	ENA_AJE60862_AJE60862.1	ENA_AJE60862_AJE60862.1	1	0	539	3252	ENA_AJE60862_AJE60862	258	258	95.72	ENA_AJE60862_AJE60862.l15.c30.ctg.1	1354	271.7	0	.	p	.	0	N41S	NONSYN	121	123	AAT	614	616	AGT	347;359;366	A;G,T;T	346;357,1;365	.	Original name: ENA|AJE60862|AJE60862.1 Escherichia coli Colicin E8 immunity protein
18787_6#11	ENA_AJE60862_AJE60862.1	ENA_AJE60862_AJE60862.1	1	0	539	3252	ENA_AJE60862_AJE60862	258	258	95.72	ENA_AJE60862_AJE60862.l15.c30.ctg.1	1354	271.7	0	.	p	.	0	G65A	NONSYN	193	195	GGT	686	688	GCT	735;734;752	G,A;C,A;T	734,1;732,2;752	.	Original name: ENA|AJE60862|AJE60862.1 Escherichia coli Colicin E8 immunity protein
18787_6#11	ENA_CDU39502_CDU39502.1	ENA_CDU39502_CDU39502.1	1	0	27	588	ENA_CDU39502_CDU39502	429	429	100	ENA_CDU39502_CDU39502.l15.c17.ctg.1	1532	47.6	.	.	.	.	.	.	.	.	.	.	.	.	.	.	.	.	.	Original name: ENA|CDU39502|CDU39502.1 Escherichia coli Colicin import protein
18787_6#11	ENA_EFY8685335_EFY8685335.1	ENA_EFY8685335_EFY8685335.1	1	0	512	15628	ENA_-_31	1656	117	97.44	ENA_-_31.l15.c4.ctg.1	716	242.6	0	.	p	.	0	E531D	NONSYN	1591	1593	GAG	52	54	GAT	539;546;551	G;A,C;T	535;542,1;548	.	Original name: ENA|EFY8685335|EFY8685335.1 Shigella sonnei colicin
18787_6#11	ENA_EFY8685335_EFY8685335.1	ENA_EFY8685335_EFY8685335.1	1	0	512	15628	ENA_-_31	1656	1278	99.3	ENA_-_31.l15.c4.ctg.2	2307	746.4	0	.	p	.	0	N376D	NONSYN	1126	1128	AAT	1704	1706	GAT	1205;1203;1200	G;A;T,G,C	1205;1203;1198,1,1	.	Original name: ENA|EFY8685335|EFY8685335.1 Shigella sonnei colicin
18787_6#11	ENA_EFY8685335_EFY8685335.1	ENA_EFY8685335_EFY8685335.1	1	0	512	15628	ENA_-_31	1656	1278	99.3	ENA_-_31.l15.c4.ctg.2	2307	746.4	0	.	p	.	0	A384S	NONSYN	1150	1152	GCT	1728	1730	TCT	1123;1118;1119	T,G;C,A;T	1120,3;1117,1;1119	.	Original name: ENA|EFY8685335|EFY8685335.1 Shigella sonnei colicin
18787_6#11	ENA_EFZ7557666_EFZ7557666.1	ENA_EFZ7557666_EFZ7557666.1	1	0	27	20312	ENA_-_20	1746	1746	100	ENA_-_20.l15.c17.ctg.1	2891	870.3	.	.	.	.	.	.	.	.	.	.	.	.	.	.	.	.	.	Original name: ENA|EFZ7557666|EFZ7557666.1 Shigella sonnei colicin
18787_6#11	ENA_EGI20509_EGI20509.1	ENA_EGI20509_EGI20509.1	1	0	27	1878	ENA_-	1401	1401	100	ENA_-.l15.c4.ctg.1	3146	73.8	.	.	.	.	.	.	.	.	.	.	.	.	.	.	.	.	.	Original name: ENA|EGI20509|EGI20509.1 Escherichia coli M718 colicin I receptor
18787_6#11	ENA_EGI48000_EGI48000.1	ENA_EGI48000_EGI48000.1	1	0	539	2980	ENA_-_40	1566	1566	99.94	ENA_-_40.l15.c4.ctg.1	2666	138.5	0	.	p	.	0	A335V	NONSYN	1003	1005	GCA	1497	1499	GTA	230;222;221	G;T;A	230;222;221	.	Original name: ENA|EGI48000|EGI48000.1 Escherichia coli H299 colicin-E1*
18787_6#11	ENA_POS41367_POS41367.1	ENA_POS41367_POS41367.1	1	0	539	19962	ENA_-_25	1488	1488	96.84	ENA_-_25.l15.c17.ctg.1	2699	914	0	.	p	.	0	S23G	NONSYN	67	69	AGC	740	742	GGA	940;938;929	G;G;A,G,C	939;937;925,2,1	.	Original name: ENA|POS41367|POS41367.1 Escherichia coli colicin
18787_6#11	ENA_POS41367_POS41367.1	ENA_POS41367_POS41367.1	1	0	539	19962	ENA_-_25	1488	1488	96.84	ENA_-_25.l15.c17.ctg.1	2699	914	0	.	p	.	0	E24A	NONSYN	70	72	GAA	743	745	GCA	936;932;936	G;C,A;A,C	935;930,1;934,1	.	Original name: ENA|POS41367|POS41367.1 Escherichia coli colicin
18787_6#11	ENA_POS41367_POS41367.1	ENA_POS41367_POS41367.1	1	0	539	19962	ENA_-_25	1488	1488	96.84	ENA_-_25.l15.c17.ctg.1	2699	914	0	.	p	.	0	G31D	NONSYN	91	93	GGT	764	766	GAT	933;933;939	G;A,G,C;T	932;930,1,1;938	.	Original name: ENA|POS41367|POS41367.1 Escherichia coli colicin
18787_6#11	ENA_POS41367_POS41367.1	ENA_POS41367_POS41367.1	1	0	539	19962	ENA_-_25	1488	1488	96.84	ENA_-_25.l15.c17.ctg.1	2699	914	0	.	p	.	0	I33M	NONSYN	97	99	ATT	770	772	ATG	925;929;931	A;T;G	924;928;931	.	Original name: ENA|POS41367|POS41367.1 Escherichia coli colicin
18787_6#11	ENA_POS41367_POS41367.1	ENA_POS41367_POS41367.1	1	0	539	19962	ENA_-_25	1488	1488	96.84	ENA_-_25.l15.c17.ctg.1	2699	914	0	.	p	.	0	K35A	NONSYN	103	105	AAA	776	778	GCC	920;914;913	G,T;C;C,A,T	918,2;914;910,2,1	.	Original name: ENA|POS41367|POS41367.1 Escherichia coli colicin
18787_6#11	ENA_POS41367_POS41367.1	ENA_POS41367_POS41367.1	1	0	539	19962	ENA_-_25	1488	1488	96.84	ENA_-_25.l15.c17.ctg.1	2699	914	0	.	p	.	0	.	MULTIPLE	106	108	TTA	779	780	CT	908;912	C;T	908;912	.	Original name: ENA|POS41367|POS41367.1 Escherichia coli colicin
18787_6#11	ENA_POS41367_POS41367.1	ENA_POS41367_POS41367.1	1	0	539	19962	ENA_-_25	1488	1488	96.84	ENA_-_25.l15.c17.ctg.1	2699	914	0	.	p	.	0	V39G	NONSYN	115	117	GTA	785	787	GGA	914;910;901	G,T;G;A,G,T	913,1;910;899,1,1	.	Original name: ENA|POS41367|POS41367.1 Escherichia coli colicin
18787_6#11	ENA_POS41367_POS41367.1	ENA_POS41367_POS41367.1	1	0	539	19962	ENA_-_25	1488	1488	96.84	ENA_-_25.l15.c17.ctg.1	2699	914	0	.	p	.	0	N40P	NONSYN	118	120	AAT	788	790	CCG	901;900;891	C,T;C;G,A	899,2;900;889,2	.	Original name: ENA|POS41367|POS41367.1 Escherichia coli colicin
18787_6#11	ENA_POS41367_POS41367.1	ENA_POS41367_POS41367.1	1	0	539	19962	ENA_-_25	1488	1488	96.84	ENA_-_25.l15.c17.ctg.1	2699	914	0	.	p	.	0	L41F	NONSYN	121	123	CTT	791	793	TTT	888;888;887	T,G,A;T,A;T	886,1,1;887,1;887	.	Original name: ENA|POS41367|POS41367.1 Escherichia coli colicin
18787_6#11	ENA_POS41367_POS41367.1	ENA_POS41367_POS41367.1	1	0	539	19962	ENA_-_25	1488	1488	96.84	ENA_-_25.l15.c17.ctg.1	2699	914	0	.	p	.	0	T44G	NONSYN	130	132	ACT	800	802	GGT	880;886;883	G,T;G;T,A	879,1;885;881,1	.	Original name: ENA|POS41367|POS41367.1 Escherichia coli colicin
18787_6#11	ENA_POS41367_POS41367.1	ENA_POS41367_POS41367.1	1	0	539	19962	ENA_-_25	1488	1488	96.84	ENA_-_25.l15.c17.ctg.1	2699	914	0	.	p	.	0	P45fs	FSHIFT	133	133	C	802	802	T	883	T,A	881,1	.	Original name: ENA|POS41367|POS41367.1 Escherichia coli colicin
18787_6#11	ENA_POS41367_POS41367.1	ENA_POS41367_POS41367.1	1	0	539	19962	ENA_-_25	1488	1488	96.84	ENA_-_25.l15.c17.ctg.1	2699	914	0	.	p	.	0	F46L	NONSYN	136	138	TTT	805	807	TTG	894;887;882	T;TGGGGGG,TGGGGG;G	894;841,3;882	.	Original name: ENA|POS41367|POS41367.1 Escherichia coli colicin
18787_6#11	ENA_POS41367_POS41367.1	ENA_POS41367_POS41367.1	1	0	539	19962	ENA_-_25	1488	1488	96.84	ENA_-_25.l15.c17.ctg.1	2699	914	0	.	p	.	0	V48G	NONSYN	142	144	GTT	811	813	GGT	890;894;886	G,A;G,A,T;T,C,G	886,1;889,1,1;883,2,1	.	Original name: ENA|POS41367|POS41367.1 Escherichia coli colicin
18787_6#11	ENA_POS41367_POS41367.1	ENA_POS41367_POS41367.1	1	0	539	19962	ENA_-_25	1488	1488	96.84	ENA_-_25.l15.c17.ctg.1	2699	914	0	.	p	.	0	.	MULTIPLE	146	147	TC	815	817	GCT	901;894;898	G,T;C;T,G	899,2;893;896,1	.	Original name: ENA|POS41367|POS41367.1 Escherichia coli colicin
18787_6#11	ENA_POS41367_POS41367.1	ENA_POS41367_POS41367.1	1	0	539	19962	ENA_-_25	1488	1488	96.84	ENA_-_25.l15.c17.ctg.1	2699	914	0	.	p	.	0	S51Y	NONSYN	151	153	TCT	821	823	TAT	889;893;890	T;A,C;T	889;892,1;890	.	Original name: ENA|POS41367|POS41367.1 Escherichia coli colicin
18787_6#11	ENA_POS41367_POS41367.1	ENA_POS41367_POS41367.1	1	0	539	19962	ENA_-_25	1488	1488	96.84	ENA_-_25.l15.c17.ctg.1	2699	914	0	.	p	.	0	S52G	NONSYN	154	156	TCA	824	826	GGT	884;894;895	G,T;G;T	883,1;894;895	.	Original name: ENA|POS41367|POS41367.1 Escherichia coli colicin
18787_6#11	ENA_POS41367_POS41367.1	ENA_POS41367_POS41367.1	1	0	539	19962	ENA_-_25	1488	1488	96.84	ENA_-_25.l15.c17.ctg.1	2699	914	0	.	p	.	0	L53V	NONSYN	157	159	TTA	827	829	GTA	891;900;896	G,T;T;A	890,1;900;896	.	Original name: ENA|POS41367|POS41367.1 Escherichia coli colicin
18787_6#11	ENA_POS41367_POS41367.1	ENA_POS41367_POS41367.1	1	0	539	19962	ENA_-_25	1488	1488	96.84	ENA_-_25.l15.c17.ctg.1	2699	914	0	.	p	.	0	I54L	NONSYN	160	162	ATT	830	832	TTG	904;899;893	T;T;G	904;899;893	.	Original name: ENA|POS41367|POS41367.1 Escherichia coli colicin
18787_6#11	ENA_POS41367_POS41367.1	ENA_POS41367_POS41367.1	1	0	539	19962	ENA_-_25	1488	1488	96.84	ENA_-_25.l15.c17.ctg.1	2699	914	0	.	p	.	0	E57Q	NONSYN	169	171	GAA	839	841	CAA	899;902;905	C,A;A;A	898,1;902;905	.	Original name: ENA|POS41367|POS41367.1 Escherichia coli colicin
18787_6#11	ENA_POS41367_POS41367.1	ENA_POS41367_POS41367.1	1	0	539	19962	ENA_-_25	1488	1488	96.84	ENA_-_25.l15.c17.ctg.1	2699	914	0	.	p	.	0	N290D	NONSYN	868	870	AAT	1538	1540	GAT	1263;1261;1258	G;A;T,G,C	1263;1261;1256,1,1	.	Original name: ENA|POS41367|POS41367.1 Escherichia coli colicin
18787_6#11	ENA_POS41367_POS41367.1	ENA_POS41367_POS41367.1	1	0	539	19962	ENA_-_25	1488	1488	96.84	ENA_-_25.l15.c17.ctg.1	2699	914	0	.	p	.	0	A298S	NONSYN	892	894	GCT	1562	1564	TCT	1222;1218;1220	T,G;C,A;T	1219,3;1217,1;1220	.	Original name: ENA|POS41367|POS41367.1 Escherichia coli colicin
18787_6#11	ENA_QPR02973_QPR02973.1	ENA_QPR02973_QPR02973.1	1	0	3	926	ENA_-_52	543	458	99.78	ENA_-_52.l15.c17.ctg.1	1449	67.7	.	.	.	.	.	.	.	.	.	.	.	.	.	.	.	.	.	Original name: ENA|QPR02973|QPR02973.1 Escherichia coli colicin
18787_6#11	ENA_QPR02973_QPR02973.1	ENA_QPR02973_QPR02973.1	1	0	3	926	ENA_-_52	543	90	100	ENA_-_52.l15.c17.ctg.3	170	49	.	.	.	.	.	.	.	.	.	.	.	.	.	.	.	.	.	Original name: ENA|QPR02973|QPR02973.1 Escherichia coli colicin
18787_6#11	ENA_TJQ31651_TJQ31651.1	ENA_TJQ31651_TJQ31651.1	1	0	528	196	ENA_-_54	420	145	95.17	ENA_-_54.l15.c30.ctg.1	1199	20.4	0	.	p	.	0	D23E	NONSYN	67	69	GAC	697	699	GAG	48;47;46	G;A;G	48;47;46	.	Original name: ENA|TJQ31651|TJQ31651.1 Escherichia coli colicin
18787_6#11	ENA_TJQ31651_TJQ31651.1	ENA_TJQ31651_TJQ31651.1	1	0	528	196	ENA_-_54	420	145	95.17	ENA_-_54.l15.c30.ctg.1	1199	20.4	0	.	p	.	0	I34T	NONSYN	100	102	ATA	730	732	ACA	30;30;30	A;C;A	30;30;30	.	Original name: ENA|TJQ31651|TJQ31651.1 Escherichia coli colicin
18787_6#11	ENA_TJQ31651_TJQ31651.1	ENA_TJQ31651_TJQ31651.1	1	0	528	196	ENA_-_54	420	145	95.17	ENA_-_54.l15.c30.ctg.1	1199	20.4	0	.	p	.	0	S52A	NONSYN	154	156	TCC	784	786	GCC	5;5;5	G;C;C	5;5;5	.	Original name: ENA|TJQ31651|TJQ31651.1 Escherichia coli colicin
18787_6#11	ENA_TJQ31651_TJQ31651.1	ENA_TJQ31651_TJQ31651.1	1	0	528	196	ENA_-_54	420	145	95.17	ENA_-_54.l15.c30.ctg.1	1199	20.4	0	.	p	.	0	D55G	NONSYN	163	165	GAT	793	795	GGT	7;7;7	G;G;T	7;7;7	.	Original name: ENA|TJQ31651|TJQ31651.1 Escherichia coli colicin
18787_6#11	ENA_TYF46196_TYF46196.1	ENA_TYF46196_TYF46196.1	1	0	27	1796	ENA_-_39	525	525	100	ENA_-_39.l15.c30.ctg.1	2699	82.7	.	.	.	.	.	.	.	.	.	.	.	.	.	.	.	.	.	Original name: ENA|TYF46196|TYF46196.1 Enterobacter hormaechei colicinSRR number	#ariba_ref_name	ref_name	gene	var_only	flag	reads	cluster	ref_len	ref_base_assembled	pc_ident	ctg	ctg_len	ctg_cov	known_var	var_type	var_seq_type	known_var_change	has_known_var
18787_6#12	ENA_AAK67298_AAK67298.1	ENA_AAK67298_AAK67298.1	1	0	27	5742	ENA_AAK67298_AAK67298	198	198	100	ENA_AAK67298_AAK67298.l6.c30.ctg.1	1077	635.6	.	.	.	.	.	.	.	.	.	.	.	.	.	.	.	.	.	Original name: ENA|AAK67298|AAK67298.1 Shigella sonnei Cjl
18787_6#12	ENA_AAK67300_AAK67300.1	ENA_AAK67300_AAK67300.1	1	0	27	7752	ENA_AAK67300_AAK67300	390	390	100	ENA_AAK67300_AAK67300.l15.c4.ctg.1	1445	665.6	.	.	.	.	.	.	.	.	.	.	.	.	.	.	.	.	.	Original name: ENA|AAK67300|AAK67300.1 Shigella sonnei Cji
18787_6#12	ENA_AAN28374_AAN28374.1	ENA_AAN28374_AAN28374.1	1	0	539	4768	ENA_AAN28374_AAN28374	261	261	98.46	ENA_AAN28374_AAN28374.l15.c4.ctg.1	1531	387.7	0	.	p	.	0	P81S	NONSYN	241	243	CCA	914	916	TCA	652;643;637	T,C,A;C;A	648,1,1;642;636	.	Original name: ENA|AAN28374|AAN28374.1 Escherichia coli colicin immunity protein
18787_6#12	ENA_AAN28375_AAN28375.1	ENA_AAN28375_AAN28375.1	1	0	539	2804	ENA_AAN28375_AAN28375	144	144	97.92	ENA_AAN28375_AAN28375.l15.c30.ctg.1	1574	221.9	0	.	p	.	0	A18S	NONSYN	52	54	GCT	759	761	TCT	873;876;870	T,G;C,T;T,A	872,1;875,1;869,1	.	Original name: ENA|AAN28375|AAN28375.1 Escherichia coli colicin lysis protein precursor
18787_6#12	ENA_CAC41014_CAC41014.1	ENA_CAC41014_CAC41014.1	1	0	27	6898	ENA_-_12	285	285	100	ENA_-_12.l6.c30.ctg.1	1135	726.2	.	.	.	.	.	.	.	.	.	.	.	.	.	.	.	.	.	Original name: ENA|CAC41014|CAC41014.1 Shigella sonnei colicin type 7
18787_6#12	ENA_CDU39502_CDU39502.1	ENA_CDU39502_CDU39502.1	1	0	27	684	ENA_CDU39502_CDU39502	429	429	100	ENA_CDU39502_CDU39502.l15.c17.ctg.1	1578	53.9	.	.	.	.	.	.	.	.	.	.	.	.	.	.	.	.	.	Original name: ENA|CDU39502|CDU39502.1 Escherichia coli Colicin import protein
18787_6#12	ENA_EFY8685335_EFY8685335.1	ENA_EFY8685335_EFY8685335.1	1	0	528	11864	ENA_-_31	1656	1278	99.53	ENA_-_31.l15.c4.ctg.1	2459	599.4	0	.	p	.	0	G69S	NONSYN	205	207	GGT	770	772	AGT	715;721;725	A;G,T,C;T,G	715;719,1,1;724,1	.	Original name: ENA|EFY8685335|EFY8685335.1 Shigella sonnei colicin
18787_6#12	ENA_EFY8685335_EFY8685335.1	ENA_EFY8685335_EFY8685335.1	1	0	528	11864	ENA_-_31	1656	1278	99.53	ENA_-_31.l15.c4.ctg.1	2459	599.4	0	.	p	.	0	N376D	NONSYN	1126	1128	AAT	1691	1693	GAT	1034;1037;1041	G,T;A;T,G	1033,1;1037;1040,1	.	Original name: ENA|EFY8685335|EFY8685335.1 Shigella sonnei colicin
18787_6#12	ENA_EFY8685335_EFY8685335.1	ENA_EFY8685335_EFY8685335.1	1	0	528	11864	ENA_-_31	1656	1278	99.53	ENA_-_31.l15.c4.ctg.1	2459	599.4	0	.	p	.	0	K418M	NONSYN	1252	1254	AAG	1817	1819	ATG	617;607;608	A;T,A;G	617;606,1;608	.	Original name: ENA|EFY8685335|EFY8685335.1 Shigella sonnei colicin
18787_6#12	ENA_EGI20509_EGI20509.1	ENA_EGI20509_EGI20509.1	1	0	27	2232	ENA_-	1401	1401	100	ENA_-.l15.c4.ctg.1	3186	86.9	.	.	.	.	.	.	.	.	.	.	.	.	.	.	.	.	.	Original name: ENA|EGI20509|EGI20509.1 Escherichia coli M718 colicin I receptor
18787_6#12	ENA_QBJ61514_QBJ61514.1	ENA_QBJ61514_QBJ61514.1	1	0	27	17476	ENA_-_20	1746	1746	100	ENA_-_20.l15.c30.ctg.1	2830	765	.	.	.	.	.	.	.	.	.	.	.	.	.	.	.	.	.	Original name: ENA|QBJ61514|QBJ61514.1 Shigella sonnei colicin
18787_6#12	ENA_QPR02973_QPR02973.1	ENA_QPR02973_QPR02973.1	1	0	3	1166	ENA_-_52	543	458	99.78	ENA_-_52.l15.c17.ctg.1	1613	74.9	.	.	.	.	.	.	.	.	.	.	.	.	.	.	.	.	.	Original name: ENA|QPR02973|QPR02973.1 Escherichia coli colicin
18787_6#12	ENA_QPR02973_QPR02973.1	ENA_QPR02973_QPR02973.1	1	0	3	1166	ENA_-_52	543	90	100	ENA_-_52.l15.c17.ctg.2	179	68.3	.	.	.	.	.	.	.	.	.	.	.	.	.	.	.	.	.	Original name: ENA|QPR02973|QPR02973.1 Escherichia coli colicin
18787_6#12	ENA_TJQ31651_TJQ31651.1	ENA_TJQ31651_TJQ31651.1	1	0	528	246	ENA_-_54	420	145	95.17	ENA_-_54.l15.c4.ctg.1	1268	24.1	0	.	p	.	0	D23E	NONSYN	67	69	GAC	727	729	GAG	46;45;43	G;A;G	46;45;43	.	Original name: ENA|TJQ31651|TJQ31651.1 Escherichia coli colicin
18787_6#12	ENA_TJQ31651_TJQ31651.1	ENA_TJQ31651_TJQ31651.1	1	0	528	246	ENA_-_54	420	145	95.17	ENA_-_54.l15.c4.ctg.1	1268	24.1	0	.	p	.	0	I34T	NONSYN	100	102	ATA	760	762	ACA	40;40;40	A;C;A	40;40;40	.	Original name: ENA|TJQ31651|TJQ31651.1 Escherichia coli colicin
18787_6#12	ENA_TJQ31651_TJQ31651.1	ENA_TJQ31651_TJQ31651.1	1	0	528	246	ENA_-_54	420	145	95.17	ENA_-_54.l15.c4.ctg.1	1268	24.1	0	.	p	.	0	S52A	NONSYN	154	156	TCC	814	816	GCC	1;1;1	G;C;C	1;1;1	.	Original name: ENA|TJQ31651|TJQ31651.1 Escherichia coli colicin
18787_6#12	ENA_TJQ31651_TJQ31651.1	ENA_TJQ31651_TJQ31651.1	1	0	528	246	ENA_-_54	420	145	95.17	ENA_-_54.l15.c4.ctg.1	1268	24.1	0	.	p	.	0	D55G	NONSYN	163	165	GAT	823	825	GGT	2;2;2	G;G;T	2;2;2	.	Original name: ENA|TJQ31651|TJQ31651.1 Escherichia coli colicinSRR number	#ariba_ref_name	ref_name	gene	var_only	flag	reads	cluster	ref_len	ref_base_assembled	pc_ident	ctg	ctg_len	ctg_cov	known_var	var_type	var_seq_type	known_var_change	has_known_var
18787_6#13	ENA_AAN28374_AAN28374.1	ENA_AAN28374_AAN28374.1	1	0	539	4510	ENA_AAN28374_AAN28374	261	261	98.46	ENA_AAN28374_AAN28374.l15.c4.ctg.1	1359	412.2	0	.	p	.	0	P81S	NONSYN	241	243	CCA	841	843	TCA	646;642;636	T;C;A,T	645;641;634,1	.	Original name: ENA|AAN28374|AAN28374.1 Escherichia coli colicin immunity protein
18787_6#13	ENA_AAN28375_AAN28375.1	ENA_AAN28375_AAN28375.1	1	0	539	2850	ENA_AAN28375_AAN28375	144	144	97.92	ENA_AAN28375_AAN28375.l15.c4.ctg.1	1279	276.4	0	.	p	.	0	A18S	NONSYN	52	54	GCT	669	671	TCT	883;885;886	T;C;T	883;885;886	.	Original name: ENA|AAN28375|AAN28375.1 Escherichia coli colicin lysis protein precursor
18787_6#13	ENA_CDU39502_CDU39502.1	ENA_CDU39502_CDU39502.1	1	0	27	840	ENA_CDU39502_CDU39502	429	429	100	ENA_CDU39502_CDU39502.l15.c17.ctg.1	1517	68.6	.	.	.	.	.	.	.	.	.	.	.	.	.	.	.	.	.	Original name: ENA|CDU39502|CDU39502.1 Escherichia coli Colicin import protein
18787_6#13	ENA_EFY8685335_EFY8685335.1	ENA_EFY8685335_EFY8685335.1	1	0	528	11662	ENA_-_31	1656	1278	99.14	ENA_-_31.l6.c4.ctg.1	2256	640.9	0	.	p	.	0	N376E	NONSYN	1126	1128	AAT	1646	1648	GAA	1009;1008;1008	G;A,G;A,T,G	1009;1006,2;1006,1,1	.	Original name: ENA|EFY8685335|EFY8685335.1 Shigella sonnei colicin
18787_6#13	ENA_EFY8685335_EFY8685335.1	ENA_EFY8685335_EFY8685335.1	1	0	528	11662	ENA_-_31	1656	1278	99.14	ENA_-_31.l6.c4.ctg.1	2256	640.9	0	.	p	.	0	S419A	NONSYN	1255	1257	TCA	1775	1777	GCA	651;644;647	G;C,A;A,G	651;643,1;646,1	.	Original name: ENA|EFY8685335|EFY8685335.1 Shigella sonnei colicin
18787_6#13	ENA_EGI20509_EGI20509.1	ENA_EGI20509_EGI20509.1	1	0	27	1880	ENA_-	1401	1401	100	ENA_-.l15.c17.ctg.1	3195	73	.	.	.	.	.	.	.	.	.	.	.	.	.	.	.	.	.	Original name: ENA|EGI20509|EGI20509.1 Escherichia coli M718 colicin I receptor
18787_6#13	ENA_QPR02973_QPR02973.1	ENA_QPR02973_QPR02973.1	1	0	3	1070	ENA_-_52	543	458	99.78	ENA_-_52.l15.c17.ctg.1	1543	73.7	.	.	.	.	.	.	.	.	.	.	.	.	.	.	.	.	.	Original name: ENA|QPR02973|QPR02973.1 Escherichia coli colicin
18787_6#13	ENA_QPR02973_QPR02973.1	ENA_QPR02973_QPR02973.1	1	0	3	1070	ENA_-_52	543	90	100	ENA_-_52.l15.c17.ctg.2	177	55.7	.	.	.	.	.	.	.	.	.	.	.	.	.	.	.	.	.	Original name: ENA|QPR02973|QPR02973.1 Escherichia coli colicin
18787_6#13	ENA_TJQ31651_TJQ31651.1	ENA_TJQ31651_TJQ31651.1	1	0	528	232	ENA_-_54	420	145	95.17	ENA_-_54.l15.c30.ctg.1	840	26.6	0	.	p	.	0	D23E	NONSYN	67	69	GAC	223	225	GAG	61;60;60	G;A;G	61;60;60	.	Original name: ENA|TJQ31651|TJQ31651.1 Escherichia coli colicin
18787_6#13	ENA_TJQ31651_TJQ31651.1	ENA_TJQ31651_TJQ31651.1	1	0	528	232	ENA_-_54	420	145	95.17	ENA_-_54.l15.c30.ctg.1	840	26.6	0	.	p	.	0	I34T	NONSYN	100	102	ATA	256	258	ACA	45;45;45	A,C;C;A	44,1;45;45	.	Original name: ENA|TJQ31651|TJQ31651.1 Escherichia coli colicin
18787_6#13	ENA_TJQ31651_TJQ31651.1	ENA_TJQ31651_TJQ31651.1	1	0	528	232	ENA_-_54	420	145	95.17	ENA_-_54.l15.c30.ctg.1	840	26.6	0	.	p	.	0	S52A	NONSYN	154	156	TCC	310	312	GCC	3;3;3	G;C;C	3;3;3	.	Original name: ENA|TJQ31651|TJQ31651.1 Escherichia coli colicin
18787_6#13	ENA_TJQ31651_TJQ31651.1	ENA_TJQ31651_TJQ31651.1	1	0	528	232	ENA_-_54	420	145	95.17	ENA_-_54.l15.c30.ctg.1	840	26.6	0	.	p	.	0	D55G	NONSYN	163	165	GAT	319	321	GGT	3;3;3	G;G;T,A	3;3;2,1	.	Original name: ENA|TJQ31651|TJQ31651.1 Escherichia coli colicin
18787_6#13	ENA_TJT21250_TJT21250.1	ENA_TJT21250_TJT21250.1	1	0	27	17142	ENA_-_20	1746	1746	100	ENA_-_20.l15.c4.ctg.1	2739	774.3	.	.	.	.	.	.	.	.	.	.	.	.	.	.	.	.	.	Original name: ENA|TJT21250|TJT21250.1 Escherichia coli colicinSRR number	#ariba_ref_name	ref_name	gene	var_only	flag	reads	cluster	ref_len	ref_base_assembled	pc_ident	ctg	ctg_len	ctg_cov	known_var	var_type	var_seq_type	known_var_change	has_known_var
18787_6#14	ENA_CDU39502_CDU39502.1	ENA_CDU39502_CDU39502.1	1	0	27	672	ENA_CDU39502_CDU39502	429	429	100	ENA_CDU39502_CDU39502.l15.c17.ctg.1	1569	53.1	.	.	.	.	.	.	.	.	.	.	.	.	.	.	.	.	.	Original name: ENA|CDU39502|CDU39502.1 Escherichia coli Colicin import protein
18787_6#14	ENA_EGI20509_EGI20509.1	ENA_EGI20509_EGI20509.1	1	0	27	1940	ENA_-	1401	1401	100	ENA_-.l15.c4.ctg.1	3124	76.9	.	.	.	.	.	.	.	.	.	.	.	.	.	.	.	.	.	Original name: ENA|EGI20509|EGI20509.1 Escherichia coli M718 colicin I receptor
18787_6#14	ENA_EGI48000_EGI48000.1	ENA_EGI48000_EGI48000.1	1	0	27	8588	ENA_-_40	1566	1566	99.94	ENA_-_40.l15.c4.ctg.1	2631	404.9	.	.	.	.	.	.	.	.	.	.	.	.	.	.	.	.	.	Original name: ENA|EGI48000|EGI48000.1 Escherichia coli H299 colicin-E1*
18787_6#14	ENA_OPJ04700_OPJ04700.1	ENA_OPJ04700_OPJ04700.1	1	0	27	5136	ENA_-_39	573	573	99.83	ENA_-_39.l15.c30.ctg.2	2200	281.6	.	.	.	.	.	.	.	.	.	.	.	.	.	.	.	.	.	Original name: ENA|OPJ04700|OPJ04700.1 Escherichia coli colicin
18787_6#14	ENA_QPR02973_QPR02973.1	ENA_QPR02973_QPR02973.1	1	0	3	928	ENA_-_52	543	458	99.78	ENA_-_52.l15.c30.ctg.1	1682	56.3	.	.	.	.	.	.	.	.	.	.	.	.	.	.	.	.	.	Original name: ENA|QPR02973|QPR02973.1 Escherichia coli colicin
18787_6#14	ENA_QPR02973_QPR02973.1	ENA_QPR02973_QPR02973.1	1	0	3	928	ENA_-_52	543	90	100	ENA_-_52.l15.c30.ctg.4	180	58.2	.	.	.	.	.	.	.	.	.	.	.	.	.	.	.	.	.	Original name: ENA|QPR02973|QPR02973.1 Escherichia coli colicin
18787_6#14	ENA_TJQ31651_TJQ31651.1	ENA_TJQ31651_TJQ31651.1	1	0	528	194	ENA_-_54	420	145	95.17	ENA_-_54.l15.c30.ctg.1	1052	22.5	0	.	p	.	0	D23E	NONSYN	67	69	GAC	559	561	GAG	50;47;47	G;A;G	50;47;47	.	Original name: ENA|TJQ31651|TJQ31651.1 Escherichia coli colicin
18787_6#14	ENA_TJQ31651_TJQ31651.1	ENA_TJQ31651_TJQ31651.1	1	0	528	194	ENA_-_54	420	145	95.17	ENA_-_54.l15.c30.ctg.1	1052	22.5	0	.	p	.	0	I34T	NONSYN	100	102	ATA	592	594	ACA	35;35;35	A,G;C;A	34,1;35;35	.	Original name: ENA|TJQ31651|TJQ31651.1 Escherichia coli colicin
18787_6#14	ENA_TJQ31651_TJQ31651.1	ENA_TJQ31651_TJQ31651.1	1	0	528	194	ENA_-_54	420	145	95.17	ENA_-_54.l15.c30.ctg.1	1052	22.5	0	.	p	.	0	S52A	NONSYN	154	156	TCC	646	648	GCC	1;1;1	G;C;C	1;1;1	.	Original name: ENA|TJQ31651|TJQ31651.1 Escherichia coli colicin
18787_6#14	ENA_TJQ31651_TJQ31651.1	ENA_TJQ31651_TJQ31651.1	1	0	528	194	ENA_-_54	420	145	95.17	ENA_-_54.l15.c30.ctg.1	1052	22.5	0	.	p	.	0	D55G	NONSYN	163	165	GAT	655	657	GGT	2;2;2	G;G;T	2;2;2	.	Original name: ENA|TJQ31651|TJQ31651.1 Escherichia coli colicinSRR number	#ariba_ref_name	ref_name	gene	var_only	flag	reads	cluster	ref_len	ref_base_assembled	pc_ident	ctg	ctg_len	ctg_cov	known_var	var_type	var_seq_type	known_var_change	has_known_var
18787_6#16	ENA_CDU39502_CDU39502.1	ENA_CDU39502_CDU39502.1	1	0	27	184	ENA_CDU39502_CDU39502	429	429	100	ENA_CDU39502_CDU39502.l15.c4.ctg.1	1286	17.3	.	.	.	.	.	.	.	.	.	.	.	.	.	.	.	.	.	Original name: ENA|CDU39502|CDU39502.1 Escherichia coli Colicin import protein
18787_6#16	ENA_EGI20509_EGI20509.1	ENA_EGI20509_EGI20509.1	1	0	27	554	ENA_-	1401	1401	100	ENA_-.l15.c30.ctg.1	3010	22.3	.	.	.	.	.	.	.	.	.	.	.	.	.	.	.	.	.	Original name: ENA|EGI20509|EGI20509.1 Escherichia coli M718 colicin I receptor
18787_6#16	ENA_EGI48000_EGI48000.1	ENA_EGI48000_EGI48000.1	1	0	27	36580	ENA_-_40	1566	1566	99.94	ENA_-_40.l15.c4.ctg.1	2556	1775.1	.	.	.	.	.	.	.	.	.	.	.	.	.	.	.	.	.	Original name: ENA|EGI48000|EGI48000.1 Escherichia coli H299 colicin-E1*
18787_6#16	ENA_HAO0105385_HAO0105385.1	ENA_HAO0105385_HAO0105385.1	1	0	528	92	ENA_-_54	528	259	95.75	ENA_-_54.l15.c30.ctg.1	485	14.7	0	.	p	.	0	V12F	NONSYN	34	36	GTT	260	262	TTT	24;24;25	T;T;T	24;24;25	.	Original name: ENA|HAO0105385|HAO0105385.1 Escherichia coli colicin
18787_6#16	ENA_HAO0105385_HAO0105385.1	ENA_HAO0105385_HAO0105385.1	1	0	528	92	ENA_-_54	528	259	95.75	ENA_-_54.l15.c30.ctg.1	485	14.7	0	.	p	.	0	V29A	NONSYN	85	87	GTT	311	313	GCA	30;29;27	G;C;A	30;29;27	.	Original name: ENA|HAO0105385|HAO0105385.1 Escherichia coli colicin
18787_6#16	ENA_HAO0105385_HAO0105385.1	ENA_HAO0105385_HAO0105385.1	1	0	528	92	ENA_-_54	528	259	95.75	ENA_-_54.l15.c30.ctg.1	485	14.7	0	.	p	.	0	F36L	NONSYN	106	108	TTC	332	334	CTC	23;24;26	C;T;C	23;24;26	.	Original name: ENA|HAO0105385|HAO0105385.1 Escherichia coli colicin
18787_6#16	ENA_HAO0105385_HAO0105385.1	ENA_HAO0105385_HAO0105385.1	1	0	528	92	ENA_-_54	528	259	95.75	ENA_-_54.l15.c30.ctg.1	485	14.7	0	.	p	.	0	D59E	NONSYN	175	177	GAC	401	403	GAG	16;14;14	G;A;G	16;14;14	.	Original name: ENA|HAO0105385|HAO0105385.1 Escherichia coli colicin
18787_6#16	ENA_HAO0105385_HAO0105385.1	ENA_HAO0105385_HAO0105385.1	1	0	528	92	ENA_-_54	528	259	95.75	ENA_-_54.l15.c30.ctg.1	485	14.7	0	.	p	.	0	I70T	NONSYN	208	210	ATA	434	436	ACA	12;12;12	A;C;A	12;12;12	.	Original name: ENA|HAO0105385|HAO0105385.1 Escherichia coli colicin
18787_6#16	ENA_OPJ04700_OPJ04700.1	ENA_OPJ04700_OPJ04700.1	1	0	27	23660	ENA_-_39	573	573	99.83	ENA_-_39.l15.c4.ctg.1	2610	1126.8	.	.	.	.	.	.	.	.	.	.	.	.	.	.	.	.	.	Original name: ENA|OPJ04700|OPJ04700.1 Escherichia coli colicin
18787_6#16	ENA_QPR02973_QPR02973.1	ENA_QPR02973_QPR02973.1	1	0	3	396	ENA_-_52	543	458	99.78	ENA_-_52.l15.c4.ctg.1	1249	32.1	.	.	.	.	.	.	.	.	.	.	.	.	.	.	.	.	.	Original name: ENA|QPR02973|QPR02973.1 Escherichia coli colicin
18787_6#16	ENA_QPR02973_QPR02973.1	ENA_QPR02973_QPR02973.1	1	0	3	396	ENA_-_52	543	90	100	ENA_-_52.l15.c4.ctg.2	178	25.2	.	.	.	.	.	.	.	.	.	.	.	.	.	.	.	.	.	Original name: ENA|QPR02973|QPR02973.1 Escherichia coli colicinSRR number	#ariba_ref_name	ref_name	gene	var_only	flag	reads	cluster	ref_len	ref_base_assembled	pc_ident	ctg	ctg_len	ctg_cov	known_var	var_type	var_seq_type	known_var_change	has_known_var
18787_6#17	ENA_CDU39502_CDU39502.1	ENA_CDU39502_CDU39502.1	1	0	27	666	ENA_CDU39502_CDU39502	429	429	100	ENA_CDU39502_CDU39502.l6.c4.ctg.1	1681	49.1	.	.	.	.	.	.	.	.	.	.	.	.	.	.	.	.	.	Original name: ENA|CDU39502|CDU39502.1 Escherichia coli Colicin import protein
18787_6#17	ENA_EGI20509_EGI20509.1	ENA_EGI20509_EGI20509.1	1	0	27	1986	ENA_-	1401	1401	100	ENA_-.l15.c4.ctg.1	3137	78.4	.	.	.	.	.	.	.	.	.	.	.	.	.	.	.	.	.	Original name: ENA|EGI20509|EGI20509.1 Escherichia coli M718 colicin I receptor
18787_6#17	ENA_EGO7375789_EGO7375789.1	ENA_EGO7375789_EGO7375789.1	1	0	16	306	ENA_-_37	1089	92	98.91	ENA_-_37.l15.c17.ctg.2	194	79	.	.	.	.	.	.	.	.	.	.	.	.	.	.	.	.	.	Original name: ENA|EGO7375789|EGO7375789.1 Salmonella enterica colicin
18787_6#17	ENA_HAO0105385_HAO0105385.1	ENA_HAO0105385_HAO0105385.1	1	0	528	198	ENA_-_54	528	259	95.75	ENA_-_54.l15.c30.ctg.2	295	41.6	0	.	p	.	0	V12F	NONSYN	34	36	GTT	70	72	TTT	34;36;39	T;T;T	31;33;36	.	Original name: ENA|HAO0105385|HAO0105385.1 Escherichia coli colicin
18787_6#17	ENA_HAO0105385_HAO0105385.1	ENA_HAO0105385_HAO0105385.1	1	0	528	198	ENA_-_54	528	259	95.75	ENA_-_54.l15.c30.ctg.2	295	41.6	0	.	p	.	0	V29A	NONSYN	85	87	GTT	121	123	GCA	59;59;55	G;C;A	59;59;55	.	Original name: ENA|HAO0105385|HAO0105385.1 Escherichia coli colicin
18787_6#17	ENA_HAO0105385_HAO0105385.1	ENA_HAO0105385_HAO0105385.1	1	0	528	198	ENA_-_54	528	259	95.75	ENA_-_54.l15.c30.ctg.2	295	41.6	0	.	p	.	0	F36L	NONSYN	106	108	TTC	142	144	CTC	52;52;53	C;T,C;C	52;51,1;53	.	Original name: ENA|HAO0105385|HAO0105385.1 Escherichia coli colicin
18787_6#17	ENA_HAO0105385_HAO0105385.1	ENA_HAO0105385_HAO0105385.1	1	0	528	198	ENA_-_54	528	259	95.75	ENA_-_54.l15.c30.ctg.2	295	41.6	0	.	p	.	0	D59E	NONSYN	175	177	GAC	211	213	GAG	47;44;43	G;A;G	47;44;43	.	Original name: ENA|HAO0105385|HAO0105385.1 Escherichia coli colicin
18787_6#17	ENA_HAO0105385_HAO0105385.1	ENA_HAO0105385_HAO0105385.1	1	0	528	198	ENA_-_54	528	259	95.75	ENA_-_54.l15.c30.ctg.2	295	41.6	0	.	p	.	0	I70T	NONSYN	208	210	ATA	244	246	ACA	35;35;35	A;C;A	35;35;35	.	Original name: ENA|HAO0105385|HAO0105385.1 Escherichia coli colicin
18787_6#17	ENA_QPR02973_QPR02973.1	ENA_QPR02973_QPR02973.1	1	0	19	1020	ENA_-_52	543	458	99.78	ENA_-_52.l15.c17.ctg.1	1538	70.9	.	.	.	.	.	.	.	.	.	.	.	.	.	.	.	.	.	Original name: ENA|QPR02973|QPR02973.1 Escherichia coli colicinSRR number	#ariba_ref_name	ref_name	gene	var_only	flag	reads	cluster	ref_len	ref_base_assembled	pc_ident	ctg	ctg_len	ctg_cov	known_var	var_type	var_seq_type	known_var_change	has_known_var
18787_6#18	ENA_CDU39502_CDU39502.1	ENA_CDU39502_CDU39502.1	1	0	27	668	ENA_CDU39502_CDU39502	429	429	100	ENA_CDU39502_CDU39502.l15.c30.ctg.1	1645	50.5	.	.	.	.	.	.	.	.	.	.	.	.	.	.	.	.	.	Original name: ENA|CDU39502|CDU39502.1 Escherichia coli Colicin import protein
18787_6#18	ENA_EGI20509_EGI20509.1	ENA_EGI20509_EGI20509.1	1	0	27	1768	ENA_-	1401	1401	100	ENA_-.l15.c30.ctg.1	3023	72	.	.	.	.	.	.	.	.	.	.	.	.	.	.	.	.	.	Original name: ENA|EGI20509|EGI20509.1 Escherichia coli M718 colicin I receptor
18787_6#18	ENA_EGI48000_EGI48000.1	ENA_EGI48000_EGI48000.1	1	0	539	16238	ENA_-_40	1566	1566	99.94	ENA_-_40.l15.c4.ctg.1	2708	746.2	0	.	p	.	0	A335V	NONSYN	1003	1005	GCA	1554	1556	GTA	1136;1133;1131	G;T;A	1136;1133;1131	.	Original name: ENA|EGI48000|EGI48000.1 Escherichia coli H299 colicin-E1*
18787_6#18	ENA_QPR02973_QPR02973.1	ENA_QPR02973_QPR02973.1	1	0	3	1064	ENA_-_52	543	458	99.78	ENA_-_52.l15.c4.ctg.1	1526	75.9	.	.	.	.	.	.	.	.	.	.	.	.	.	.	.	.	.	Original name: ENA|QPR02973|QPR02973.1 Escherichia coli colicin
18787_6#18	ENA_QPR02973_QPR02973.1	ENA_QPR02973_QPR02973.1	1	0	3	1064	ENA_-_52	543	89	100	ENA_-_52.l15.c4.ctg.2	168	48.5	.	.	.	.	.	.	.	.	.	.	.	.	.	.	.	.	.	Original name: ENA|QPR02973|QPR02973.1 Escherichia coli colicin
18787_6#18	ENA_TJQ31651_TJQ31651.1	ENA_TJQ31651_TJQ31651.1	1	0	528	232	ENA_-_54	420	145	95.17	ENA_-_54.l15.c30.ctg.1	1289	22.4	0	.	p	.	0	D23E	NONSYN	67	69	GAC	722	724	GAG	55;53;53	G;A;G	55;53;53	.	Original name: ENA|TJQ31651|TJQ31651.1 Escherichia coli colicin
18787_6#18	ENA_TJQ31651_TJQ31651.1	ENA_TJQ31651_TJQ31651.1	1	0	528	232	ENA_-_54	420	145	95.17	ENA_-_54.l15.c30.ctg.1	1289	22.4	0	.	p	.	0	I34T	NONSYN	100	102	ATA	755	757	ACA	39;39;39	A;C;A,C	39;39;38,1	.	Original name: ENA|TJQ31651|TJQ31651.1 Escherichia coli colicin
18787_6#18	ENA_TJQ31651_TJQ31651.1	ENA_TJQ31651_TJQ31651.1	1	0	528	232	ENA_-_54	420	145	95.17	ENA_-_54.l15.c30.ctg.1	1289	22.4	0	.	p	.	0	S52A	NONSYN	154	156	TCC	809	811	GCC	4;4;5	G;C;C	4;4;5	.	Original name: ENA|TJQ31651|TJQ31651.1 Escherichia coli colicin
18787_6#18	ENA_TJQ31651_TJQ31651.1	ENA_TJQ31651_TJQ31651.1	1	0	528	232	ENA_-_54	420	145	95.17	ENA_-_54.l15.c30.ctg.1	1289	22.4	0	.	p	.	0	D55G	NONSYN	163	165	GAT	818	820	GGT	6;6;6	G;G;T	6;6;6	.	Original name: ENA|TJQ31651|TJQ31651.1 Escherichia coli colicin
18787_6#18	ENA_TYF46196_TYF46196.1	ENA_TYF46196_TYF46196.1	1	0	27	9292	ENA_-_39	525	525	100	ENA_-_39.l15.c30.ctg.1	2202	508.7	.	.	.	.	.	.	.	.	.	.	.	.	.	.	.	.	.	Original name: ENA|TYF46196|TYF46196.1 Enterobacter hormaechei colicinSRR number	#ariba_ref_name	ref_name	gene	var_only	flag	reads	cluster	ref_len	ref_base_assembled	pc_ident	ctg	ctg_len	ctg_cov	known_var	var_type	var_seq_type	known_var_change	has_known_var
18787_6#19	ENA_AAN28374_AAN28374.1	ENA_AAN28374_AAN28374.1	1	0	539	4884	ENA_AAN28374_AAN28374	261	261	98.46	ENA_AAN28374_AAN28374.l15.c4.ctg.1	1439	422.3	0	.	p	.	0	P81S	NONSYN	241	243	CCA	866	868	TCA	689;683;677	T;C,T;A	689;682,1;677	.	Original name: ENA|AAN28374|AAN28374.1 Escherichia coli colicin immunity protein
18787_6#19	ENA_AAN28375_AAN28375.1	ENA_AAN28375_AAN28375.1	1	0	539	3084	ENA_AAN28375_AAN28375	144	144	97.92	ENA_AAN28375_AAN28375.l15.c4.ctg.1	1282	299	0	.	p	.	0	A18S	NONSYN	52	54	GCT	626	628	TCT	934;936;933	T,G;C,T;T	933,1;935,1;933	.	Original name: ENA|AAN28375|AAN28375.1 Escherichia coli colicin lysis protein precursor
18787_6#19	ENA_CDU39502_CDU39502.1	ENA_CDU39502_CDU39502.1	1	0	27	822	ENA_CDU39502_CDU39502	429	429	100	ENA_CDU39502_CDU39502.l6.c17.ctg.1	1658	61.5	.	.	.	.	.	.	.	.	.	.	.	.	.	.	.	.	.	Original name: ENA|CDU39502|CDU39502.1 Escherichia coli Colicin import protein
18787_6#19	ENA_EFY8685335_EFY8685335.1	ENA_EFY8685335_EFY8685335.1	1	0	528	12262	ENA_-_31	1656	1278	99.14	ENA_-_31.l6.c17.ctg.1	2403	634.3	0	.	p	.	0	N376E	NONSYN	1126	1128	AAT	1699	1701	GAA	1026;1031;1035	G,A;A;A	1024,1;1030;1034	.	Original name: ENA|EFY8685335|EFY8685335.1 Shigella sonnei colicin
18787_6#19	ENA_EFY8685335_EFY8685335.1	ENA_EFY8685335_EFY8685335.1	1	0	528	12262	ENA_-_31	1656	1278	99.14	ENA_-_31.l6.c17.ctg.1	2403	634.3	0	.	p	.	0	S419A	NONSYN	1255	1257	TCA	1828	1830	GCA	769;758;759	G,A;C,A;A	767,1;755,2;758	.	Original name: ENA|EFY8685335|EFY8685335.1 Shigella sonnei colicin
18787_6#19	ENA_EGI20509_EGI20509.1	ENA_EGI20509_EGI20509.1	1	0	27	2146	ENA_-	1401	1401	100	ENA_-.l6.c30.ctg.1	3104	85.3	.	.	.	.	.	.	.	.	.	.	.	.	.	.	.	.	.	Original name: ENA|EGI20509|EGI20509.1 Escherichia coli M718 colicin I receptor
18787_6#19	ENA_QPR02973_QPR02973.1	ENA_QPR02973_QPR02973.1	1	0	19	996	ENA_-_52	543	458	99.78	ENA_-_52.l15.c30.ctg.1	1403	75.8	.	.	.	.	.	.	.	.	.	.	.	.	.	.	.	.	.	Original name: ENA|QPR02973|QPR02973.1 Escherichia coli colicin
18787_6#19	ENA_TJQ31651_TJQ31651.1	ENA_TJQ31651_TJQ31651.1	1	0	528	250	ENA_-_54	420	145	95.17	ENA_-_54.l15.c30.ctg.1	1211	25.7	0	.	p	.	0	D23E	NONSYN	67	69	GAC	710	712	GAG	59;57;56	G;A;G	59;57;56	.	Original name: ENA|TJQ31651|TJQ31651.1 Escherichia coli colicin
18787_6#19	ENA_TJQ31651_TJQ31651.1	ENA_TJQ31651_TJQ31651.1	1	0	528	250	ENA_-_54	420	145	95.17	ENA_-_54.l15.c30.ctg.1	1211	25.7	0	.	p	.	0	I34T	NONSYN	100	102	ATA	743	745	ACA	40;40;40	A;C;A	40;40;40	.	Original name: ENA|TJQ31651|TJQ31651.1 Escherichia coli colicin
18787_6#19	ENA_TJQ31651_TJQ31651.1	ENA_TJQ31651_TJQ31651.1	1	0	528	250	ENA_-_54	420	145	95.17	ENA_-_54.l15.c30.ctg.1	1211	25.7	0	.	p	.	0	S52A	NONSYN	154	156	TCC	797	799	GCC	7;7;8	G;C;C	7;7;8	.	Original name: ENA|TJQ31651|TJQ31651.1 Escherichia coli colicin
18787_6#19	ENA_TJQ31651_TJQ31651.1	ENA_TJQ31651_TJQ31651.1	1	0	528	250	ENA_-_54	420	145	95.17	ENA_-_54.l15.c30.ctg.1	1211	25.7	0	.	p	.	0	D55G	NONSYN	163	165	GAT	806	808	GGT	8;8;8	G;G;T	8;8;8	.	Original name: ENA|TJQ31651|TJQ31651.1 Escherichia coli colicin
18787_6#19	ENA_TJT21250_TJT21250.1	ENA_TJT21250_TJT21250.1	1	0	27	18238	ENA_-_20	1746	1746	100	ENA_-_20.l15.c4.ctg.1	2848	793.8	.	.	.	.	.	.	.	.	.	.	.	.	.	.	.	.	.	Original name: ENA|TJT21250|TJT21250.1 Escherichia coli colicinSRR number	#ariba_ref_name	ref_name	gene	var_only	flag	reads	cluster	ref_len	ref_base_assembled	pc_ident	ctg	ctg_len	ctg_cov	known_var	var_type	var_seq_type	known_var_change	has_known_var
18787_6#2	ENA_CDU39502_CDU39502.1	ENA_CDU39502_CDU39502.1	1	0	27	790	ENA_CDU39502_CDU39502	429	429	100	ENA_CDU39502_CDU39502.l15.c4.ctg.1	1585	61.9	.	.	.	.	.	.	.	.	.	.	.	.	.	.	.	.	.	Original name: ENA|CDU39502|CDU39502.1 Escherichia coli Colicin import protein
18787_6#2	ENA_EGI20509_EGI20509.1	ENA_EGI20509_EGI20509.1	1	0	27	2072	ENA_-	1401	1401	100	ENA_-.l15.c4.ctg.1	3162	81.3	.	.	.	.	.	.	.	.	.	.	.	.	.	.	.	.	.	Original name: ENA|EGI20509|EGI20509.1 Escherichia coli M718 colicin I receptor
18787_6#2	ENA_MLO21192_MLO21192.1	ENA_MLO21192_MLO21192.1	1	0	27	18054	ENA_-_30	1395	1395	100	ENA_-_30.l6.c30.ctg.1	2644	844.9	.	.	.	.	.	.	.	.	.	.	.	.	.	.	.	.	.	Original name: ENA|MLO21192|MLO21192.1 Shigella flexneri colicin
18787_6#2	ENA_QPR02973_QPR02973.1	ENA_QPR02973_QPR02973.1	1	0	19	1172	ENA_-_52	543	458	99.78	ENA_-_52.l6.c30.ctg.1	1521	83.2	.	.	.	.	.	.	.	.	.	.	.	.	.	.	.	.	.	Original name: ENA|QPR02973|QPR02973.1 Escherichia coli colicin
18787_6#2	ENA_TJQ31651_TJQ31651.1	ENA_TJQ31651_TJQ31651.1	1	0	528	252	ENA_-_54	420	145	95.17	ENA_-_54.l15.c30.ctg.1	1078	27.4	0	.	p	.	0	D23E	NONSYN	67	69	GAC	506	508	GAG	63;61;60	G;A;G	63;61;60	.	Original name: ENA|TJQ31651|TJQ31651.1 Escherichia coli colicin
18787_6#2	ENA_TJQ31651_TJQ31651.1	ENA_TJQ31651_TJQ31651.1	1	0	528	252	ENA_-_54	420	145	95.17	ENA_-_54.l15.c30.ctg.1	1078	27.4	0	.	p	.	0	I34T	NONSYN	100	102	ATA	539	541	ACA	36;36;36	A;C;A	36;36;36	.	Original name: ENA|TJQ31651|TJQ31651.1 Escherichia coli colicin
18787_6#2	ENA_TJQ31651_TJQ31651.1	ENA_TJQ31651_TJQ31651.1	1	0	528	252	ENA_-_54	420	145	95.17	ENA_-_54.l15.c30.ctg.1	1078	27.4	0	.	p	.	0	S52A	NONSYN	154	156	TCC	593	595	GCC	2;2;2	G;C;C	2;2;2	.	Original name: ENA|TJQ31651|TJQ31651.1 Escherichia coli colicin
18787_6#2	ENA_TJQ31651_TJQ31651.1	ENA_TJQ31651_TJQ31651.1	1	0	528	252	ENA_-_54	420	145	95.17	ENA_-_54.l15.c30.ctg.1	1078	27.4	0	.	p	.	0	D55G	NONSYN	163	165	GAT	602	604	GGT	4;5;5	G;G;T	4;5;5	.	Original name: ENA|TJQ31651|TJQ31651.1 Escherichia coli colicinSRR number	#ariba_ref_name	ref_name	gene	var_only	flag	reads	cluster	ref_len	ref_base_assembled	pc_ident	ctg	ctg_len	ctg_cov	known_var	var_type	var_seq_type	known_var_change	has_known_var
18787_6#20	ENA_AAK67298_AAK67298.1	ENA_AAK67298_AAK67298.1	1	0	27	4882	ENA_AAK67298_AAK67298	198	198	100	ENA_AAK67298_AAK67298.l15.c4.ctg.1	1353	447.7	.	.	.	.	.	.	.	.	.	.	.	.	.	.	.	.	.	Original name: ENA|AAK67298|AAK67298.1 Shigella sonnei Cjl
18787_6#20	ENA_AAK67300_AAK67300.1	ENA_AAK67300_AAK67300.1	1	0	27	8282	ENA_AAK67300_AAK67300	390	390	100	ENA_AAK67300_AAK67300.l15.c17.ctg.1	1427	719.5	.	.	.	.	.	.	.	.	.	.	.	.	.	.	.	.	.	Original name: ENA|AAK67300|AAK67300.1 Shigella sonnei Cji
18787_6#20	ENA_ATH91132_ATH91132.1	ENA_ATH91132_ATH91132.1	1	0	528	11844	ENA_-_31	1656	1329	98.8	ENA_-_31.l15.c4.ctg.1	2545	577.1	0	.	p	.	0	N376E	NONSYN	1126	1128	AAT	1804	1806	GAA	1048;1058;1060	G;A;A	1047;1057;1059	.	Original name: ENA|ATH91132|ATH91132.1 Shigella sonnei colicin
18787_6#20	ENA_ATH91132_ATH91132.1	ENA_ATH91132_ATH91132.1	1	0	528	11844	ENA_-_31	1656	1329	98.8	ENA_-_31.l15.c4.ctg.1	2545	577.1	0	.	p	.	0	S419A	NONSYN	1255	1257	TCA	1933	1935	GCA	828;825;822	G,A;C,T,G;A	826,2;823,1,1;822	.	Original name: ENA|ATH91132|ATH91132.1 Shigella sonnei colicin
18787_6#20	ENA_ATH91132_ATH91132.1	ENA_ATH91132_ATH91132.1	1	0	528	11844	ENA_-_31	1656	1329	98.8	ENA_-_31.l15.c4.ctg.1	2545	577.1	0	.	p	.	0	S427T	NONSYN	1279	1281	TCT	1957	1959	ACT	705;696;691	A;C,A;T,G,C	705;693,3;688,2,1	.	Original name: ENA|ATH91132|ATH91132.1 Shigella sonnei colicin
18787_6#20	ENA_ATH91132_ATH91132.1	ENA_ATH91132_ATH91132.1	1	0	528	11844	ENA_-_31	1656	1329	98.8	ENA_-_31.l15.c4.ctg.1	2545	577.1	0	.	p	.	0	K438N	NONSYN	1312	1314	AAG	1990	1992	AAT	541;538;529	A;A;T	541;538;529	.	Original name: ENA|ATH91132|ATH91132.1 Shigella sonnei colicin
18787_6#20	ENA_ATH91132_ATH91132.1	ENA_ATH91132_ATH91132.1	1	0	528	11844	ENA_-_31	1656	1329	98.8	ENA_-_31.l15.c4.ctg.1	2545	577.1	0	.	p	.	0	N441D	NONSYN	1321	1323	AAC	1999	2001	GAT	515;513;513	G,A,T;A;T,G,A	512,2,1;513;509,3,1	.	Original name: ENA|ATH91132|ATH91132.1 Shigella sonnei colicin
18787_6#20	ENA_CAC41014_CAC41014.1	ENA_CAC41014_CAC41014.1	1	0	27	6696	ENA_-_12	285	285	100	ENA_-_12.l15.c4.ctg.1	1550	537.5	.	.	.	.	.	.	.	.	.	.	.	.	.	.	.	.	.	Original name: ENA|CAC41014|CAC41014.1 Shigella sonnei colicin type 7
18787_6#20	ENA_CDU39502_CDU39502.1	ENA_CDU39502_CDU39502.1	1	0	27	630	ENA_CDU39502_CDU39502	429	429	100	ENA_CDU39502_CDU39502.l6.c4.ctg.1	1745	44.8	.	.	.	.	.	.	.	.	.	.	.	.	.	.	.	.	.	Original name: ENA|CDU39502|CDU39502.1 Escherichia coli Colicin import protein
18787_6#20	ENA_EGI20509_EGI20509.1	ENA_EGI20509_EGI20509.1	1	0	27	1906	ENA_-	1401	1401	100	ENA_-.l15.c4.ctg.1	3210	73.4	.	.	.	.	.	.	.	.	.	.	.	.	.	.	.	.	.	Original name: ENA|EGI20509|EGI20509.1 Escherichia coli M718 colicin I receptor
18787_6#20	ENA_MMX53677_MMX53677.1	ENA_MMX53677_MMX53677.1	1	0	27	16434	ENA_-_29	1671	1671	100	ENA_-_29.l15.c4.ctg.1	2693	756	.	.	.	.	.	.	.	.	.	.	.	.	.	.	.	.	.	Original name: ENA|MMX53677|MMX53677.1 Shigella sonnei colicin
18787_6#20	ENA_QPR02973_QPR02973.1	ENA_QPR02973_QPR02973.1	1	0	3	948	ENA_-_52	543	458	99.78	ENA_-_52.l15.c17.ctg.1	1526	66	.	.	.	.	.	.	.	.	.	.	.	.	.	.	.	.	.	Original name: ENA|QPR02973|QPR02973.1 Escherichia coli colicin
18787_6#20	ENA_QPR02973_QPR02973.1	ENA_QPR02973_QPR02973.1	1	0	3	948	ENA_-_52	543	90	100	ENA_-_52.l15.c17.ctg.2	180	48.5	.	.	.	.	.	.	.	.	.	.	.	.	.	.	.	.	.	Original name: ENA|QPR02973|QPR02973.1 Escherichia coli colicin
18787_6#20	ENA_TJQ31651_TJQ31651.1	ENA_TJQ31651_TJQ31651.1	1	0	528	232	ENA_-_54	420	145	95.17	ENA_-_54.l15.c30.ctg.1	1267	22.7	0	.	p	.	0	D23E	NONSYN	67	69	GAC	704	706	GAG	58;58;58	G;A,G;G	58;57,1;58	.	Original name: ENA|TJQ31651|TJQ31651.1 Escherichia coli colicin
18787_6#20	ENA_TJQ31651_TJQ31651.1	ENA_TJQ31651_TJQ31651.1	1	0	528	232	ENA_-_54	420	145	95.17	ENA_-_54.l15.c30.ctg.1	1267	22.7	0	.	p	.	0	I34T	NONSYN	100	102	ATA	737	739	ACA	43;43;43	A;C;A	43;43;43	.	Original name: ENA|TJQ31651|TJQ31651.1 Escherichia coli colicin
18787_6#20	ENA_TJQ31651_TJQ31651.1	ENA_TJQ31651_TJQ31651.1	1	0	528	232	ENA_-_54	420	145	95.17	ENA_-_54.l15.c30.ctg.1	1267	22.7	0	.	p	.	0	S52A	NONSYN	154	156	TCC	791	793	GCC	2;2;2	G;C;C	2;2;2	.	Original name: ENA|TJQ31651|TJQ31651.1 Escherichia coli colicin
18787_6#20	ENA_TJQ31651_TJQ31651.1	ENA_TJQ31651_TJQ31651.1	1	0	528	232	ENA_-_54	420	145	95.17	ENA_-_54.l15.c30.ctg.1	1267	22.7	0	.	p	.	0	D55G	NONSYN	163	165	GAT	800	802	GGT	2;2;2	G;G;T	2;2;2	.	Original name: ENA|TJQ31651|TJQ31651.1 Escherichia coli colicinSRR number	#ariba_ref_name	ref_name	gene	var_only	flag	reads	cluster	ref_len	ref_base_assembled	pc_ident	ctg	ctg_len	ctg_cov	known_var	var_type	var_seq_type	known_var_change	has_known_var
18787_6#21	ENA_CDU39502_CDU39502.1	ENA_CDU39502_CDU39502.1	1	0	27	714	ENA_CDU39502_CDU39502	429	429	100	ENA_CDU39502_CDU39502.l15.c4.ctg.1	1591	55.9	.	.	.	.	.	.	.	.	.	.	.	.	.	.	.	.	.	Original name: ENA|CDU39502|CDU39502.1 Escherichia coli Colicin import protein
18787_6#21	ENA_EGI20509_EGI20509.1	ENA_EGI20509_EGI20509.1	1	0	27	1918	ENA_-	1401	1401	100	ENA_-.l15.c4.ctg.1	3262	73.1	.	.	.	.	.	.	.	.	.	.	.	.	.	.	.	.	.	Original name: ENA|EGI20509|EGI20509.1 Escherichia coli M718 colicin I receptor
18787_6#21	ENA_EGI48000_EGI48000.1	ENA_EGI48000_EGI48000.1	1	0	539	16042	ENA_-_40	1566	1566	99.94	ENA_-_40.l15.c4.ctg.1	2758	723.8	0	.	p	.	0	A335V	NONSYN	1003	1005	GCA	1617	1619	GTA	1106;1118;1109	G,T;T;A,G	1105,1;1118;1108,1	.	Original name: ENA|EGI48000|EGI48000.1 Escherichia coli H299 colicin-E1*
18787_6#21	ENA_QPR02973_QPR02973.1	ENA_QPR02973_QPR02973.1	1	0	3	1094	ENA_-_52	543	458	99.78	ENA_-_52.l15.c4.ctg.1	1487	80.1	.	.	.	.	.	.	.	.	.	.	.	.	.	.	.	.	.	Original name: ENA|QPR02973|QPR02973.1 Escherichia coli colicin
18787_6#21	ENA_QPR02973_QPR02973.1	ENA_QPR02973_QPR02973.1	1	0	3	1094	ENA_-_52	543	90	100	ENA_-_52.l15.c4.ctg.4	181	47.5	.	.	.	.	.	.	.	.	.	.	.	.	.	.	.	.	.	Original name: ENA|QPR02973|QPR02973.1 Escherichia coli colicin
18787_6#21	ENA_TJQ31651_TJQ31651.1	ENA_TJQ31651_TJQ31651.1	1	0	528	230	ENA_-_54	420	145	95.17	ENA_-_54.l15.c17.ctg.1	1241	23.1	0	.	p	.	0	D23E	NONSYN	67	69	GAC	639	641	GAG	67;65;64	G;A;G	67;65;64	.	Original name: ENA|TJQ31651|TJQ31651.1 Escherichia coli colicin
18787_6#21	ENA_TJQ31651_TJQ31651.1	ENA_TJQ31651_TJQ31651.1	1	0	528	230	ENA_-_54	420	145	95.17	ENA_-_54.l15.c17.ctg.1	1241	23.1	0	.	p	.	0	I34T	NONSYN	100	102	ATA	672	674	ACA	48;48;48	A;C;A	48;48;48	.	Original name: ENA|TJQ31651|TJQ31651.1 Escherichia coli colicin
18787_6#21	ENA_TJQ31651_TJQ31651.1	ENA_TJQ31651_TJQ31651.1	1	0	528	230	ENA_-_54	420	145	95.17	ENA_-_54.l15.c17.ctg.1	1241	23.1	0	.	p	.	0	S52A	NONSYN	154	156	TCC	726	728	GCC	4;4;4	G;C;C	4;4;4	.	Original name: ENA|TJQ31651|TJQ31651.1 Escherichia coli colicin
18787_6#21	ENA_TJQ31651_TJQ31651.1	ENA_TJQ31651_TJQ31651.1	1	0	528	230	ENA_-_54	420	145	95.17	ENA_-_54.l15.c17.ctg.1	1241	23.1	0	.	p	.	0	D55G	NONSYN	163	165	GAT	735	737	GGT	5;5;5	G;G;T	5;5;5	.	Original name: ENA|TJQ31651|TJQ31651.1 Escherichia coli colicin
18787_6#21	ENA_TYF46196_TYF46196.1	ENA_TYF46196_TYF46196.1	1	0	27	9158	ENA_-_39	525	525	100	ENA_-_39.l15.c4.ctg.1	2687	424.3	.	.	.	.	.	.	.	.	.	.	.	.	.	.	.	.	.	Original name: ENA|TYF46196|TYF46196.1 Enterobacter hormaechei colicinSRR number	#ariba_ref_name	ref_name	gene	var_only	flag	reads	cluster	ref_len	ref_base_assembled	pc_ident	ctg	ctg_len	ctg_cov	known_var	var_type	var_seq_type	known_var_change	has_known_var
18787_6#22	ENA_AAN28374_AAN28374.1	ENA_AAN28374_AAN28374.1	1	0	539	5574	ENA_AAN28374_AAN28374	261	261	98.46	ENA_AAN28374_AAN28374.l15.c4.ctg.1	1379	502.1	0	.	p	.	0	P81S	NONSYN	241	243	CCA	859	861	TCA	773;767;763	T,C;C;A	771,1;766;762	.	Original name: ENA|AAN28374|AAN28374.1 Escherichia coli colicin immunity protein
18787_6#22	ENA_AAN28375_AAN28375.1	ENA_AAN28375_AAN28375.1	1	0	539	3458	ENA_AAN28375_AAN28375	144	144	97.92	ENA_AAN28375_AAN28375.l15.c4.ctg.1	1447	297.3	0	.	p	.	0	A18S	NONSYN	52	54	GCT	708	710	TCT	1076;1079;1082	T,C,G;C;T,C	1074,1,1;1079;1081,1	.	Original name: ENA|AAN28375|AAN28375.1 Escherichia coli colicin lysis protein precursor
18787_6#22	ENA_CDU39502_CDU39502.1	ENA_CDU39502_CDU39502.1	1	0	27	744	ENA_CDU39502_CDU39502	429	429	100	ENA_CDU39502_CDU39502.l15.c4.ctg.1	1635	56.4	.	.	.	.	.	.	.	.	.	.	.	.	.	.	.	.	.	Original name: ENA|CDU39502|CDU39502.1 Escherichia coli Colicin import protein
18787_6#22	ENA_EFY8685335_EFY8685335.1	ENA_EFY8685335_EFY8685335.1	1	0	528	14060	ENA_-_31	1656	1278	99.14	ENA_-_31.l15.c4.ctg.1	2276	766.3	0	.	p	.	0	N376E	NONSYN	1126	1128	AAT	1693	1695	GAA	1140;1144;1145	G;A;A	1140;1144;1145	.	Original name: ENA|EFY8685335|EFY8685335.1 Shigella sonnei colicin
18787_6#22	ENA_EFY8685335_EFY8685335.1	ENA_EFY8685335_EFY8685335.1	1	0	528	14060	ENA_-_31	1656	1278	99.14	ENA_-_31.l15.c4.ctg.1	2276	766.3	0	.	p	.	0	S419A	NONSYN	1255	1257	TCA	1822	1824	GCA	790;777;770	G;C,G;A	789;775,1;769	.	Original name: ENA|EFY8685335|EFY8685335.1 Shigella sonnei colicin
18787_6#22	ENA_EGI20509_EGI20509.1	ENA_EGI20509_EGI20509.1	1	0	27	2002	ENA_-	1401	1401	100	ENA_-.l6.c30.ctg.1	3171	78.3	.	.	.	.	.	.	.	.	.	.	.	.	.	.	.	.	.	Original name: ENA|EGI20509|EGI20509.1 Escherichia coli M718 colicin I receptor
18787_6#22	ENA_QPR02973_QPR02973.1	ENA_QPR02973_QPR02973.1	1	0	3	1138	ENA_-_52	543	458	99.78	ENA_-_52.l15.c17.ctg.1	1420	82.4	.	.	.	.	.	.	.	.	.	.	.	.	.	.	.	.	.	Original name: ENA|QPR02973|QPR02973.1 Escherichia coli colicin
18787_6#22	ENA_QPR02973_QPR02973.1	ENA_QPR02973_QPR02973.1	1	0	3	1138	ENA_-_52	543	89	100	ENA_-_52.l15.c17.ctg.2	169	71.6	.	.	.	.	.	.	.	.	.	.	.	.	.	.	.	.	.	Original name: ENA|QPR02973|QPR02973.1 Escherichia coli colicin
18787_6#22	ENA_TJQ31651_TJQ31651.1	ENA_TJQ31651_TJQ31651.1	1	0	528	240	ENA_-_54	420	145	95.17	ENA_-_54.l15.c30.ctg.1	1089	26.4	0	.	p	.	0	D23E	NONSYN	67	69	GAC	520	522	GAG	51;50;49	G;A,C;G	51;49,1;49	.	Original name: ENA|TJQ31651|TJQ31651.1 Escherichia coli colicin
18787_6#22	ENA_TJQ31651_TJQ31651.1	ENA_TJQ31651_TJQ31651.1	1	0	528	240	ENA_-_54	420	145	95.17	ENA_-_54.l15.c30.ctg.1	1089	26.4	0	.	p	.	0	I34T	NONSYN	100	102	ATA	553	555	ACA	38;38;38	A;C;A	38;38;38	.	Original name: ENA|TJQ31651|TJQ31651.1 Escherichia coli colicin
18787_6#22	ENA_TJQ31651_TJQ31651.1	ENA_TJQ31651_TJQ31651.1	1	0	528	240	ENA_-_54	420	145	95.17	ENA_-_54.l15.c30.ctg.1	1089	26.4	0	.	p	.	0	S52A	NONSYN	154	156	TCC	607	609	GCC	5;5;5	G;C;C	5;5;5	.	Original name: ENA|TJQ31651|TJQ31651.1 Escherichia coli colicin
18787_6#22	ENA_TJQ31651_TJQ31651.1	ENA_TJQ31651_TJQ31651.1	1	0	528	240	ENA_-_54	420	145	95.17	ENA_-_54.l15.c30.ctg.1	1089	26.4	0	.	p	.	0	D55G	NONSYN	163	165	GAT	616	618	GGT	6;6;6	G;G;T	6;6;6	.	Original name: ENA|TJQ31651|TJQ31651.1 Escherichia coli colicin
18787_6#22	ENA_TJT21250_TJT21250.1	ENA_TJT21250_TJT21250.1	1	0	27	20874	ENA_-_20	1746	1746	100	ENA_-_20.l15.c4.ctg.1	2895	894.2	.	.	.	.	.	.	.	.	.	.	.	.	.	.	.	.	.	Original name: ENA|TJT21250|TJT21250.1 Escherichia coli colicinSRR number	#ariba_ref_name	ref_name	gene	var_only	flag	reads	cluster	ref_len	ref_base_assembled	pc_ident	ctg	ctg_len	ctg_cov	known_var	var_type	var_seq_type	known_var_change	has_known_var
18787_6#23	ENA_CDU39502_CDU39502.1	ENA_CDU39502_CDU39502.1	1	0	27	710	ENA_CDU39502_CDU39502	429	429	100	ENA_CDU39502_CDU39502.l15.c17.ctg.1	1566	56.4	.	.	.	.	.	.	.	.	.	.	.	.	.	.	.	.	.	Original name: ENA|CDU39502|CDU39502.1 Escherichia coli Colicin import protein
18787_6#23	ENA_EGI20509_EGI20509.1	ENA_EGI20509_EGI20509.1	1	0	27	2084	ENA_-	1401	1401	100	ENA_-.l15.c4.ctg.1	3218	80.4	.	.	.	.	.	.	.	.	.	.	.	.	.	.	.	.	.	Original name: ENA|EGI20509|EGI20509.1 Escherichia coli M718 colicin I receptor
18787_6#23	ENA_EGO7375789_EGO7375789.1	ENA_EGO7375789_EGO7375789.1	1	0	16	96	ENA_-_37	1089	92	98.91	ENA_-_37.l15.c4.ctg.4	192	27.2	.	.	.	.	.	.	.	.	.	.	.	.	.	.	.	.	.	Original name: ENA|EGO7375789|EGO7375789.1 Salmonella enterica colicin
18787_6#23	ENA_QPR02973_QPR02973.1	ENA_QPR02973_QPR02973.1	1	0	3	1108	ENA_-_52	543	458	99.78	ENA_-_52.l15.c4.ctg.1	1483	79.4	.	.	.	.	.	.	.	.	.	.	.	.	.	.	.	.	.	Original name: ENA|QPR02973|QPR02973.1 Escherichia coli colicin
18787_6#23	ENA_QPR02973_QPR02973.1	ENA_QPR02973_QPR02973.1	1	0	3	1108	ENA_-_52	543	90	100	ENA_-_52.l15.c4.ctg.2	179	56.2	.	.	.	.	.	.	.	.	.	.	.	.	.	.	.	.	.	Original name: ENA|QPR02973|QPR02973.1 Escherichia coli colicin
18787_6#23	ENA_TJQ31651_TJQ31651.1	ENA_TJQ31651_TJQ31651.1	1	0	528	218	ENA_-_54	420	145	95.17	ENA_-_54.l15.c17.ctg.1	780	26.5	0	.	p	.	0	D23E	NONSYN	67	69	GAC	223	225	GAG	57;54;53	G;A;G	57;54;53	.	Original name: ENA|TJQ31651|TJQ31651.1 Escherichia coli colicin
18787_6#23	ENA_TJQ31651_TJQ31651.1	ENA_TJQ31651_TJQ31651.1	1	0	528	218	ENA_-_54	420	145	95.17	ENA_-_54.l15.c17.ctg.1	780	26.5	0	.	p	.	0	I34T	NONSYN	100	102	ATA	256	258	ACA	30;30;30	A;C;A	30;30;30	.	Original name: ENA|TJQ31651|TJQ31651.1 Escherichia coli colicin
18787_6#23	ENA_TJQ31651_TJQ31651.1	ENA_TJQ31651_TJQ31651.1	1	0	528	218	ENA_-_54	420	145	95.17	ENA_-_54.l15.c17.ctg.1	780	26.5	0	.	p	.	0	S52A	NONSYN	154	156	TCC	310	312	GCC	1;1;1	G;C;C	1;1;1	.	Original name: ENA|TJQ31651|TJQ31651.1 Escherichia coli colicin
18787_6#23	ENA_TJQ31651_TJQ31651.1	ENA_TJQ31651_TJQ31651.1	1	0	528	218	ENA_-_54	420	145	95.17	ENA_-_54.l15.c17.ctg.1	780	26.5	0	.	p	.	0	D55G	NONSYN	163	165	GAT	319	321	GGT	2;2;2	G;G;T	2;2;2	.	Original name: ENA|TJQ31651|TJQ31651.1 Escherichia coli colicinSRR number	#ariba_ref_name	ref_name	gene	var_only	flag	reads	cluster	ref_len	ref_base_assembled	pc_ident	ctg	ctg_len	ctg_cov	known_var	var_type	var_seq_type	known_var_change	has_known_var
18787_6#24	ENA_CDU39502_CDU39502.1	ENA_CDU39502_CDU39502.1	1	0	27	782	ENA_CDU39502_CDU39502	429	429	100	ENA_CDU39502_CDU39502.l15.c4.ctg.1	1509	64.2	.	.	.	.	.	.	.	.	.	.	.	.	.	.	.	.	.	Original name: ENA|CDU39502|CDU39502.1 Escherichia coli Colicin import protein
18787_6#24	ENA_EGI20509_EGI20509.1	ENA_EGI20509_EGI20509.1	1	0	27	2250	ENA_-	1401	1401	100	ENA_-.l15.c4.ctg.1	3229	86.6	.	.	.	.	.	.	.	.	.	.	.	.	.	.	.	.	.	Original name: ENA|EGI20509|EGI20509.1 Escherichia coli M718 colicin I receptor
18787_6#24	ENA_MLO21192_MLO21192.1	ENA_MLO21192_MLO21192.1	1	0	27	13764	ENA_-_30	1395	1395	100	ENA_-_30.l15.c30.ctg.1	2666	638.1	.	.	.	.	.	.	.	.	.	.	.	.	.	.	.	.	.	Original name: ENA|MLO21192|MLO21192.1 Shigella flexneri colicin
18787_6#24	ENA_QPR02973_QPR02973.1	ENA_QPR02973_QPR02973.1	1	0	3	1198	ENA_-_52	543	458	99.78	ENA_-_52.l15.c4.ctg.1	1511	83.8	.	.	.	.	.	.	.	.	.	.	.	.	.	.	.	.	.	Original name: ENA|QPR02973|QPR02973.1 Escherichia coli colicin
18787_6#24	ENA_QPR02973_QPR02973.1	ENA_QPR02973_QPR02973.1	1	0	3	1198	ENA_-_52	543	90	100	ENA_-_52.l15.c4.ctg.3	180	62.1	.	.	.	.	.	.	.	.	.	.	.	.	.	.	.	.	.	Original name: ENA|QPR02973|QPR02973.1 Escherichia coli colicin
18787_6#24	ENA_TJQ31651_TJQ31651.1	ENA_TJQ31651_TJQ31651.1	1	0	528	242	ENA_-_54	420	145	95.17	ENA_-_54.l15.c30.ctg.1	1369	22	0	.	p	.	0	D23E	NONSYN	67	69	GAC	734	736	GAG	66;66;65	G;A;G	66;66;65	.	Original name: ENA|TJQ31651|TJQ31651.1 Escherichia coli colicin
18787_6#24	ENA_TJQ31651_TJQ31651.1	ENA_TJQ31651_TJQ31651.1	1	0	528	242	ENA_-_54	420	145	95.17	ENA_-_54.l15.c30.ctg.1	1369	22	0	.	p	.	0	I34T	NONSYN	100	102	ATA	767	769	ACA	50;50;50	A;C;A	50;50;50	.	Original name: ENA|TJQ31651|TJQ31651.1 Escherichia coli colicin
18787_6#24	ENA_TJQ31651_TJQ31651.1	ENA_TJQ31651_TJQ31651.1	1	0	528	242	ENA_-_54	420	145	95.17	ENA_-_54.l15.c30.ctg.1	1369	22	0	.	p	.	0	S52A	NONSYN	154	156	TCC	821	823	GCC	3;3;3	G;C;C	3;3;3	.	Original name: ENA|TJQ31651|TJQ31651.1 Escherichia coli colicin
18787_6#24	ENA_TJQ31651_TJQ31651.1	ENA_TJQ31651_TJQ31651.1	1	0	528	242	ENA_-_54	420	145	95.17	ENA_-_54.l15.c30.ctg.1	1369	22	0	.	p	.	0	D55G	NONSYN	163	165	GAT	830	832	GGT	4;4;4	G;G;T	4;4;4	.	Original name: ENA|TJQ31651|TJQ31651.1 Escherichia coli colicinSRR number	#ariba_ref_name	ref_name	gene	var_only	flag	reads	cluster	ref_len	ref_base_assembled	pc_ident	ctg	ctg_len	ctg_cov	known_var	var_type	var_seq_type	known_var_change	has_known_var
18787_6#25	ENA_CDU39502_CDU39502.1	ENA_CDU39502_CDU39502.1	1	0	27	692	ENA_CDU39502_CDU39502	429	429	100	ENA_CDU39502_CDU39502.l15.c4.ctg.1	1711	50.2	.	.	.	.	.	.	.	.	.	.	.	.	.	.	.	.	.	Original name: ENA|CDU39502|CDU39502.1 Escherichia coli Colicin import protein
18787_6#25	ENA_EGI20509_EGI20509.1	ENA_EGI20509_EGI20509.1	1	0	27	1788	ENA_-	1401	1401	100	ENA_-.l15.c4.ctg.1	3101	71.4	.	.	.	.	.	.	.	.	.	.	.	.	.	.	.	.	.	Original name: ENA|EGI20509|EGI20509.1 Escherichia coli M718 colicin I receptor
18787_6#25	ENA_MLO21192_MLO21192.1	ENA_MLO21192_MLO21192.1	1	0	27	13462	ENA_-_30	1395	1395	100	ENA_-_30.l15.c4.ctg.1	2749	607.4	.	.	.	.	.	.	.	.	.	.	.	.	.	.	.	.	.	Original name: ENA|MLO21192|MLO21192.1 Shigella flexneri colicin
18787_6#25	ENA_QPR02973_QPR02973.1	ENA_QPR02973_QPR02973.1	1	0	19	924	ENA_-_52	543	458	99.78	ENA_-_52.l15.c30.ctg.2	1686	59.2	.	.	.	.	.	.	.	.	.	.	.	.	.	.	.	.	.	Original name: ENA|QPR02973|QPR02973.1 Escherichia coli colicinSRR number	#ariba_ref_name	ref_name	gene	var_only	flag	reads	cluster	ref_len	ref_base_assembled	pc_ident	ctg	ctg_len	ctg_cov	known_var	var_type	var_seq_type	known_var_change	has_known_var
18787_6#26	ENA_CDU39502_CDU39502.1	ENA_CDU39502_CDU39502.1	1	0	27	680	ENA_CDU39502_CDU39502	429	429	100	ENA_CDU39502_CDU39502.l15.c4.ctg.1	1509	55.9	.	.	.	.	.	.	.	.	.	.	.	.	.	.	.	.	.	Original name: ENA|CDU39502|CDU39502.1 Escherichia coli Colicin import protein
18787_6#26	ENA_EGI20509_EGI20509.1	ENA_EGI20509_EGI20509.1	1	0	27	1770	ENA_-	1401	1401	100	ENA_-.l15.c30.ctg.1	3326	66.1	.	.	.	.	.	.	.	.	.	.	.	.	.	.	.	.	.	Original name: ENA|EGI20509|EGI20509.1 Escherichia coli M718 colicin I receptor
18787_6#26	ENA_MLO21192_MLO21192.1	ENA_MLO21192_MLO21192.1	1	0	27	13094	ENA_-_30	1395	1395	100	ENA_-_30.l15.c30.ctg.1	2574	627.6	.	.	.	.	.	.	.	.	.	.	.	.	.	.	.	.	.	Original name: ENA|MLO21192|MLO21192.1 Shigella flexneri colicin
18787_6#26	ENA_QPR02973_QPR02973.1	ENA_QPR02973_QPR02973.1	1	0	3	912	ENA_-_52	543	458	99.78	ENA_-_52.l15.c4.ctg.1	1440	69.6	.	.	.	.	.	.	.	.	.	.	.	.	.	.	.	.	.	Original name: ENA|QPR02973|QPR02973.1 Escherichia coli colicin
18787_6#26	ENA_QPR02973_QPR02973.1	ENA_QPR02973_QPR02973.1	1	0	3	912	ENA_-_52	543	90	100	ENA_-_52.l15.c4.ctg.3	181	35.8	.	.	.	.	.	.	.	.	.	.	.	.	.	.	.	.	.	Original name: ENA|QPR02973|QPR02973.1 Escherichia coli colicin
18787_6#26	ENA_TJQ31651_TJQ31651.1	ENA_TJQ31651_TJQ31651.1	1	0	528	222	ENA_-_54	420	145	95.17	ENA_-_54.l15.c30.ctg.1	1206	22.8	0	.	p	.	0	D23E	NONSYN	67	69	GAC	630	632	GAG	48;46;46	G;A;G	48;46;46	.	Original name: ENA|TJQ31651|TJQ31651.1 Escherichia coli colicin
18787_6#26	ENA_TJQ31651_TJQ31651.1	ENA_TJQ31651_TJQ31651.1	1	0	528	222	ENA_-_54	420	145	95.17	ENA_-_54.l15.c30.ctg.1	1206	22.8	0	.	p	.	0	I34T	NONSYN	100	102	ATA	663	665	ACA	40;40;40	A;C;A	40;40;40	.	Original name: ENA|TJQ31651|TJQ31651.1 Escherichia coli colicin
18787_6#26	ENA_TJQ31651_TJQ31651.1	ENA_TJQ31651_TJQ31651.1	1	0	528	222	ENA_-_54	420	145	95.17	ENA_-_54.l15.c30.ctg.1	1206	22.8	0	.	p	.	0	S52A	NONSYN	154	156	TCC	717	719	GCC	10;10;11	G;C;C	10;10;11	.	Original name: ENA|TJQ31651|TJQ31651.1 Escherichia coli colicin
18787_6#26	ENA_TJQ31651_TJQ31651.1	ENA_TJQ31651_TJQ31651.1	1	0	528	222	ENA_-_54	420	145	95.17	ENA_-_54.l15.c30.ctg.1	1206	22.8	0	.	p	.	0	D55G	NONSYN	163	165	GAT	726	728	GGT	12;12;12	G;G;T	12;12;12	.	Original name: ENA|TJQ31651|TJQ31651.1 Escherichia coli colicinSRR number	#ariba_ref_name	ref_name	gene	var_only	flag	reads	cluster	ref_len	ref_base_assembled	pc_ident	ctg	ctg_len	ctg_cov	known_var	var_type	var_seq_type	known_var_change	has_known_var
18787_6#27	ENA_AAK67298_AAK67298.1	ENA_AAK67298_AAK67298.1	1	0	27	4638	ENA_AAK67298_AAK67298	198	198	100	ENA_AAK67298_AAK67298.l15.c30.ctg.1	1363	422.3	.	.	.	.	.	.	.	.	.	.	.	.	.	.	.	.	.	Original name: ENA|AAK67298|AAK67298.1 Shigella sonnei Cjl
18787_6#27	ENA_AAK67300_AAK67300.1	ENA_AAK67300_AAK67300.1	1	0	27	7988	ENA_AAK67300_AAK67300	390	390	100	ENA_AAK67300_AAK67300.l15.c4.ctg.1	1553	639.2	.	.	.	.	.	.	.	.	.	.	.	.	.	.	.	.	.	Original name: ENA|AAK67300|AAK67300.1 Shigella sonnei Cji
18787_6#27	ENA_AAN28374_AAN28374.1	ENA_AAN28374_AAN28374.1	1	0	539	4748	ENA_AAN28374_AAN28374	261	261	98.46	ENA_AAN28374_AAN28374.l15.c4.ctg.1	1434	411.6	0	.	p	.	0	P81S	NONSYN	241	243	CCA	916	918	TCA	644;637;633	T,C,G;C;A	642,1,1;637;633	.	Original name: ENA|AAN28374|AAN28374.1 Escherichia coli colicin immunity protein
18787_6#27	ENA_AAN28375_AAN28375.1	ENA_AAN28375_AAN28375.1	1	0	539	2768	ENA_AAN28375_AAN28375	144	144	97.92	ENA_AAN28375_AAN28375.l15.c4.ctg.1	1408	244.3	0	.	p	.	0	A18S	NONSYN	52	54	GCT	742	744	TCT	844;850;851	T,G,C;C;T,G	841,1,1;849;849,1	.	Original name: ENA|AAN28375|AAN28375.1 Escherichia coli colicin lysis protein precursor
18787_6#27	ENA_CAC41014_CAC41014.1	ENA_CAC41014_CAC41014.1	1	0	27	6308	ENA_-_12	285	285	100	ENA_-_12.l15.c4.ctg.1	1428	549.1	.	.	.	.	.	.	.	.	.	.	.	.	.	.	.	.	.	Original name: ENA|CAC41014|CAC41014.1 Shigella sonnei colicin type 7
18787_6#27	ENA_CDU39502_CDU39502.1	ENA_CDU39502_CDU39502.1	1	0	27	736	ENA_CDU39502_CDU39502	429	429	100	ENA_CDU39502_CDU39502.l6.c17.ctg.1	1446	63	.	.	.	.	.	.	.	.	.	.	.	.	.	.	.	.	.	Original name: ENA|CDU39502|CDU39502.1 Escherichia coli Colicin import protein
18787_6#27	ENA_EFY8685335_EFY8685335.1	ENA_EFY8685335_EFY8685335.1	1	0	528	12852	ENA_-_31	1656	1278	99.53	ENA_-_31.l15.c4.ctg.1	2253	707.4	0	.	p	.	0	G69S	NONSYN	205	207	GGT	738	740	AGT	794;799;798	A;G;T	794;799;798	.	Original name: ENA|EFY8685335|EFY8685335.1 Shigella sonnei colicin
18787_6#27	ENA_EFY8685335_EFY8685335.1	ENA_EFY8685335_EFY8685335.1	1	0	528	12852	ENA_-_31	1656	1278	99.53	ENA_-_31.l15.c4.ctg.1	2253	707.4	0	.	p	.	0	N376D	NONSYN	1126	1128	AAT	1659	1661	GAT	1193;1197;1193	G;A;T	1193;1197;1193	.	Original name: ENA|EFY8685335|EFY8685335.1 Shigella sonnei colicin
18787_6#27	ENA_EFY8685335_EFY8685335.1	ENA_EFY8685335_EFY8685335.1	1	0	528	12852	ENA_-_31	1656	1278	99.53	ENA_-_31.l15.c4.ctg.1	2253	707.4	0	.	p	.	0	K418M	NONSYN	1252	1254	AAG	1785	1787	ATG	678;670;677	A;T;G,C,A	678;670;675,1,1	.	Original name: ENA|EFY8685335|EFY8685335.1 Shigella sonnei colicin
18787_6#27	ENA_EGI20509_EGI20509.1	ENA_EGI20509_EGI20509.1	1	0	27	2180	ENA_-	1401	1401	100	ENA_-.l15.c4.ctg.1	3199	84.4	.	.	.	.	.	.	.	.	.	.	.	.	.	.	.	.	.	Original name: ENA|EGI20509|EGI20509.1 Escherichia coli M718 colicin I receptor
18787_6#27	ENA_QBJ61514_QBJ61514.1	ENA_QBJ61514_QBJ61514.1	1	0	27	18394	ENA_-_20	1746	1746	100	ENA_-_20.l15.c17.ctg.1	2862	796.2	.	.	.	.	.	.	.	.	.	.	.	.	.	.	.	.	.	Original name: ENA|QBJ61514|QBJ61514.1 Shigella sonnei colicin
18787_6#27	ENA_QPR02973_QPR02973.1	ENA_QPR02973_QPR02973.1	1	0	3	1094	ENA_-_52	543	458	99.78	ENA_-_52.l15.c17.ctg.1	1453	80	.	.	.	.	.	.	.	.	.	.	.	.	.	.	.	.	.	Original name: ENA|QPR02973|QPR02973.1 Escherichia coli colicin
18787_6#27	ENA_QPR02973_QPR02973.1	ENA_QPR02973_QPR02973.1	1	0	3	1094	ENA_-_52	543	90	100	ENA_-_52.l15.c17.ctg.2	181	54.4	.	.	.	.	.	.	.	.	.	.	.	.	.	.	.	.	.	Original name: ENA|QPR02973|QPR02973.1 Escherichia coli colicin
18787_6#27	ENA_TJQ31651_TJQ31651.1	ENA_TJQ31651_TJQ31651.1	1	0	528	220	ENA_-_54	420	145	95.17	ENA_-_54.l15.c30.ctg.1	1112	24.4	0	.	p	.	0	D23E	NONSYN	67	69	GAC	566	568	GAG	52;49;48	G;A;G	52;49;48	.	Original name: ENA|TJQ31651|TJQ31651.1 Escherichia coli colicin
18787_6#27	ENA_TJQ31651_TJQ31651.1	ENA_TJQ31651_TJQ31651.1	1	0	528	220	ENA_-_54	420	145	95.17	ENA_-_54.l15.c30.ctg.1	1112	24.4	0	.	p	.	0	I34T	NONSYN	100	102	ATA	599	601	ACA	40;40;40	A;C;A	40;40;40	.	Original name: ENA|TJQ31651|TJQ31651.1 Escherichia coli colicin
18787_6#27	ENA_TJQ31651_TJQ31651.1	ENA_TJQ31651_TJQ31651.1	1	0	528	220	ENA_-_54	420	145	95.17	ENA_-_54.l15.c30.ctg.1	1112	24.4	0	.	p	.	0	S52A	NONSYN	154	156	TCC	653	655	GCC	4;4;4	G;C;C	4;4;4	.	Original name: ENA|TJQ31651|TJQ31651.1 Escherichia coli colicin
18787_6#27	ENA_TJQ31651_TJQ31651.1	ENA_TJQ31651_TJQ31651.1	1	0	528	220	ENA_-_54	420	145	95.17	ENA_-_54.l15.c30.ctg.1	1112	24.4	0	.	p	.	0	D55G	NONSYN	163	165	GAT	662	664	GGT	4;4;4	G;G;T	4;4;4	.	Original name: ENA|TJQ31651|TJQ31651.1 Escherichia coli colicinSRR number	#ariba_ref_name	ref_name	gene	var_only	flag	reads	cluster	ref_len	ref_base_assembled	pc_ident	ctg	ctg_len	ctg_cov	known_var	var_type	var_seq_type	known_var_change	has_known_var
18787_6#28	ENA_AAK67300_AAK67300.1	ENA_AAK67300_AAK67300.1	1	0	19	16	ENA_AAK67300_AAK67300	390	338	100	ENA_AAK67300_AAK67300.l15.c4.ctg.1	460	3	.	.	.	.	.	.	.	.	.	.	.	.	.	.	.	.	.	Original name: ENA|AAK67300|AAK67300.1 Shigella sonnei Cji
18787_6#28	ENA_CDU39502_CDU39502.1	ENA_CDU39502_CDU39502.1	1	0	27	786	ENA_CDU39502_CDU39502	429	429	100	ENA_CDU39502_CDU39502.l15.c4.ctg.1	1510	64.6	.	.	.	.	.	.	.	.	.	.	.	.	.	.	.	.	.	Original name: ENA|CDU39502|CDU39502.1 Escherichia coli Colicin import protein
18787_6#28	ENA_EGI20509_EGI20509.1	ENA_EGI20509_EGI20509.1	1	0	27	2218	ENA_-	1401	1401	100	ENA_-.l15.c30.ctg.1	3021	89	.	.	.	.	.	.	.	.	.	.	.	.	.	.	.	.	.	Original name: ENA|EGI20509|EGI20509.1 Escherichia coli M718 colicin I receptor
18787_6#28	ENA_MBQ0656033_MBQ0656033.1	ENA_MBQ0656033_MBQ0656033.1	1	0	4	770	ENA_-_38	1572	168	100	ENA_-_38.l15.c30.ctg.1	1195	61.7	.	.	.	.	.	.	.	.	.	.	.	.	.	.	.	.	.	Original name: ENA|MBQ0656033|MBQ0656033.1 Proteus mirabilis colicin
18787_6#28	ENA_MBQ0656033_MBQ0656033.1	ENA_MBQ0656033_MBQ0656033.1	1	0	4	770	ENA_-_38	1572	124	100	ENA_-_38.l15.c30.ctg.2	549	27.7	.	.	.	.	.	.	.	.	.	.	.	.	.	.	.	.	.	Original name: ENA|MBQ0656033|MBQ0656033.1 Proteus mirabilis colicin
18787_6#28	ENA_MLO21192_MLO21192.1	ENA_MLO21192_MLO21192.1	1	0	27	16832	ENA_-_30	1395	1395	100	ENA_-_30.l15.c30.ctg.1	2418	846.4	.	.	.	.	.	.	.	.	.	.	.	.	.	.	.	.	.	Original name: ENA|MLO21192|MLO21192.1 Shigella flexneri colicin
18787_6#28	ENA_QPR02973_QPR02973.1	ENA_QPR02973_QPR02973.1	1	0	19	1192	ENA_-_52	543	458	99.78	ENA_-_52.l15.c30.ctg.1	1553	81.3	.	.	.	.	.	.	.	.	.	.	.	.	.	.	.	.	.	Original name: ENA|QPR02973|QPR02973.1 Escherichia coli colicin
18787_6#28	ENA_TJQ31651_TJQ31651.1	ENA_TJQ31651_TJQ31651.1	1	0	528	254	ENA_-_54	420	145	95.17	ENA_-_54.l15.c30.ctg.1	1052	28.2	0	.	p	.	0	D23E	NONSYN	67	69	GAC	493	495	GAG	51;50;49	G;A;G	51;50;49	.	Original name: ENA|TJQ31651|TJQ31651.1 Escherichia coli colicin
18787_6#28	ENA_TJQ31651_TJQ31651.1	ENA_TJQ31651_TJQ31651.1	1	0	528	254	ENA_-_54	420	145	95.17	ENA_-_54.l15.c30.ctg.1	1052	28.2	0	.	p	.	0	I34T	NONSYN	100	102	ATA	526	528	ACA	31;31;31	A;C;A	31;31;31	.	Original name: ENA|TJQ31651|TJQ31651.1 Escherichia coli colicin
18787_6#28	ENA_TJQ31651_TJQ31651.1	ENA_TJQ31651_TJQ31651.1	1	0	528	254	ENA_-_54	420	145	95.17	ENA_-_54.l15.c30.ctg.1	1052	28.2	0	.	p	.	0	S52A	NONSYN	154	156	TCC	580	582	GCC	4;4;4	G;C;C	4;4;4	.	Original name: ENA|TJQ31651|TJQ31651.1 Escherichia coli colicin
18787_6#28	ENA_TJQ31651_TJQ31651.1	ENA_TJQ31651_TJQ31651.1	1	0	528	254	ENA_-_54	420	145	95.17	ENA_-_54.l15.c30.ctg.1	1052	28.2	0	.	p	.	0	D55G	NONSYN	163	165	GAT	589	591	GGT	4;4;5	G;G;T	4;4;5	.	Original name: ENA|TJQ31651|TJQ31651.1 Escherichia coli colicinSRR number	#ariba_ref_name	ref_name	gene	var_only	flag	reads	cluster	ref_len	ref_base_assembled	pc_ident	ctg	ctg_len	ctg_cov	known_var	var_type	var_seq_type	known_var_change	has_known_var
18787_6#29	ENA_CDU39502_CDU39502.1	ENA_CDU39502_CDU39502.1	1	0	27	750	ENA_CDU39502_CDU39502	429	429	100	ENA_CDU39502_CDU39502.l15.c30.ctg.1	1673	55.7	.	.	.	.	.	.	.	.	.	.	.	.	.	.	.	.	.	Original name: ENA|CDU39502|CDU39502.1 Escherichia coli Colicin import protein
18787_6#29	ENA_EGI20509_EGI20509.1	ENA_EGI20509_EGI20509.1	1	0	27	2294	ENA_-	1401	1401	100	ENA_-.l15.c30.ctg.1	2975	93.9	.	.	.	.	.	.	.	.	.	.	.	.	.	.	.	.	.	Original name: ENA|EGI20509|EGI20509.1 Escherichia coli M718 colicin I receptor
18787_6#29	ENA_QPR02973_QPR02973.1	ENA_QPR02973_QPR02973.1	1	0	3	1162	ENA_-_52	543	458	99.78	ENA_-_52.l15.c17.ctg.1	1536	80.2	.	.	.	.	.	.	.	.	.	.	.	.	.	.	.	.	.	Original name: ENA|QPR02973|QPR02973.1 Escherichia coli colicin
18787_6#29	ENA_QPR02973_QPR02973.1	ENA_QPR02973_QPR02973.1	1	0	3	1162	ENA_-_52	543	90	100	ENA_-_52.l15.c17.ctg.4	179	59.2	.	.	.	.	.	.	.	.	.	.	.	.	.	.	.	.	.	Original name: ENA|QPR02973|QPR02973.1 Escherichia coli colicin
18787_6#29	ENA_TJQ31651_TJQ31651.1	ENA_TJQ31651_TJQ31651.1	1	0	528	248	ENA_-_54	420	145	95.17	ENA_-_54.l15.c17.ctg.1	1323	23.3	0	.	p	.	0	D23E	NONSYN	67	69	GAC	712	714	GAG	60;60;60	G;A;G	60;60;60	.	Original name: ENA|TJQ31651|TJQ31651.1 Escherichia coli colicin
18787_6#29	ENA_TJQ31651_TJQ31651.1	ENA_TJQ31651_TJQ31651.1	1	0	528	248	ENA_-_54	420	145	95.17	ENA_-_54.l15.c17.ctg.1	1323	23.3	0	.	p	.	0	I34T	NONSYN	100	102	ATA	745	747	ACA	43;43;44	A;C;A	43;43;44	.	Original name: ENA|TJQ31651|TJQ31651.1 Escherichia coli colicin
18787_6#29	ENA_TJQ31651_TJQ31651.1	ENA_TJQ31651_TJQ31651.1	1	0	528	248	ENA_-_54	420	145	95.17	ENA_-_54.l15.c17.ctg.1	1323	23.3	0	.	p	.	0	S52A	NONSYN	154	156	TCC	799	801	GCC	7;7;7	G;C;C	7;7;7	.	Original name: ENA|TJQ31651|TJQ31651.1 Escherichia coli colicin
18787_6#29	ENA_TJQ31651_TJQ31651.1	ENA_TJQ31651_TJQ31651.1	1	0	528	248	ENA_-_54	420	145	95.17	ENA_-_54.l15.c17.ctg.1	1323	23.3	0	.	p	.	0	D55G	NONSYN	163	165	GAT	808	810	GGT	10;10;10	G;G;T	10;10;10	.	Original name: ENA|TJQ31651|TJQ31651.1 Escherichia coli colicinSRR number	#ariba_ref_name	ref_name	gene	var_only	flag	reads	cluster	ref_len	ref_base_assembled	pc_ident	ctg	ctg_len	ctg_cov	known_var	var_type	var_seq_type	known_var_change	has_known_var
18787_6#3	ENA_CDU39502_CDU39502.1	ENA_CDU39502_CDU39502.1	1	0	27	702	ENA_CDU39502_CDU39502	429	429	100	ENA_CDU39502_CDU39502.l15.c30.ctg.1	1604	54.3	.	.	.	.	.	.	.	.	.	.	.	.	.	.	.	.	.	Original name: ENA|CDU39502|CDU39502.1 Escherichia coli Colicin import protein
18787_6#3	ENA_EGI20509_EGI20509.1	ENA_EGI20509_EGI20509.1	1	0	27	2090	ENA_-	1401	1401	100	ENA_-.l15.c30.ctg.1	2941	87.1	.	.	.	.	.	.	.	.	.	.	.	.	.	.	.	.	.	Original name: ENA|EGI20509|EGI20509.1 Escherichia coli M718 colicin I receptor
18787_6#3	ENA_EGO7375789_EGO7375789.1	ENA_EGO7375789_EGO7375789.1	1	0	16	210	ENA_-_37	1089	92	98.91	ENA_-_37.l15.c17.ctg.2	194	50.8	.	.	.	.	.	.	.	.	.	.	.	.	.	.	.	.	.	Original name: ENA|EGO7375789|EGO7375789.1 Salmonella enterica colicin
18787_6#3	ENA_MJC27672_MJC27672.1	ENA_MJC27672_MJC27672.1	1	0	27	2462	ENA_-_39	543	543	100	ENA_-_39.l15.c17.ctg.1	1804	147.6	.	.	.	.	.	.	.	.	.	.	.	.	.	.	.	.	.	Original name: ENA|MJC27672|MJC27672.1 Shigella sonnei colicin
18787_6#3	ENA_QPR02973_QPR02973.1	ENA_QPR02973_QPR02973.1	1	0	3	1130	ENA_-_52	543	458	99.78	ENA_-_52.l15.c4.ctg.1	1541	78.3	.	.	.	.	.	.	.	.	.	.	.	.	.	.	.	.	.	Original name: ENA|QPR02973|QPR02973.1 Escherichia coli colicin
18787_6#3	ENA_QPR02973_QPR02973.1	ENA_QPR02973_QPR02973.1	1	0	3	1130	ENA_-_52	543	90	100	ENA_-_52.l15.c4.ctg.2	181	55	.	.	.	.	.	.	.	.	.	.	.	.	.	.	.	.	.	Original name: ENA|QPR02973|QPR02973.1 Escherichia coli colicin
18787_6#3	ENA_RBY13381_RBY13381.1	ENA_RBY13381_RBY13381.1	1	0	16	102	ENA_-_18	147	70	100	ENA_-_18.l15.c17.ctg.2	154	38.1	.	.	.	.	.	.	.	.	.	.	.	.	.	.	.	.	.	Original name: ENA|RBY13381|RBY13381.1 Escherichia coli colicin
18787_6#3	ENA_TJQ31651_TJQ31651.1	ENA_TJQ31651_TJQ31651.1	1	0	528	250	ENA_-_54	420	145	95.17	ENA_-_54.l15.c4.ctg.1	1378	22.6	0	.	p	.	0	D23E	NONSYN	67	69	GAC	774	776	GAG	58;58;57	G;A;G	58;58;57	.	Original name: ENA|TJQ31651|TJQ31651.1 Escherichia coli colicin
18787_6#3	ENA_TJQ31651_TJQ31651.1	ENA_TJQ31651_TJQ31651.1	1	0	528	250	ENA_-_54	420	145	95.17	ENA_-_54.l15.c4.ctg.1	1378	22.6	0	.	p	.	0	I34T	NONSYN	100	102	ATA	807	809	ACA	36;36;36	A;C;A	36;36;36	.	Original name: ENA|TJQ31651|TJQ31651.1 Escherichia coli colicin
18787_6#3	ENA_TJQ31651_TJQ31651.1	ENA_TJQ31651_TJQ31651.1	1	0	528	250	ENA_-_54	420	145	95.17	ENA_-_54.l15.c4.ctg.1	1378	22.6	0	.	p	.	0	S52A	NONSYN	154	156	TCC	861	863	GCC	1;1;2	G;C;C	1;1;2	.	Original name: ENA|TJQ31651|TJQ31651.1 Escherichia coli colicin
18787_6#3	ENA_TJQ31651_TJQ31651.1	ENA_TJQ31651_TJQ31651.1	1	0	528	250	ENA_-_54	420	145	95.17	ENA_-_54.l15.c4.ctg.1	1378	22.6	0	.	p	.	0	D55G	NONSYN	163	165	GAT	870	872	GGT	3;3;3	G;G;T	3;3;3	.	Original name: ENA|TJQ31651|TJQ31651.1 Escherichia coli colicinSRR number	#ariba_ref_name	ref_name	gene	var_only	flag	reads	cluster	ref_len	ref_base_assembled	pc_ident	ctg	ctg_len	ctg_cov	known_var	var_type	var_seq_type	known_var_change	has_known_var
18787_6#30	ENA_AAK67298_AAK67298.1	ENA_AAK67298_AAK67298.1	1	0	27	6302	ENA_AAK67298_AAK67298	198	198	100	ENA_AAK67298_AAK67298.l15.c17.ctg.1	1439	544.7	.	.	.	.	.	.	.	.	.	.	.	.	.	.	.	.	.	Original name: ENA|AAK67298|AAK67298.1 Shigella sonnei Cjl
18787_6#30	ENA_AAK67300_AAK67300.1	ENA_AAK67300_AAK67300.1	1	0	27	10602	ENA_AAK67300_AAK67300	390	390	100	ENA_AAK67300_AAK67300.l15.c4.ctg.1	1557	846.4	.	.	.	.	.	.	.	.	.	.	.	.	.	.	.	.	.	Original name: ENA|AAK67300|AAK67300.1 Shigella sonnei Cji
18787_6#30	ENA_AAN28375_AAN28375.1	ENA_AAN28375_AAN28375.1	1	0	539	982	ENA_AAN28375_AAN28375	144	144	95.14	ENA_AAN28375_AAN28375.l15.c4.ctg.1	709	132.1	0	.	p	.	0	G6W	NONSYN	16	18	GGG	515	517	TGG	49;60;68	T;G;G	49;60;68	.	Original name: ENA|AAN28375|AAN28375.1 Escherichia coli colicin lysis protein precursor
18787_6#30	ENA_AAN28375_AAN28375.1	ENA_AAN28375_AAN28375.1	1	0	539	982	ENA_AAN28375_AAN28375	144	144	95.14	ENA_AAN28375_AAN28375.l15.c4.ctg.1	709	132.1	0	.	p	.	0	V14A	NONSYN	40	42	GTC	539	541	GCC	119;119;119	G;C;C	119;119;119	.	Original name: ENA|AAN28375|AAN28375.1 Escherichia coli colicin lysis protein precursor
18787_6#30	ENA_AAN28375_AAN28375.1	ENA_AAN28375_AAN28375.1	1	0	539	982	ENA_AAN28375_AAN28375	144	144	95.14	ENA_AAN28375_AAN28375.l15.c4.ctg.1	709	132.1	0	.	p	.	0	T38S	NONSYN	112	114	ACA	611	613	TCA	491;491;491	T;C;A,C	491;491;490,1	.	Original name: ENA|AAN28375|AAN28375.1 Escherichia coli colicin lysis protein precursor
18787_6#30	ENA_AAN28375_AAN28375.1	ENA_AAN28375_AAN28375.1	1	0	539	982	ENA_AAN28375_AAN28375	144	144	95.14	ENA_AAN28375_AAN28375.l15.c4.ctg.1	709	132.1	0	.	p	.	0	V41L	NONSYN	121	123	GTG	620	622	CTG	491;491;491	C;T;G	491;491;491	.	Original name: ENA|AAN28375|AAN28375.1 Escherichia coli colicin lysis protein precursor
18787_6#30	ENA_ATH91132_ATH91132.1	ENA_ATH91132_ATH91132.1	1	0	528	13352	ENA_-_31	1656	1329	98.8	ENA_-_31.l15.c4.ctg.1	2498	663.7	0	.	p	.	0	N376E	NONSYN	1126	1128	AAT	1768	1770	GAA	1176;1176;1179	G;A;A,G	1176;1176;1178,1	.	Original name: ENA|ATH91132|ATH91132.1 Shigella sonnei colicin
18787_6#30	ENA_ATH91132_ATH91132.1	ENA_ATH91132_ATH91132.1	1	0	528	13352	ENA_-_31	1656	1329	98.8	ENA_-_31.l15.c4.ctg.1	2498	663.7	0	.	p	.	0	S419A	NONSYN	1255	1257	TCA	1897	1899	GCA	855;847;842	G;C,T,A;A	855;845,1,1;842	.	Original name: ENA|ATH91132|ATH91132.1 Shigella sonnei colicin
18787_6#30	ENA_ATH91132_ATH91132.1	ENA_ATH91132_ATH91132.1	1	0	528	13352	ENA_-_31	1656	1329	98.8	ENA_-_31.l15.c4.ctg.1	2498	663.7	0	.	p	.	0	S427T	NONSYN	1279	1281	TCT	1921	1923	ACT	716;707;705	A;C,A;T	716;706,1;705	.	Original name: ENA|ATH91132|ATH91132.1 Shigella sonnei colicin
18787_6#30	ENA_ATH91132_ATH91132.1	ENA_ATH91132_ATH91132.1	1	0	528	13352	ENA_-_31	1656	1329	98.8	ENA_-_31.l15.c4.ctg.1	2498	663.7	0	.	p	.	0	K438N	NONSYN	1312	1314	AAG	1954	1956	AAT	568;564;559	A;A;T,A	568;564;556,3	.	Original name: ENA|ATH91132|ATH91132.1 Shigella sonnei colicin
18787_6#30	ENA_ATH91132_ATH91132.1	ENA_ATH91132_ATH91132.1	1	0	528	13352	ENA_-_31	1656	1329	98.8	ENA_-_31.l15.c4.ctg.1	2498	663.7	0	.	p	.	0	N441D	NONSYN	1321	1323	AAC	1963	1965	GAT	536;537;535	G,A,C;A;T,G,A	534,1,1;537;533,1,1	.	Original name: ENA|ATH91132|ATH91132.1 Shigella sonnei colicin
18787_6#30	ENA_CAC41014_CAC41014.1	ENA_CAC41014_CAC41014.1	1	0	27	8350	ENA_-_12	285	285	100	ENA_-_12.l15.c17.ctg.1	1439	721.1	.	.	.	.	.	.	.	.	.	.	.	.	.	.	.	.	.	Original name: ENA|CAC41014|CAC41014.1 Shigella sonnei colicin type 7
18787_6#30	ENA_CDU39502_CDU39502.1	ENA_CDU39502_CDU39502.1	1	0	27	740	ENA_CDU39502_CDU39502	429	429	100	ENA_CDU39502_CDU39502.l15.c4.ctg.1	1600	57.7	.	.	.	.	.	.	.	.	.	.	.	.	.	.	.	.	.	Original name: ENA|CDU39502|CDU39502.1 Escherichia coli Colicin import protein
18787_6#30	ENA_EGI20509_EGI20509.1	ENA_EGI20509_EGI20509.1	1	0	27	2238	ENA_-	1401	1401	100	ENA_-.l15.c4.ctg.1	3206	86.7	.	.	.	.	.	.	.	.	.	.	.	.	.	.	.	.	.	Original name: ENA|EGI20509|EGI20509.1 Escherichia coli M718 colicin I receptor
18787_6#30	ENA_MMX53677_MMX53677.1	ENA_MMX53677_MMX53677.1	1	0	27	18456	ENA_-_29	1671	1671	100	ENA_-_29.l15.c30.ctg.1	2719	841.9	.	.	.	.	.	.	.	.	.	.	.	.	.	.	.	.	.	Original name: ENA|MMX53677|MMX53677.1 Shigella sonnei colicin
18787_6#30	ENA_QPR02973_QPR02973.1	ENA_QPR02973_QPR02973.1	1	0	3	1158	ENA_-_52	543	458	99.78	ENA_-_52.l15.c17.ctg.2	1418	85.9	.	.	.	.	.	.	.	.	.	.	.	.	.	.	.	.	.	Original name: ENA|QPR02973|QPR02973.1 Escherichia coli colicin
18787_6#30	ENA_QPR02973_QPR02973.1	ENA_QPR02973_QPR02973.1	1	0	3	1158	ENA_-_52	543	90	100	ENA_-_52.l15.c17.ctg.3	182	61.7	.	.	.	.	.	.	.	.	.	.	.	.	.	.	.	.	.	Original name: ENA|QPR02973|QPR02973.1 Escherichia coli colicin
18787_6#30	ENA_TJQ31651_TJQ31651.1	ENA_TJQ31651_TJQ31651.1	1	0	528	236	ENA_-_54	420	145	95.17	ENA_-_54.l15.c4.ctg.1	1283	22.9	0	.	p	.	0	D23E	NONSYN	67	69	GAC	706	708	GAG	56;56;55	G;A;G	56;56;55	.	Original name: ENA|TJQ31651|TJQ31651.1 Escherichia coli colicin
18787_6#30	ENA_TJQ31651_TJQ31651.1	ENA_TJQ31651_TJQ31651.1	1	0	528	236	ENA_-_54	420	145	95.17	ENA_-_54.l15.c4.ctg.1	1283	22.9	0	.	p	.	0	I34T	NONSYN	100	102	ATA	739	741	ACA	44;44;45	A;C;A	44;44;45	.	Original name: ENA|TJQ31651|TJQ31651.1 Escherichia coli colicin
18787_6#30	ENA_TJQ31651_TJQ31651.1	ENA_TJQ31651_TJQ31651.1	1	0	528	236	ENA_-_54	420	145	95.17	ENA_-_54.l15.c4.ctg.1	1283	22.9	0	.	p	.	0	S52A	NONSYN	154	156	TCC	793	795	GCC	4;4;4	G;C;C	4;4;4	.	Original name: ENA|TJQ31651|TJQ31651.1 Escherichia coli colicin
18787_6#30	ENA_TJQ31651_TJQ31651.1	ENA_TJQ31651_TJQ31651.1	1	0	528	236	ENA_-_54	420	145	95.17	ENA_-_54.l15.c4.ctg.1	1283	22.9	0	.	p	.	0	D55G	NONSYN	163	165	GAT	802	804	GGT	4;4;4	G;G;T	4;4;4	.	Original name: ENA|TJQ31651|TJQ31651.1 Escherichia coli colicinSRR number	#ariba_ref_name	ref_name	gene	var_only	flag	reads	cluster	ref_len	ref_base_assembled	pc_ident	ctg	ctg_len	ctg_cov	known_var	var_type	var_seq_type	known_var_change	has_known_var
18787_6#31	ENA_CDU39502_CDU39502.1	ENA_CDU39502_CDU39502.1	1	0	27	760	ENA_CDU39502_CDU39502	429	429	100	ENA_CDU39502_CDU39502.l15.c30.ctg.1	1552	60.7	.	.	.	.	.	.	.	.	.	.	.	.	.	.	.	.	.	Original name: ENA|CDU39502|CDU39502.1 Escherichia coli Colicin import protein
18787_6#31	ENA_EGI20509_EGI20509.1	ENA_EGI20509_EGI20509.1	1	0	27	2094	ENA_-	1401	1401	100	ENA_-.l15.c30.ctg.1	2973	87.2	.	.	.	.	.	.	.	.	.	.	.	.	.	.	.	.	.	Original name: ENA|EGI20509|EGI20509.1 Escherichia coli M718 colicin I receptor
18787_6#31	ENA_MLO21192_MLO21192.1	ENA_MLO21192_MLO21192.1	1	0	27	12954	ENA_-_30	1395	1395	100	ENA_-_30.l15.c4.ctg.1	2601	617.2	.	.	.	.	.	.	.	.	.	.	.	.	.	.	.	.	.	Original name: ENA|MLO21192|MLO21192.1 Shigella flexneri colicin
18787_6#31	ENA_QPR02973_QPR02973.1	ENA_QPR02973_QPR02973.1	1	0	3	1112	ENA_-_52	543	458	99.78	ENA_-_52.l15.c17.ctg.1	1556	75.3	.	.	.	.	.	.	.	.	.	.	.	.	.	.	.	.	.	Original name: ENA|QPR02973|QPR02973.1 Escherichia coli colicin
18787_6#31	ENA_QPR02973_QPR02973.1	ENA_QPR02973_QPR02973.1	1	0	3	1112	ENA_-_52	543	90	100	ENA_-_52.l15.c17.ctg.2	181	59.3	.	.	.	.	.	.	.	.	.	.	.	.	.	.	.	.	.	Original name: ENA|QPR02973|QPR02973.1 Escherichia coli colicin
18787_6#31	ENA_TJQ31651_TJQ31651.1	ENA_TJQ31651_TJQ31651.1	1	0	528	258	ENA_-_54	420	145	95.17	ENA_-_54.l15.c17.ctg.1	1193	27	0	.	p	.	0	D23E	NONSYN	67	69	GAC	663	665	GAG	61;58;56	G;A;G	61;58;56	.	Original name: ENA|TJQ31651|TJQ31651.1 Escherichia coli colicin
18787_6#31	ENA_TJQ31651_TJQ31651.1	ENA_TJQ31651_TJQ31651.1	1	0	528	258	ENA_-_54	420	145	95.17	ENA_-_54.l15.c17.ctg.1	1193	27	0	.	p	.	0	I34T	NONSYN	100	102	ATA	696	698	ACA	48;48;48	A;C;A	48;48;48	.	Original name: ENA|TJQ31651|TJQ31651.1 Escherichia coli colicin
18787_6#31	ENA_TJQ31651_TJQ31651.1	ENA_TJQ31651_TJQ31651.1	1	0	528	258	ENA_-_54	420	145	95.17	ENA_-_54.l15.c17.ctg.1	1193	27	0	.	p	.	0	S52A	NONSYN	154	156	TCC	750	752	GCC	5;6;6	G;C;C	5;6;6	.	Original name: ENA|TJQ31651|TJQ31651.1 Escherichia coli colicin
18787_6#31	ENA_TJQ31651_TJQ31651.1	ENA_TJQ31651_TJQ31651.1	1	0	528	258	ENA_-_54	420	145	95.17	ENA_-_54.l15.c17.ctg.1	1193	27	0	.	p	.	0	D55G	NONSYN	163	165	GAT	759	761	GGT	6;6;6	G;G;T,G	6;6;5,1	.	Original name: ENA|TJQ31651|TJQ31651.1 Escherichia coli colicinSRR number	#ariba_ref_name	ref_name	gene	var_only	flag	reads	cluster	ref_len	ref_base_assembled	pc_ident	ctg	ctg_len	ctg_cov	known_var	var_type	var_seq_type	known_var_change	has_known_var
18787_6#32	ENA_AAA59412_AAA59412.1	ENA_AAA59412_AAA59412.1	1	0	529	4594	ENA_-_40	1569	1569	97.19	ENA_-_40.l15.c4.ctg.1	3439	166.1	0	.	p	.	0	D7Y	NONSYN	19	21	GAC	578	580	TAC	231;233;234	T;A;C	230;232;233	.	Original name: ENA|AAA59412|AAA59412.1 Escherichia coli colicin protein
18787_6#32	ENA_AAA59412_AAA59412.1	ENA_AAA59412_AAA59412.1	1	0	529	4594	ENA_-_40	1569	1569	97.19	ENA_-_40.l15.c4.ctg.1	3439	166.1	0	.	p	.	0	T28N	NONSYN	82	84	ACT	641	643	AAT	222;225;224	A;A;T,C	222;225;223,1	.	Original name: ENA|AAA59412|AAA59412.1 Escherichia coli colicin protein
18787_6#32	ENA_AAA59412_AAA59412.1	ENA_AAA59412_AAA59412.1	1	0	529	4594	ENA_-_40	1569	1569	97.19	ENA_-_40.l15.c4.ctg.1	3439	166.1	0	.	p	.	0	K40T	NONSYN	118	120	AAA	677	679	ACT	213;214;216	A;C;T	213;214;216	.	Original name: ENA|AAA59412|AAA59412.1 Escherichia coli colicin protein
18787_6#32	ENA_AAA59412_AAA59412.1	ENA_AAA59412_AAA59412.1	1	0	529	4594	ENA_-_40	1569	1569	97.19	ENA_-_40.l15.c4.ctg.1	3439	166.1	0	.	p	.	0	R75A	NONSYN	223	225	CGT	782	784	GCT	238;240;243	G;C;T	238;240;243	.	Original name: ENA|AAA59412|AAA59412.1 Escherichia coli colicin protein
18787_6#32	ENA_AAA59412_AAA59412.1	ENA_AAA59412_AAA59412.1	1	0	529	4594	ENA_-_40	1569	1569	97.19	ENA_-_40.l15.c4.ctg.1	3439	166.1	0	.	p	.	0	H104del	DEL	310	310	C	869	869	C	220	C,G	219,1	.	Original name: ENA|AAA59412|AAA59412.1 Escherichia coli colicin protein
18787_6#32	ENA_AAA59412_AAA59412.1	ENA_AAA59412_AAA59412.1	1	0	529	4594	ENA_-_40	1569	1569	97.19	ENA_-_40.l15.c4.ctg.1	3439	166.1	0	.	p	.	0	K253R	NONSYN	757	759	AAG	1313	1315	AGG	240;240;240	A;G;G	240;240;240	.	Original name: ENA|AAA59412|AAA59412.1 Escherichia coli colicin protein
18787_6#32	ENA_AAA59412_AAA59412.1	ENA_AAA59412_AAA59412.1	1	0	529	4594	ENA_-_40	1569	1569	97.19	ENA_-_40.l15.c4.ctg.1	3439	166.1	0	.	p	.	0	V278A	NONSYN	832	834	GTG	1388	1390	GCG	211;207;208	G;C,G,T,A;G	211;204,1,1,1;208	.	Original name: ENA|AAA59412|AAA59412.1 Escherichia coli colicin protein
18787_6#32	ENA_AAA59412_AAA59412.1	ENA_AAA59412_AAA59412.1	1	0	529	4594	ENA_-_40	1569	1569	97.19	ENA_-_40.l15.c4.ctg.1	3439	166.1	0	.	p	.	0	K332N	NONSYN	994	996	AAA	2327	2329	AAT	246;245;245	A;A;T,G	246;245;244,1	.	Original name: ENA|AAA59412|AAA59412.1 Escherichia coli colicin protein
18787_6#32	ENA_CDU39502_CDU39502.1	ENA_CDU39502_CDU39502.1	1	0	27	742	ENA_CDU39502_CDU39502	429	429	100	ENA_CDU39502_CDU39502.l15.c4.ctg.1	1598	57.8	.	.	.	.	.	.	.	.	.	.	.	.	.	.	.	.	.	Original name: ENA|CDU39502|CDU39502.1 Escherichia coli Colicin import protein
18787_6#32	ENA_EGI20509_EGI20509.1	ENA_EGI20509_EGI20509.1	1	0	27	1964	ENA_-	1401	1401	99.93	ENA_-.l15.c4.ctg.1	3181	76.8	.	.	.	.	.	.	.	.	.	.	.	.	.	.	.	.	.	Original name: ENA|EGI20509|EGI20509.1 Escherichia coli M718 colicin I receptor
18787_6#32	ENA_QPR02973_QPR02973.1	ENA_QPR02973_QPR02973.1	1	0	19	948	ENA_-_52	543	458	99.78	ENA_-_52.l15.c30.ctg.1	1331	76	.	.	.	.	.	.	.	.	.	.	.	.	.	.	.	.	.	Original name: ENA|QPR02973|QPR02973.1 Escherichia coli colicin
18787_6#32	ENA_TJQ31651_TJQ31651.1	ENA_TJQ31651_TJQ31651.1	1	0	528	224	ENA_-_54	420	145	95.17	ENA_-_54.l15.c17.ctg.1	1240	22.5	0	.	p	.	0	D23E	NONSYN	67	69	GAC	674	676	GAG	45;45;44	G;A;G	45;45;44	.	Original name: ENA|TJQ31651|TJQ31651.1 Escherichia coli colicin
18787_6#32	ENA_TJQ31651_TJQ31651.1	ENA_TJQ31651_TJQ31651.1	1	0	528	224	ENA_-_54	420	145	95.17	ENA_-_54.l15.c17.ctg.1	1240	22.5	0	.	p	.	0	I34T	NONSYN	100	102	ATA	707	709	ACA	32;32;32	A;C;A	32;32;32	.	Original name: ENA|TJQ31651|TJQ31651.1 Escherichia coli colicin
18787_6#32	ENA_TJQ31651_TJQ31651.1	ENA_TJQ31651_TJQ31651.1	1	0	528	224	ENA_-_54	420	145	95.17	ENA_-_54.l15.c17.ctg.1	1240	22.5	0	.	p	.	0	S52A	NONSYN	154	156	TCC	761	763	GCC	6;6;6	G;C;C	6;6;6	.	Original name: ENA|TJQ31651|TJQ31651.1 Escherichia coli colicin
18787_6#32	ENA_TJQ31651_TJQ31651.1	ENA_TJQ31651_TJQ31651.1	1	0	528	224	ENA_-_54	420	145	95.17	ENA_-_54.l15.c17.ctg.1	1240	22.5	0	.	p	.	0	D55G	NONSYN	163	165	GAT	770	772	GGT	6;6;6	G;G;T	6;6;6	.	Original name: ENA|TJQ31651|TJQ31651.1 Escherichia coli colicin
18787_6#32	ENA_TYF46196_TYF46196.1	ENA_TYF46196_TYF46196.1	1	0	27	2500	ENA_-_39	525	525	100	ENA_-_39.l15.c17.ctg.2	1795	154.2	.	.	.	.	.	.	.	.	.	.	.	.	.	.	.	.	.	Original name: ENA|TYF46196|TYF46196.1 Enterobacter hormaechei colicinSRR number	#ariba_ref_name	ref_name	gene	var_only	flag	reads	cluster	ref_len	ref_base_assembled	pc_ident	ctg	ctg_len	ctg_cov	known_var	var_type	var_seq_type	known_var_change	has_known_var
18787_6#33	ENA_AAN28375_AAN28375.1	ENA_AAN28375_AAN28375.1	1	0	19	1490	ENA_AAN28375_AAN28375	144	113	97.35	ENA_AAN28375_AAN28375.l15.c30.ctg.1	207	448.2	.	.	.	.	.	.	.	.	.	.	.	.	.	.	.	.	.	Original name: ENA|AAN28375|AAN28375.1 Escherichia coli colicin lysis protein precursor
18787_6#33	ENA_AJE60861_AJE60861.1	ENA_AJE60861_AJE60861.1	1	0	16	1306	ENA_AJE60861_AJE60861	258	93	100	ENA_AJE60861_AJE60861.l6.c30.ctg.2	871	128	.	.	.	.	.	.	.	.	.	.	.	.	.	.	.	.	.	Original name: ENA|AJE60861|AJE60861.1 Escherichia coli Colicin E3 immunity protein
18787_6#33	ENA_AJE60862_AJE60862.1	ENA_AJE60862_AJE60862.1	1	0	531	3032	ENA_AJE60862_AJE60862	258	258	96.53	ENA_AJE60862_AJE60862.l15.c4.ctg.1	1466	256.6	0	.	p	.	0	F18I	NONSYN	52	54	TTT	624	626	ATT	436;425;420	A;T;T	435;425;420	.	Original name: ENA|AJE60862|AJE60862.1 Escherichia coli Colicin E8 immunity protein
18787_6#33	ENA_AJE60862_AJE60862.1	ENA_AJE60862_AJE60862.1	1	0	531	3032	ENA_AJE60862_AJE60862	258	258	96.53	ENA_AJE60862_AJE60862.l15.c4.ctg.1	1466	256.6	0	.	p	.	0	D21N	NONSYN	61	63	GAC	633	635	AAC	407;407;412	A;A,C;C,A	407;406,1;411,1	.	Original name: ENA|AJE60862|AJE60862.1 Escherichia coli Colicin E8 immunity protein
18787_6#33	ENA_AJE60862_AJE60862.1	ENA_AJE60862_AJE60862.1	1	0	531	3032	ENA_AJE60862_AJE60862	258	258	96.53	ENA_AJE60862_AJE60862.l15.c4.ctg.1	1466	256.6	0	.	p	.	0	K31fs	FSHIFT	91	91	A	663	663	A	445	A	435	.	Original name: ENA|AJE60862|AJE60862.1 Escherichia coli Colicin E8 immunity protein
18787_6#33	ENA_CDU39502_CDU39502.1	ENA_CDU39502_CDU39502.1	1	0	27	598	ENA_CDU39502_CDU39502	429	429	100	ENA_CDU39502_CDU39502.l15.c4.ctg.1	1561	47.1	.	.	.	.	.	.	.	.	.	.	.	.	.	.	.	.	.	Original name: ENA|CDU39502|CDU39502.1 Escherichia coli Colicin import protein
18787_6#33	ENA_EGE7941392_EGE7941392.1	ENA_EGE7941392_EGE7941392.1	1	0	27	15176	ENA_-_31	1656	1656	100	ENA_-_31.l15.c17.ctg.1	2823	667.5	.	.	.	.	.	.	.	.	.	.	.	.	.	.	.	.	.	Original name: ENA|EGE7941392|EGE7941392.1 Escherichia coli colicin
18787_6#33	ENA_EGI20509_EGI20509.1	ENA_EGI20509_EGI20509.1	1	0	27	2044	ENA_-	1401	1401	100	ENA_-.l15.c17.ctg.1	3174	80	.	.	.	.	.	.	.	.	.	.	.	.	.	.	.	.	.	Original name: ENA|EGI20509|EGI20509.1 Escherichia coli M718 colicin I receptor
18787_6#33	ENA_HAO0105385_HAO0105385.1	ENA_HAO0105385_HAO0105385.1	1	0	528	190	ENA_-_54	528	259	95.75	ENA_-_54.l15.c17.ctg.2	305	38.9	0	.	p	.	0	V12F	NONSYN	34	36	GTT	80	82	TTT	36;37;37	T;T;T	36;37;37	.	Original name: ENA|HAO0105385|HAO0105385.1 Escherichia coli colicin
18787_6#33	ENA_HAO0105385_HAO0105385.1	ENA_HAO0105385_HAO0105385.1	1	0	528	190	ENA_-_54	528	259	95.75	ENA_-_54.l15.c17.ctg.2	305	38.9	0	.	p	.	0	V29A	NONSYN	85	87	GTT	131	133	GCA	55;55;55	G;C;A	55;55;55	.	Original name: ENA|HAO0105385|HAO0105385.1 Escherichia coli colicin
18787_6#33	ENA_HAO0105385_HAO0105385.1	ENA_HAO0105385_HAO0105385.1	1	0	528	190	ENA_-_54	528	259	95.75	ENA_-_54.l15.c17.ctg.2	305	38.9	0	.	p	.	0	F36L	NONSYN	106	108	TTC	152	154	CTC	42;42;43	C;T;C	42;42;43	.	Original name: ENA|HAO0105385|HAO0105385.1 Escherichia coli colicin
18787_6#33	ENA_HAO0105385_HAO0105385.1	ENA_HAO0105385_HAO0105385.1	1	0	528	190	ENA_-_54	528	259	95.75	ENA_-_54.l15.c17.ctg.2	305	38.9	0	.	p	.	0	D59E	NONSYN	175	177	GAC	221	223	GAG	43;43;42	G;A;G	43;43;42	.	Original name: ENA|HAO0105385|HAO0105385.1 Escherichia coli colicin
18787_6#33	ENA_HAO0105385_HAO0105385.1	ENA_HAO0105385_HAO0105385.1	1	0	528	190	ENA_-_54	528	259	95.75	ENA_-_54.l15.c17.ctg.2	305	38.9	0	.	p	.	0	I70T	NONSYN	208	210	ATA	254	256	ACA	31;31;31	A;C;A	31;31;31	.	Original name: ENA|HAO0105385|HAO0105385.1 Escherichia coli colicin
18787_6#33	ENA_QPR02973_QPR02973.1	ENA_QPR02973_QPR02973.1	1	0	19	816	ENA_-_52	543	458	99.78	ENA_-_52.l15.c30.ctg.1	1561	55.7	.	.	.	.	.	.	.	.	.	.	.	.	.	.	.	.	.	Original name: ENA|QPR02973|QPR02973.1 Escherichia coli colicinSRR number	#ariba_ref_name	ref_name	gene	var_only	flag	reads	cluster	ref_len	ref_base_assembled	pc_ident	ctg	ctg_len	ctg_cov	known_var	var_type	var_seq_type	known_var_change	has_known_var
18787_6#35	ENA_CDU39502_CDU39502.1	ENA_CDU39502_CDU39502.1	1	0	27	764	ENA_CDU39502_CDU39502	429	429	100	ENA_CDU39502_CDU39502.l15.c4.ctg.1	1611	58.8	.	.	.	.	.	.	.	.	.	.	.	.	.	.	.	.	.	Original name: ENA|CDU39502|CDU39502.1 Escherichia coli Colicin import protein
18787_6#35	ENA_EGI20509_EGI20509.1	ENA_EGI20509_EGI20509.1	1	0	27	2206	ENA_-	1401	1401	100	ENA_-.l15.c30.ctg.1	3046	88.3	.	.	.	.	.	.	.	.	.	.	.	.	.	.	.	.	.	Original name: ENA|EGI20509|EGI20509.1 Escherichia coli M718 colicin I receptor
18787_6#35	ENA_EGO7375789_EGO7375789.1	ENA_EGO7375789_EGO7375789.1	1	0	16	152	ENA_-_37	1089	92	98.91	ENA_-_37.l15.c30.ctg.1	616	19.3	.	.	.	.	.	.	.	.	.	.	.	.	.	.	.	.	.	Original name: ENA|EGO7375789|EGO7375789.1 Salmonella enterica colicin
18787_6#35	ENA_HAO0105385_HAO0105385.1	ENA_HAO0105385_HAO0105385.1	1	0	528	244	ENA_-_54	528	259	95.75	ENA_-_54.l6.c30.ctg.1	730	30	0	.	p	.	0	V12F	NONSYN	34	36	GTT	505	507	TTT	52;53;56	T;T;T,G	52;53;55,1	.	Original name: ENA|HAO0105385|HAO0105385.1 Escherichia coli colicin
18787_6#35	ENA_HAO0105385_HAO0105385.1	ENA_HAO0105385_HAO0105385.1	1	0	528	244	ENA_-_54	528	259	95.75	ENA_-_54.l6.c30.ctg.1	730	30	0	.	p	.	0	V29A	NONSYN	85	87	GTT	556	558	GCA	84;82;82	G;C;A	84;82;82	.	Original name: ENA|HAO0105385|HAO0105385.1 Escherichia coli colicin
18787_6#35	ENA_HAO0105385_HAO0105385.1	ENA_HAO0105385_HAO0105385.1	1	0	528	244	ENA_-_54	528	259	95.75	ENA_-_54.l6.c30.ctg.1	730	30	0	.	p	.	0	F36L	NONSYN	106	108	TTC	577	579	CTC	66;67;68	C;T;C	66;67;68	.	Original name: ENA|HAO0105385|HAO0105385.1 Escherichia coli colicin
18787_6#35	ENA_HAO0105385_HAO0105385.1	ENA_HAO0105385_HAO0105385.1	1	0	528	244	ENA_-_54	528	259	95.75	ENA_-_54.l6.c30.ctg.1	730	30	0	.	p	.	0	D59E	NONSYN	175	177	GAC	646	648	GAG	43;43;42	G;A;G	43;43;42	.	Original name: ENA|HAO0105385|HAO0105385.1 Escherichia coli colicin
18787_6#35	ENA_HAO0105385_HAO0105385.1	ENA_HAO0105385_HAO0105385.1	1	0	528	244	ENA_-_54	528	259	95.75	ENA_-_54.l6.c30.ctg.1	730	30	0	.	p	.	0	I70T	NONSYN	208	210	ATA	679	681	ACA	30;30;30	A;C;A	30;30;30	.	Original name: ENA|HAO0105385|HAO0105385.1 Escherichia coli colicin
18787_6#35	ENA_MLO21192_MLO21192.1	ENA_MLO21192_MLO21192.1	1	0	27	13870	ENA_-_30	1395	1395	100	ENA_-_30.l15.c4.ctg.1	2648	649.1	.	.	.	.	.	.	.	.	.	.	.	.	.	.	.	.	.	Original name: ENA|MLO21192|MLO21192.1 Shigella flexneri colicin
18787_6#35	ENA_QPR02973_QPR02973.1	ENA_QPR02973_QPR02973.1	1	0	3	1132	ENA_-_52	543	458	99.78	ENA_-_52.l15.c4.ctg.1	1511	79.5	.	.	.	.	.	.	.	.	.	.	.	.	.	.	.	.	.	Original name: ENA|QPR02973|QPR02973.1 Escherichia coli colicin
18787_6#35	ENA_QPR02973_QPR02973.1	ENA_QPR02973_QPR02973.1	1	0	3	1132	ENA_-_52	543	90	100	ENA_-_52.l15.c4.ctg.2	180	57.4	.	.	.	.	.	.	.	.	.	.	.	.	.	.	.	.	.	Original name: ENA|QPR02973|QPR02973.1 Escherichia coli colicinSRR number	#ariba_ref_name	ref_name	gene	var_only	flag	reads	cluster	ref_len	ref_base_assembled	pc_ident	ctg	ctg_len	ctg_cov	known_var	var_type	var_seq_type	known_var_change	has_known_var
18787_6#36	ENA_AAK67298_AAK67298.1	ENA_AAK67298_AAK67298.1	1	0	27	6446	ENA_AAK67298_AAK67298	198	198	100	ENA_AAK67298_AAK67298.l15.c4.ctg.1	1368	585.1	.	.	.	.	.	.	.	.	.	.	.	.	.	.	.	.	.	Original name: ENA|AAK67298|AAK67298.1 Shigella sonnei Cjl
18787_6#36	ENA_AAK67300_AAK67300.1	ENA_AAK67300_AAK67300.1	1	0	27	11144	ENA_AAK67300_AAK67300	390	390	100	ENA_AAK67300_AAK67300.l15.c17.ctg.1	1440	959.1	.	.	.	.	.	.	.	.	.	.	.	.	.	.	.	.	.	Original name: ENA|AAK67300|AAK67300.1 Shigella sonnei Cji
18787_6#36	ENA_AAN28374_AAN28374.1	ENA_AAN28374_AAN28374.1	1	0	539	7272	ENA_AAN28374_AAN28374	261	261	98.46	ENA_AAN28374_AAN28374.l15.c4.ctg.1	1452	622.9	0	.	p	.	0	P81S	NONSYN	241	243	CCA	881	883	TCA	964;950;943	T;C;A	963;949;942	.	Original name: ENA|AAN28374|AAN28374.1 Escherichia coli colicin immunity protein
18787_6#36	ENA_AAN28375_AAN28375.1	ENA_AAN28375_AAN28375.1	1	0	539	4404	ENA_AAN28375_AAN28375	144	144	97.92	ENA_AAN28375_AAN28375.l15.c17.ctg.1	1297	420.1	0	.	p	.	0	A18S	NONSYN	52	54	GCT	607	609	TCT	1379;1369;1372	T,G;C,T;T,G	1378,1;1368,1;1370,2	.	Original name: ENA|AAN28375|AAN28375.1 Escherichia coli colicin lysis protein precursor
18787_6#36	ENA_CAC41014_CAC41014.1	ENA_CAC41014_CAC41014.1	1	0	27	8340	ENA_-_12	285	285	100	ENA_-_12.l15.c17.ctg.1	1436	721.3	.	.	.	.	.	.	.	.	.	.	.	.	.	.	.	.	.	Original name: ENA|CAC41014|CAC41014.1 Shigella sonnei colicin type 7
18787_6#36	ENA_CDU39502_CDU39502.1	ENA_CDU39502_CDU39502.1	1	0	27	714	ENA_CDU39502_CDU39502	429	429	100	ENA_CDU39502_CDU39502.l15.c17.ctg.1	1423	62.1	.	.	.	.	.	.	.	.	.	.	.	.	.	.	.	.	.	Original name: ENA|CDU39502|CDU39502.1 Escherichia coli Colicin import protein
18787_6#36	ENA_EFY8685335_EFY8685335.1	ENA_EFY8685335_EFY8685335.1	1	0	528	18130	ENA_-_31	1656	1278	99.53	ENA_-_31.l15.c17.ctg.1	2427	928.5	0	.	p	.	0	G69S	NONSYN	205	207	GGT	810	812	AGT	1123;1130;1136	A,T;G,A;T,C	1122,1;1129,1;1135,1	.	Original name: ENA|EFY8685335|EFY8685335.1 Shigella sonnei colicin
18787_6#36	ENA_EFY8685335_EFY8685335.1	ENA_EFY8685335_EFY8685335.1	1	0	528	18130	ENA_-_31	1656	1278	99.53	ENA_-_31.l15.c17.ctg.1	2427	928.5	0	.	p	.	0	N376D	NONSYN	1126	1128	AAT	1731	1733	GAT	1702;1711;1714	G,T,A;A;T,C	1700,1,1;1711;1713,1	.	Original name: ENA|EFY8685335|EFY8685335.1 Shigella sonnei colicin
18787_6#36	ENA_EFY8685335_EFY8685335.1	ENA_EFY8685335_EFY8685335.1	1	0	528	18130	ENA_-_31	1656	1278	99.53	ENA_-_31.l15.c17.ctg.1	2427	928.5	0	.	p	.	0	K418M	NONSYN	1252	1254	AAG	1857	1859	ATG	1053;1044;1049	A;T,G;G	1053;1042,2;1049	.	Original name: ENA|EFY8685335|EFY8685335.1 Shigella sonnei colicin
18787_6#36	ENA_EGI20509_EGI20509.1	ENA_EGI20509_EGI20509.1	1	0	27	2204	ENA_-	1401	1401	100	ENA_-.l15.c17.ctg.1	2983	91.1	.	.	.	.	.	.	.	.	.	.	.	.	.	.	.	.	.	Original name: ENA|EGI20509|EGI20509.1 Escherichia coli M718 colicin I receptor
18787_6#36	ENA_EGO7375789_EGO7375789.1	ENA_EGO7375789_EGO7375789.1	1	0	16	232	ENA_-_37	1089	92	98.91	ENA_-_37.l15.c4.ctg.3	678	24.3	.	.	.	.	.	.	.	.	.	.	.	.	.	.	.	.	.	Original name: ENA|EGO7375789|EGO7375789.1 Salmonella enterica colicin
18787_6#36	ENA_QBJ61514_QBJ61514.1	ENA_QBJ61514_QBJ61514.1	1	0	27	26872	ENA_-_20	1746	1746	100	ENA_-_20.l15.c4.ctg.1	2763	1206.2	.	.	.	.	.	.	.	.	.	.	.	.	.	.	.	.	.	Original name: ENA|QBJ61514|QBJ61514.1 Shigella sonnei colicin
18787_6#36	ENA_QPR02973_QPR02973.1	ENA_QPR02973_QPR02973.1	1	0	3	1036	ENA_-_52	543	90	100	ENA_-_52.l15.c4.ctg.1	181	54.9	.	.	.	.	.	.	.	.	.	.	.	.	.	.	.	.	.	Original name: ENA|QPR02973|QPR02973.1 Escherichia coli colicin
18787_6#36	ENA_QPR02973_QPR02973.1	ENA_QPR02973_QPR02973.1	1	0	3	1036	ENA_-_52	543	458	99.78	ENA_-_52.l15.c4.ctg.2	1550	70.3	.	.	.	.	.	.	.	.	.	.	.	.	.	.	.	.	.	Original name: ENA|QPR02973|QPR02973.1 Escherichia coli colicin
18787_6#36	ENA_TJQ31651_TJQ31651.1	ENA_TJQ31651_TJQ31651.1	1	0	528	256	ENA_-_54	420	145	95.17	ENA_-_54.l15.c30.ctg.1	1377	23.1	0	.	p	.	0	D23E	NONSYN	67	69	GAC	671	673	GAG	70;70;68	G;A;G	70;70;68	.	Original name: ENA|TJQ31651|TJQ31651.1 Escherichia coli colicin
18787_6#36	ENA_TJQ31651_TJQ31651.1	ENA_TJQ31651_TJQ31651.1	1	0	528	256	ENA_-_54	420	145	95.17	ENA_-_54.l15.c30.ctg.1	1377	23.1	0	.	p	.	0	I34T	NONSYN	100	102	ATA	704	706	ACA	48;48;48	A;C;A	48;48;48	.	Original name: ENA|TJQ31651|TJQ31651.1 Escherichia coli colicin
18787_6#36	ENA_TJQ31651_TJQ31651.1	ENA_TJQ31651_TJQ31651.1	1	0	528	256	ENA_-_54	420	145	95.17	ENA_-_54.l15.c30.ctg.1	1377	23.1	0	.	p	.	0	S52A	NONSYN	154	156	TCC	758	760	GCC	3;3;3	G;C;C	3;3;3	.	Original name: ENA|TJQ31651|TJQ31651.1 Escherichia coli colicin
18787_6#36	ENA_TJQ31651_TJQ31651.1	ENA_TJQ31651_TJQ31651.1	1	0	528	256	ENA_-_54	420	145	95.17	ENA_-_54.l15.c30.ctg.1	1377	23.1	0	.	p	.	0	D55G	NONSYN	163	165	GAT	767	769	GGT	3;3;3	G;G;T	3;3;3	.	Original name: ENA|TJQ31651|TJQ31651.1 Escherichia coli colicinSRR number	#ariba_ref_name	ref_name	gene	var_only	flag	reads	cluster	ref_len	ref_base_assembled	pc_ident	ctg	ctg_len	ctg_cov	known_var	var_type	var_seq_type	known_var_change	has_known_var
18787_6#37	ENA_AAK67298_AAK67298.1	ENA_AAK67298_AAK67298.1	1	0	27	5936	ENA_AAK67298_AAK67298	198	198	100	ENA_AAK67298_AAK67298.l15.c4.ctg.1	1241	590.9	.	.	.	.	.	.	.	.	.	.	.	.	.	.	.	.	.	Original name: ENA|AAK67298|AAK67298.1 Shigella sonnei Cjl
18787_6#37	ENA_AAK67300_AAK67300.1	ENA_AAK67300_AAK67300.1	1	0	27	9446	ENA_AAK67300_AAK67300	390	390	99.74	ENA_AAK67300_AAK67300.l15.c30.ctg.1	1486	786.7	.	.	.	.	.	.	.	.	.	.	.	.	.	.	.	.	.	Original name: ENA|AAK67300|AAK67300.1 Shigella sonnei Cji
18787_6#37	ENA_CAC41014_CAC41014.1	ENA_CAC41014_CAC41014.1	1	0	27	7774	ENA_-_12	285	285	100	ENA_-_12.l15.c17.ctg.1	1393	692.7	.	.	.	.	.	.	.	.	.	.	.	.	.	.	.	.	.	Original name: ENA|CAC41014|CAC41014.1 Shigella sonnei colicin type 7
18787_6#37	ENA_CDU39502_CDU39502.1	ENA_CDU39502_CDU39502.1	1	0	27	750	ENA_CDU39502_CDU39502	429	429	100	ENA_CDU39502_CDU39502.l15.c4.ctg.1	1479	62.6	.	.	.	.	.	.	.	.	.	.	.	.	.	.	.	.	.	Original name: ENA|CDU39502|CDU39502.1 Escherichia coli Colicin import protein
18787_6#37	ENA_EGI20509_EGI20509.1	ENA_EGI20509_EGI20509.1	1	0	27	1916	ENA_-	1401	1401	100	ENA_-.l15.c17.ctg.1	3071	77	.	.	.	.	.	.	.	.	.	.	.	.	.	.	.	.	.	Original name: ENA|EGI20509|EGI20509.1 Escherichia coli M718 colicin I receptor
18787_6#37	ENA_QKF40137_QKF40137.1	ENA_QKF40137_QKF40137.1	1	0	27	17110	ENA_-_30	1638	1638	100	ENA_-_30.l15.c4.ctg.1	2743	773.3	.	.	.	.	.	.	.	.	.	.	.	.	.	.	.	.	.	Original name: ENA|QKF40137|QKF40137.1 Shigella sonnei colicin
18787_6#37	ENA_QPR02973_QPR02973.1	ENA_QPR02973_QPR02973.1	1	0	3	1086	ENA_-_52	543	458	99.78	ENA_-_52.l15.c4.ctg.1	1447	79.5	.	.	.	.	.	.	.	.	.	.	.	.	.	.	.	.	.	Original name: ENA|QPR02973|QPR02973.1 Escherichia coli colicin
18787_6#37	ENA_QPR02973_QPR02973.1	ENA_QPR02973_QPR02973.1	1	0	3	1086	ENA_-_52	543	90	100	ENA_-_52.l15.c4.ctg.2	273	37.3	.	.	.	.	.	.	.	.	.	.	.	.	.	.	.	.	.	Original name: ENA|QPR02973|QPR02973.1 Escherichia coli colicin
18787_6#37	ENA_TJQ31651_TJQ31651.1	ENA_TJQ31651_TJQ31651.1	1	0	528	250	ENA_-_54	420	145	95.17	ENA_-_54.l15.c17.ctg.1	1114	27.3	0	.	p	.	0	D23E	NONSYN	67	69	GAC	553	555	GAG	52;52;51	G;A;G	52;52;51	.	Original name: ENA|TJQ31651|TJQ31651.1 Escherichia coli colicin
18787_6#37	ENA_TJQ31651_TJQ31651.1	ENA_TJQ31651_TJQ31651.1	1	0	528	250	ENA_-_54	420	145	95.17	ENA_-_54.l15.c17.ctg.1	1114	27.3	0	.	p	.	0	I34T	NONSYN	100	102	ATA	586	588	ACA	36;36;36	A;C;A	36;36;36	.	Original name: ENA|TJQ31651|TJQ31651.1 Escherichia coli colicin
18787_6#37	ENA_TJQ31651_TJQ31651.1	ENA_TJQ31651_TJQ31651.1	1	0	528	250	ENA_-_54	420	145	95.17	ENA_-_54.l15.c17.ctg.1	1114	27.3	0	.	p	.	0	S52A	NONSYN	154	156	TCC	640	642	GCC	4;4;4	G;C;C	4;4;4	.	Original name: ENA|TJQ31651|TJQ31651.1 Escherichia coli colicin
18787_6#37	ENA_TJQ31651_TJQ31651.1	ENA_TJQ31651_TJQ31651.1	1	0	528	250	ENA_-_54	420	145	95.17	ENA_-_54.l15.c17.ctg.1	1114	27.3	0	.	p	.	0	D55G	NONSYN	163	165	GAT	649	651	GGT	5;5;5	G;G;T	5;5;5	.	Original name: ENA|TJQ31651|TJQ31651.1 Escherichia coli colicinSRR number	#ariba_ref_name	ref_name	gene	var_only	flag	reads	cluster	ref_len	ref_base_assembled	pc_ident	ctg	ctg_len	ctg_cov	known_var	var_type	var_seq_type	known_var_change	has_known_var
18787_6#38	ENA_AAN28374_AAN28374.1	ENA_AAN28374_AAN28374.1	1	0	539	5368	ENA_AAN28374_AAN28374	261	261	98.46	ENA_AAN28374_AAN28374.l15.c17.ctg.1	1380	482.5	0	.	p	.	0	P81S	NONSYN	241	243	CCA	827	829	TCA	704;694;688	T;C;A	704;694;688	.	Original name: ENA|AAN28374|AAN28374.1 Escherichia coli colicin immunity protein
18787_6#38	ENA_AAN28375_AAN28375.1	ENA_AAN28375_AAN28375.1	1	0	539	3174	ENA_AAN28375_AAN28375	144	144	97.92	ENA_AAN28375_AAN28375.l15.c4.ctg.1	1442	273.6	0	.	p	.	0	A18S	NONSYN	52	54	GCT	741	743	TCT	1001;1008;1016	T,C,G;C,T;T	999,1,1;1007,1;1016	.	Original name: ENA|AAN28375|AAN28375.1 Escherichia coli colicin lysis protein precursor
18787_6#38	ENA_CDU39502_CDU39502.1	ENA_CDU39502_CDU39502.1	1	0	27	754	ENA_CDU39502_CDU39502	429	429	100	ENA_CDU39502_CDU39502.l15.c4.ctg.1	1716	54.3	.	.	.	.	.	.	.	.	.	.	.	.	.	.	.	.	.	Original name: ENA|CDU39502|CDU39502.1 Escherichia coli Colicin import protein
18787_6#38	ENA_EFY8685335_EFY8685335.1	ENA_EFY8685335_EFY8685335.1	1	0	528	13244	ENA_-_31	1656	1278	99.14	ENA_-_31.l6.c17.ctg.1	2368	693	0	.	p	.	0	N376E	NONSYN	1126	1128	AAT	1760	1762	GAA	1127;1134;1132	G;A,G;A,G	1127;1133,1;1130,2	.	Original name: ENA|EFY8685335|EFY8685335.1 Shigella sonnei colicin
18787_6#38	ENA_EFY8685335_EFY8685335.1	ENA_EFY8685335_EFY8685335.1	1	0	528	13244	ENA_-_31	1656	1278	99.14	ENA_-_31.l6.c17.ctg.1	2368	693	0	.	p	.	0	S419A	NONSYN	1255	1257	TCA	1889	1891	GCA	718;710;709	G,C;C,A;A	717,1;707,3;709	.	Original name: ENA|EFY8685335|EFY8685335.1 Shigella sonnei colicin
18787_6#38	ENA_EGI20509_EGI20509.1	ENA_EGI20509_EGI20509.1	1	0	27	2178	ENA_-	1401	1401	100	ENA_-.l15.c30.ctg.1	3073	87.3	.	.	.	.	.	.	.	.	.	.	.	.	.	.	.	.	.	Original name: ENA|EGI20509|EGI20509.1 Escherichia coli M718 colicin I receptor
18787_6#38	ENA_QPR02973_QPR02973.1	ENA_QPR02973_QPR02973.1	1	0	3	1172	ENA_-_52	543	458	99.78	ENA_-_52.l15.c4.ctg.1	1509	80.6	.	.	.	.	.	.	.	.	.	.	.	.	.	.	.	.	.	Original name: ENA|QPR02973|QPR02973.1 Escherichia coli colicin
18787_6#38	ENA_QPR02973_QPR02973.1	ENA_QPR02973_QPR02973.1	1	0	3	1172	ENA_-_52	543	90	100	ENA_-_52.l15.c4.ctg.3	180	65.8	.	.	.	.	.	.	.	.	.	.	.	.	.	.	.	.	.	Original name: ENA|QPR02973|QPR02973.1 Escherichia coli colicin
18787_6#38	ENA_TJQ31651_TJQ31651.1	ENA_TJQ31651_TJQ31651.1	1	0	528	222	ENA_-_54	420	145	95.17	ENA_-_54.l15.c30.ctg.1	1325	20.7	0	.	p	.	0	D23E	NONSYN	67	69	GAC	730	732	GAG	55;54;53	G;A;G	55;54;53	.	Original name: ENA|TJQ31651|TJQ31651.1 Escherichia coli colicin
18787_6#38	ENA_TJQ31651_TJQ31651.1	ENA_TJQ31651_TJQ31651.1	1	0	528	222	ENA_-_54	420	145	95.17	ENA_-_54.l15.c30.ctg.1	1325	20.7	0	.	p	.	0	I34T	NONSYN	100	102	ATA	763	765	ACA	37;37;37	A;C;A	37;37;37	.	Original name: ENA|TJQ31651|TJQ31651.1 Escherichia coli colicin
18787_6#38	ENA_TJQ31651_TJQ31651.1	ENA_TJQ31651_TJQ31651.1	1	0	528	222	ENA_-_54	420	145	95.17	ENA_-_54.l15.c30.ctg.1	1325	20.7	0	.	p	.	0	S52A	NONSYN	154	156	TCC	817	819	GCC	4;4;4	G;C;C	4;4;4	.	Original name: ENA|TJQ31651|TJQ31651.1 Escherichia coli colicin
18787_6#38	ENA_TJQ31651_TJQ31651.1	ENA_TJQ31651_TJQ31651.1	1	0	528	222	ENA_-_54	420	145	95.17	ENA_-_54.l15.c30.ctg.1	1325	20.7	0	.	p	.	0	D55G	NONSYN	163	165	GAT	826	828	GGT	4;4;4	G;G;T	4;4;4	.	Original name: ENA|TJQ31651|TJQ31651.1 Escherichia coli colicin
18787_6#38	ENA_TJT21250_TJT21250.1	ENA_TJT21250_TJT21250.1	1	0	27	19818	ENA_-_20	1746	1746	100	ENA_-_20.l15.c4.ctg.1	2825	868.3	.	.	.	.	.	.	.	.	.	.	.	.	.	.	.	.	.	Original name: ENA|TJT21250|TJT21250.1 Escherichia coli colicinSRR number	#ariba_ref_name	ref_name	gene	var_only	flag	reads	cluster	ref_len	ref_base_assembled	pc_ident	ctg	ctg_len	ctg_cov	known_var	var_type	var_seq_type	known_var_change	has_known_var
18787_6#39	ENA_AAK67298_AAK67298.1	ENA_AAK67298_AAK67298.1	1	0	27	8556	ENA_AAK67298_AAK67298	198	198	100	ENA_AAK67298_AAK67298.l15.c4.ctg.1	1391	764.7	.	.	.	.	.	.	.	.	.	.	.	.	.	.	.	.	.	Original name: ENA|AAK67298|AAK67298.1 Shigella sonnei Cjl
18787_6#39	ENA_AAK67300_AAK67300.1	ENA_AAK67300_AAK67300.1	1	0	27	14552	ENA_AAK67300_AAK67300	390	390	100	ENA_AAK67300_AAK67300.l6.c30.ctg.1	1643	1100.9	.	.	.	.	.	.	.	.	.	.	.	.	.	.	.	.	.	Original name: ENA|AAK67300|AAK67300.1 Shigella sonnei Cji
18787_6#39	ENA_AAN28374_AAN28374.1	ENA_AAN28374_AAN28374.1	1	0	539	7234	ENA_AAN28374_AAN28374	261	261	98.46	ENA_AAN28374_AAN28374.l15.c4.ctg.1	1480	608	0	.	p	.	0	P81S	NONSYN	241	243	CCA	890	892	TCA	983;964;955	T,G;C,T;A	981,1;962,1;954	.	Original name: ENA|AAN28374|AAN28374.1 Escherichia coli colicin immunity protein
18787_6#39	ENA_AAN28375_AAN28375.1	ENA_AAN28375_AAN28375.1	1	0	539	4246	ENA_AAN28375_AAN28375	144	144	97.92	ENA_AAN28375_AAN28375.l15.c17.ctg.1	1349	391	0	.	p	.	0	A18S	NONSYN	52	54	GCT	721	723	TCT	1314;1313;1314	T;C;T	1313;1312;1313	.	Original name: ENA|AAN28375|AAN28375.1 Escherichia coli colicin lysis protein precursor
18787_6#39	ENA_CAC41014_CAC41014.1	ENA_CAC41014_CAC41014.1	1	0	27	11266	ENA_-_12	285	285	100	ENA_-_12.l15.c17.ctg.1	1522	920.9	.	.	.	.	.	.	.	.	.	.	.	.	.	.	.	.	.	Original name: ENA|CAC41014|CAC41014.1 Shigella sonnei colicin type 7
18787_6#39	ENA_CDU39502_CDU39502.1	ENA_CDU39502_CDU39502.1	1	0	27	680	ENA_CDU39502_CDU39502	429	429	100	ENA_CDU39502_CDU39502.l15.c4.ctg.1	1386	60.4	.	.	.	.	.	.	.	.	.	.	.	.	.	.	.	.	.	Original name: ENA|CDU39502|CDU39502.1 Escherichia coli Colicin import protein
18787_6#39	ENA_EFY8685335_EFY8685335.1	ENA_EFY8685335_EFY8685335.1	1	0	528	18024	ENA_-_31	1656	1278	99.53	ENA_-_31.l6.c17.ctg.1	2445	915.8	0	.	p	.	0	G69S	NONSYN	205	207	GGT	841	843	AGT	1058;1065;1060	A;G,A;T,G	1058;1064,1;1057,3	.	Original name: ENA|EFY8685335|EFY8685335.1 Shigella sonnei colicin
18787_6#39	ENA_EFY8685335_EFY8685335.1	ENA_EFY8685335_EFY8685335.1	1	0	528	18024	ENA_-_31	1656	1278	99.53	ENA_-_31.l6.c17.ctg.1	2445	915.8	0	.	p	.	0	N376D	NONSYN	1126	1128	AAT	1762	1764	GAT	1550;1557;1557	G,C;A,G;T,G	1548,1;1555,1;1555,1	.	Original name: ENA|EFY8685335|EFY8685335.1 Shigella sonnei colicin
18787_6#39	ENA_EFY8685335_EFY8685335.1	ENA_EFY8685335_EFY8685335.1	1	0	528	18024	ENA_-_31	1656	1278	99.53	ENA_-_31.l6.c17.ctg.1	2445	915.8	0	.	p	.	0	K418M	NONSYN	1252	1254	AAG	1888	1890	ATG	1021;1008;1005	A;T,G,A;G	1021;1003,3,2;1005	.	Original name: ENA|EFY8685335|EFY8685335.1 Shigella sonnei colicin
18787_6#39	ENA_EGI20509_EGI20509.1	ENA_EGI20509_EGI20509.1	1	0	27	1852	ENA_-	1401	1401	100	ENA_-.l15.c4.ctg.1	3111	73.9	.	.	.	.	.	.	.	.	.	.	.	.	.	.	.	.	.	Original name: ENA|EGI20509|EGI20509.1 Escherichia coli M718 colicin I receptor
18787_6#39	ENA_QBJ61514_QBJ61514.1	ENA_QBJ61514_QBJ61514.1	1	0	27	26512	ENA_-_20	1746	1746	100	ENA_-_20.l15.c17.ctg.1	2865	1147.8	.	.	.	.	.	.	.	.	.	.	.	.	.	.	.	.	.	Original name: ENA|QBJ61514|QBJ61514.1 Shigella sonnei colicin
18787_6#39	ENA_QPR02973_QPR02973.1	ENA_QPR02973_QPR02973.1	1	0	3	994	ENA_-_52	543	458	99.78	ENA_-_52.l15.c17.ctg.1	1365	77.6	.	.	.	.	.	.	.	.	.	.	.	.	.	.	.	.	.	Original name: ENA|QPR02973|QPR02973.1 Escherichia coli colicin
18787_6#39	ENA_QPR02973_QPR02973.1	ENA_QPR02973_QPR02973.1	1	0	3	994	ENA_-_52	543	90	100	ENA_-_52.l15.c17.ctg.3	182	48	.	.	.	.	.	.	.	.	.	.	.	.	.	.	.	.	.	Original name: ENA|QPR02973|QPR02973.1 Escherichia coli colicin
18787_6#39	ENA_TJQ31651_TJQ31651.1	ENA_TJQ31651_TJQ31651.1	1	0	528	252	ENA_-_54	420	145	95.17	ENA_-_54.l15.c4.ctg.1	1264	24.8	0	.	p	.	0	D23E	NONSYN	67	69	GAC	715	717	GAG	64;63;63	G;A;G	64;63;63	.	Original name: ENA|TJQ31651|TJQ31651.1 Escherichia coli colicin
18787_6#39	ENA_TJQ31651_TJQ31651.1	ENA_TJQ31651_TJQ31651.1	1	0	528	252	ENA_-_54	420	145	95.17	ENA_-_54.l15.c4.ctg.1	1264	24.8	0	.	p	.	0	I34T	NONSYN	100	102	ATA	748	750	ACA	45;45;45	A;C;A	45;45;45	.	Original name: ENA|TJQ31651|TJQ31651.1 Escherichia coli colicin
18787_6#39	ENA_TJQ31651_TJQ31651.1	ENA_TJQ31651_TJQ31651.1	1	0	528	252	ENA_-_54	420	145	95.17	ENA_-_54.l15.c4.ctg.1	1264	24.8	0	.	p	.	0	S52A	NONSYN	154	156	TCC	802	804	GCC	6;6;6	G;C;C	6;6;6	.	Original name: ENA|TJQ31651|TJQ31651.1 Escherichia coli colicin
18787_6#39	ENA_TJQ31651_TJQ31651.1	ENA_TJQ31651_TJQ31651.1	1	0	528	252	ENA_-_54	420	145	95.17	ENA_-_54.l15.c4.ctg.1	1264	24.8	0	.	p	.	0	D55G	NONSYN	163	165	GAT	811	813	GGT	7;7;7	G;G;T	7;7;7	.	Original name: ENA|TJQ31651|TJQ31651.1 Escherichia coli colicinSRR number	#ariba_ref_name	ref_name	gene	var_only	flag	reads	cluster	ref_len	ref_base_assembled	pc_ident	ctg	ctg_len	ctg_cov	known_var	var_type	var_seq_type	known_var_change	has_known_var
18787_6#4	ENA_AAK67298_AAK67298.1	ENA_AAK67298_AAK67298.1	1	0	27	3976	ENA_AAK67298_AAK67298	198	198	100	ENA_AAK67298_AAK67298.l15.c4.ctg.1	1352	365.8	.	.	.	.	.	.	.	.	.	.	.	.	.	.	.	.	.	Original name: ENA|AAK67298|AAK67298.1 Shigella sonnei Cjl
18787_6#4	ENA_AAK67300_AAK67300.1	ENA_AAK67300_AAK67300.1	1	0	27	6740	ENA_AAK67300_AAK67300	390	390	100	ENA_AAK67300_AAK67300.l15.c17.ctg.1	1471	569.2	.	.	.	.	.	.	.	.	.	.	.	.	.	.	.	.	.	Original name: ENA|AAK67300|AAK67300.1 Shigella sonnei Cji
18787_6#4	ENA_AAN28375_AAN28375.1	ENA_AAN28375_AAN28375.1	1	0	539	2574	ENA_AAN28375_AAN28375	144	144	95.83	ENA_AAN28375_AAN28375.l15.c30.ctg.1	1276	250.8	0	.	p	.	0	V14A	NONSYN	40	42	GTC	603	605	GCC	810;796;777	G;C,A;C,A,T	810;795,1;774,2,1	.	Original name: ENA|AAN28375|AAN28375.1 Escherichia coli colicin lysis protein precursor
18787_6#4	ENA_AAN28375_AAN28375.1	ENA_AAN28375_AAN28375.1	1	0	539	2574	ENA_AAN28375_AAN28375	144	144	95.83	ENA_AAN28375_AAN28375.l15.c30.ctg.1	1276	250.8	0	.	p	.	0	T38S	NONSYN	112	114	ACA	675	677	TCA	670;664;660	T;C,T;A,C	669;662,1;658,1	.	Original name: ENA|AAN28375|AAN28375.1 Escherichia coli colicin lysis protein precursor
18787_6#4	ENA_AAN28375_AAN28375.1	ENA_AAN28375_AAN28375.1	1	0	539	2574	ENA_AAN28375_AAN28375	144	144	95.83	ENA_AAN28375_AAN28375.l15.c30.ctg.1	1276	250.8	0	.	p	.	0	V41L	NONSYN	121	123	GTG	684	686	CTG	561;549;538	C;T;G	560;548;537	.	Original name: ENA|AAN28375|AAN28375.1 Escherichia coli colicin lysis protein precursor
18787_6#4	ENA_ATH91132_ATH91132.1	ENA_ATH91132_ATH91132.1	1	0	528	13638	ENA_-_31	1656	1329	98.87	ENA_-_31.l15.c17.ctg.1	2321	728.9	0	.	p	.	0	N376E	NONSYN	1126	1128	AAT	1633	1635	GAA	1260;1269;1272	G,T;A,G;A	1258,2;1268,1;1272	.	Original name: ENA|ATH91132|ATH91132.1 Shigella sonnei colicin
18787_6#4	ENA_ATH91132_ATH91132.1	ENA_ATH91132_ATH91132.1	1	0	528	13638	ENA_-_31	1656	1329	98.87	ENA_-_31.l15.c17.ctg.1	2321	728.9	0	.	p	.	0	S419A	NONSYN	1255	1257	TCA	1762	1764	GCA	836;827;828	G;C,T,A;A	835;823,1,2;827	.	Original name: ENA|ATH91132|ATH91132.1 Shigella sonnei colicin
18787_6#4	ENA_ATH91132_ATH91132.1	ENA_ATH91132_ATH91132.1	1	0	528	13638	ENA_-_31	1656	1329	98.87	ENA_-_31.l15.c17.ctg.1	2321	728.9	0	.	p	.	0	S427T	NONSYN	1279	1281	TCT	1786	1788	ACT	718;709;707	A,T;C,A;T	717,1;708,1;707	.	Original name: ENA|ATH91132|ATH91132.1 Shigella sonnei colicin
18787_6#4	ENA_ATH91132_ATH91132.1	ENA_ATH91132_ATH91132.1	1	0	528	13638	ENA_-_31	1656	1329	98.87	ENA_-_31.l15.c17.ctg.1	2321	728.9	0	.	p	.	0	K438N	NONSYN	1312	1314	AAG	1819	1821	AAT	608;607;595	A;A;T,A,G	608;607;592,2,1	.	Original name: ENA|ATH91132|ATH91132.1 Shigella sonnei colicin
18787_6#4	ENA_ATH91132_ATH91132.1	ENA_ATH91132_ATH91132.1	1	0	528	13638	ENA_-_31	1656	1329	98.87	ENA_-_31.l15.c17.ctg.1	2321	728.9	0	.	p	.	0	N441D	NONSYN	1321	1323	AAC	1828	1830	GAT	566;573;573	G,A;A;T,G,A	565,1;573;571,1,1	.	Original name: ENA|ATH91132|ATH91132.1 Shigella sonnei colicin
18787_6#4	ENA_CAC41014_CAC41014.1	ENA_CAC41014_CAC41014.1	1	0	27	5212	ENA_-_12	285	285	100	ENA_-_12.l15.c17.ctg.1	1336	484.8	.	.	.	.	.	.	.	.	.	.	.	.	.	.	.	.	.	Original name: ENA|CAC41014|CAC41014.1 Shigella sonnei colicin type 7
18787_6#4	ENA_CDU39502_CDU39502.1	ENA_CDU39502_CDU39502.1	1	0	27	740	ENA_CDU39502_CDU39502	429	429	100	ENA_CDU39502_CDU39502.l15.c4.ctg.1	1519	60.4	.	.	.	.	.	.	.	.	.	.	.	.	.	.	.	.	.	Original name: ENA|CDU39502|CDU39502.1 Escherichia coli Colicin import protein
18787_6#4	ENA_EGA7312526_EGA7312526.1	ENA_EGA7312526_EGA7312526.1	1	0	27	18696	ENA_-_29	1671	1671	100	ENA_-_29.l15.c4.ctg.1	2716	854.2	.	.	.	.	.	.	.	.	.	.	.	.	.	.	.	.	.	Original name: ENA|EGA7312526|EGA7312526.1 Shigella sonnei colicin
18787_6#4	ENA_EGI20509_EGI20509.1	ENA_EGI20509_EGI20509.1	1	0	27	2306	ENA_-	1401	1401	100	ENA_-.l15.c4.ctg.1	3039	93.8	.	.	.	.	.	.	.	.	.	.	.	.	.	.	.	.	.	Original name: ENA|EGI20509|EGI20509.1 Escherichia coli M718 colicin I receptor
18787_6#4	ENA_EGI48000_EGI48000.1	ENA_EGI48000_EGI48000.1	1	0	539	14932	ENA_-_40	1566	1566	99.87	ENA_-_40.l15.c4.ctg.1	2648	701.5	0	.	p	.	0	A83E	NONSYN	247	249	GCA	782	784	GAA	792;799;799	G;A,T;A	792;798,1;799	.	Original name: ENA|EGI48000|EGI48000.1 Escherichia coli H299 colicin-E1*
18787_6#4	ENA_EGI48000_EGI48000.1	ENA_EGI48000_EGI48000.1	1	0	539	14932	ENA_-_40	1566	1566	99.87	ENA_-_40.l15.c4.ctg.1	2648	701.5	0	.	p	.	0	A335V	NONSYN	1003	1005	GCA	1538	1540	GTA	1056;1054;1051	G;T;A	1055;1053;1050	.	Original name: ENA|EGI48000|EGI48000.1 Escherichia coli H299 colicin-E1*
18787_6#4	ENA_QPR02973_QPR02973.1	ENA_QPR02973_QPR02973.1	1	0	3	1172	ENA_-_52	543	458	99.78	ENA_-_52.l15.c17.ctg.1	1441	84.4	.	.	.	.	.	.	.	.	.	.	.	.	.	.	.	.	.	Original name: ENA|QPR02973|QPR02973.1 Escherichia coli colicin
18787_6#4	ENA_QPR02973_QPR02973.1	ENA_QPR02973_QPR02973.1	1	0	3	1172	ENA_-_52	543	90	100	ENA_-_52.l15.c17.ctg.2	164	63.1	.	.	.	.	.	.	.	.	.	.	.	.	.	.	.	.	.	Original name: ENA|QPR02973|QPR02973.1 Escherichia coli colicin
18787_6#4	ENA_TJQ31651_TJQ31651.1	ENA_TJQ31651_TJQ31651.1	1	0	528	244	ENA_-_54	420	145	95.17	ENA_-_54.l15.c4.ctg.1	1092	27.7	0	.	p	.	0	D23E	NONSYN	67	69	GAC	575	577	GAG	53;52;50	G;A;G	53;52;50	.	Original name: ENA|TJQ31651|TJQ31651.1 Escherichia coli colicin
18787_6#4	ENA_TJQ31651_TJQ31651.1	ENA_TJQ31651_TJQ31651.1	1	0	528	244	ENA_-_54	420	145	95.17	ENA_-_54.l15.c4.ctg.1	1092	27.7	0	.	p	.	0	I34T	NONSYN	100	102	ATA	608	610	ACA	37;37;37	A;C;A	37;37;37	.	Original name: ENA|TJQ31651|TJQ31651.1 Escherichia coli colicin
18787_6#4	ENA_TJQ31651_TJQ31651.1	ENA_TJQ31651_TJQ31651.1	1	0	528	244	ENA_-_54	420	145	95.17	ENA_-_54.l15.c4.ctg.1	1092	27.7	0	.	p	.	0	S52A	NONSYN	154	156	TCC	662	664	GCC	8;8;9	G;C;C	8;8;9	.	Original name: ENA|TJQ31651|TJQ31651.1 Escherichia coli colicin
18787_6#4	ENA_TJQ31651_TJQ31651.1	ENA_TJQ31651_TJQ31651.1	1	0	528	244	ENA_-_54	420	145	95.17	ENA_-_54.l15.c4.ctg.1	1092	27.7	0	.	p	.	0	D55G	NONSYN	163	165	GAT	671	673	GGT	10;10;10	G;G;T,G	10;10;9,1	.	Original name: ENA|TJQ31651|TJQ31651.1 Escherichia coli colicin
18787_6#4	ENA_TYF46196_TYF46196.1	ENA_TYF46196_TYF46196.1	1	0	27	8650	ENA_-_39	525	525	100	ENA_-_39.l15.c17.ctg.1	2656	405.4	.	.	.	.	.	.	.	.	.	.	.	.	.	.	.	.	.	Original name: ENA|TYF46196|TYF46196.1 Enterobacter hormaechei colicinSRR number	#ariba_ref_name	ref_name	gene	var_only	flag	reads	cluster	ref_len	ref_base_assembled	pc_ident	ctg	ctg_len	ctg_cov	known_var	var_type	var_seq_type	known_var_change	has_known_var
18787_6#40	ENA_CDU39502_CDU39502.1	ENA_CDU39502_CDU39502.1	1	0	27	716	ENA_CDU39502_CDU39502	429	429	100	ENA_CDU39502_CDU39502.l15.c4.ctg.1	1556	57.3	.	.	.	.	.	.	.	.	.	.	.	.	.	.	.	.	.	Original name: ENA|CDU39502|CDU39502.1 Escherichia coli Colicin import protein
18787_6#40	ENA_EGI20509_EGI20509.1	ENA_EGI20509_EGI20509.1	1	0	27	1952	ENA_-	1401	1401	100	ENA_-.l15.c30.ctg.1	2905	81.9	.	.	.	.	.	.	.	.	.	.	.	.	.	.	.	.	.	Original name: ENA|EGI20509|EGI20509.1 Escherichia coli M718 colicin I receptor
18787_6#40	ENA_EGI48000_EGI48000.1	ENA_EGI48000_EGI48000.1	1	0	539	19432	ENA_-_40	1566	1566	99.94	ENA_-_40.l15.c30.ctg.1	2744	881.4	0	.	p	.	0	A335V	NONSYN	1003	1005	GCA	1623	1625	GTA	1299;1295;1291	G,T;T;A	1298,1;1295;1291	.	Original name: ENA|EGI48000|EGI48000.1 Escherichia coli H299 colicin-E1*
18787_6#40	ENA_HAO0105385_HAO0105385.1	ENA_HAO0105385_HAO0105385.1	1	0	528	216	ENA_-_54	528	186	95.16	ENA_-_54.l6.c30.ctg.1	1162	20	0	.	p	.	0	V12F	NONSYN	34	36	GTT	1010	1012	TTT	28;29;30	T;T;T	28;29;30	.	Original name: ENA|HAO0105385|HAO0105385.1 Escherichia coli colicin
18787_6#40	ENA_HAO0105385_HAO0105385.1	ENA_HAO0105385_HAO0105385.1	1	0	528	216	ENA_-_54	528	186	95.16	ENA_-_54.l6.c30.ctg.1	1162	20	0	.	p	.	0	V29A	NONSYN	85	87	GTT	1061	1063	GCA	39;38;38	G;C;A	39;38;38	.	Original name: ENA|HAO0105385|HAO0105385.1 Escherichia coli colicin
18787_6#40	ENA_HAO0105385_HAO0105385.1	ENA_HAO0105385_HAO0105385.1	1	0	528	216	ENA_-_54	528	186	95.16	ENA_-_54.l6.c30.ctg.1	1162	20	0	.	p	.	0	V30A	NONSYN	88	90	GTT	1064	1066	GCT	38;37;36	G;C;T	38;37;36	.	Original name: ENA|HAO0105385|HAO0105385.1 Escherichia coli colicin
18787_6#40	ENA_HAO0105385_HAO0105385.1	ENA_HAO0105385_HAO0105385.1	1	0	528	216	ENA_-_54	528	186	95.16	ENA_-_54.l6.c30.ctg.1	1162	20	0	.	p	.	0	F36L	NONSYN	106	108	TTC	1082	1084	CTC	31;31;32	C;T;C	31;31;32	.	Original name: ENA|HAO0105385|HAO0105385.1 Escherichia coli colicin
18787_6#40	ENA_HAO0105385_HAO0105385.1	ENA_HAO0105385_HAO0105385.1	1	0	528	216	ENA_-_54	528	186	95.16	ENA_-_54.l6.c30.ctg.1	1162	20	0	.	p	.	0	D59E	NONSYN	175	177	GAC	1151	1153	GAG	33;32;29	G;A;G	33;32;29	.	Original name: ENA|HAO0105385|HAO0105385.1 Escherichia coli colicin
18787_6#40	ENA_QPR02973_QPR02973.1	ENA_QPR02973_QPR02973.1	1	0	515	952	ENA_-_52	543	458	99.56	ENA_-_52.l6.c17.ctg.1	1392	71.4	0	.	p	.	0	V30A	NONSYN	88	90	GTT	574	576	GCT	132;131;130	G;C;T	132;131;130	.	Original name: ENA|QPR02973|QPR02973.1 Escherichia coli colicin
18787_6#40	ENA_QPR02973_QPR02973.1	ENA_QPR02973_QPR02973.1	1	0	515	952	ENA_-_52	543	90	100	ENA_-_52.l6.c17.ctg.2	164	54.5	.	.	.	.	.	.	.	.	.	.	.	.	.	.	.	.	.	Original name: ENA|QPR02973|QPR02973.1 Escherichia coli colicin
18787_6#40	ENA_TYF46196_TYF46196.1	ENA_TYF46196_TYF46196.1	1	0	27	11132	ENA_-_39	525	525	100	ENA_-_39.l15.c17.ctg.2	2215	610.7	.	.	.	.	.	.	.	.	.	.	.	.	.	.	.	.	.	Original name: ENA|TYF46196|TYF46196.1 Enterobacter hormaechei colicinSRR number	#ariba_ref_name	ref_name	gene	var_only	flag	reads	cluster	ref_len	ref_base_assembled	pc_ident	ctg	ctg_len	ctg_cov	known_var	var_type	var_seq_type	known_var_change	has_known_var
18787_6#41	ENA_AAK67298_AAK67298.1	ENA_AAK67298_AAK67298.1	1	0	27	6234	ENA_AAK67298_AAK67298	198	198	100	ENA_AAK67298_AAK67298.l15.c17.ctg.1	1314	589.5	.	.	.	.	.	.	.	.	.	.	.	.	.	.	.	.	.	Original name: ENA|AAK67298|AAK67298.1 Shigella sonnei Cjl
18787_6#41	ENA_AAK67300_AAK67300.1	ENA_AAK67300_AAK67300.1	1	0	27	10104	ENA_AAK67300_AAK67300	390	390	100	ENA_AAK67300_AAK67300.l15.c17.ctg.1	1507	833.2	.	.	.	.	.	.	.	.	.	.	.	.	.	.	.	.	.	Original name: ENA|AAK67300|AAK67300.1 Shigella sonnei Cji
18787_6#41	ENA_AAN28374_AAN28374.1	ENA_AAN28374_AAN28374.1	1	0	539	6454	ENA_AAN28374_AAN28374	261	261	98.46	ENA_AAN28374_AAN28374.l6.c4.ctg.1	1318	607.8	0	.	p	.	0	P81S	NONSYN	241	243	CCA	749	751	TCA	888;879;873	T,A;C;A	887,1;879;872	.	Original name: ENA|AAN28374|AAN28374.1 Escherichia coli colicin immunity protein
18787_6#41	ENA_AAN28375_AAN28375.1	ENA_AAN28375_AAN28375.1	1	0	539	3902	ENA_AAN28375_AAN28375	144	144	97.92	ENA_AAN28375_AAN28375.l15.c17.ctg.1	1374	353.2	0	.	p	.	0	A18S	NONSYN	52	54	GCT	667	669	TCT	1253;1258;1260	T,A,G;C,A;T	1250,1,2;1257,1;1260	.	Original name: ENA|AAN28375|AAN28375.1 Escherichia coli colicin lysis protein precursor
18787_6#41	ENA_CAC41014_CAC41014.1	ENA_CAC41014_CAC41014.1	1	0	27	7968	ENA_-_12	285	285	100	ENA_-_12.l15.c4.ctg.1	1422	697.1	.	.	.	.	.	.	.	.	.	.	.	.	.	.	.	.	.	Original name: ENA|CAC41014|CAC41014.1 Shigella sonnei colicin type 7
18787_6#41	ENA_CDU39502_CDU39502.1	ENA_CDU39502_CDU39502.1	1	0	27	660	ENA_CDU39502_CDU39502	429	429	99.77	ENA_CDU39502_CDU39502.l15.c4.ctg.1	1611	50.9	.	.	.	.	.	.	.	.	.	.	.	.	.	.	.	.	.	Original name: ENA|CDU39502|CDU39502.1 Escherichia coli Colicin import protein
18787_6#41	ENA_EFY8685335_EFY8685335.1	ENA_EFY8685335_EFY8685335.1	1	0	528	16566	ENA_-_31	1656	1278	99.53	ENA_-_31.l15.c4.ctg.1	2249	912.7	0	.	p	.	0	G69S	NONSYN	205	207	GGT	674	676	AGT	1014;1017;1018	A,T,C,G;G,T;T,G	1010,1,2,1;1016,1;1017,1	.	Original name: ENA|EFY8685335|EFY8685335.1 Shigella sonnei colicin
18787_6#41	ENA_EFY8685335_EFY8685335.1	ENA_EFY8685335_EFY8685335.1	1	0	528	16566	ENA_-_31	1656	1278	99.53	ENA_-_31.l15.c4.ctg.1	2249	912.7	0	.	p	.	0	N376D	NONSYN	1126	1128	AAT	1595	1597	GAT	1526;1539;1529	G,A,T;A,G;T	1524,1,1;1537,2;1529	.	Original name: ENA|EFY8685335|EFY8685335.1 Shigella sonnei colicin
18787_6#41	ENA_EFY8685335_EFY8685335.1	ENA_EFY8685335_EFY8685335.1	1	0	528	16566	ENA_-_31	1656	1278	99.53	ENA_-_31.l15.c4.ctg.1	2249	912.7	0	.	p	.	0	K418M	NONSYN	1252	1254	AAG	1721	1723	ATG	960;960;956	A;T;G	960;960;956	.	Original name: ENA|EFY8685335|EFY8685335.1 Shigella sonnei colicin
18787_6#41	ENA_EGI20509_EGI20509.1	ENA_EGI20509_EGI20509.1	1	0	27	1890	ENA_-	1401	1401	100	ENA_-.l15.c17.ctg.1	3064	76.4	.	.	.	.	.	.	.	.	.	.	.	.	.	.	.	.	.	Original name: ENA|EGI20509|EGI20509.1 Escherichia coli M718 colicin I receptor
18787_6#41	ENA_QBJ61514_QBJ61514.1	ENA_QBJ61514_QBJ61514.1	1	0	27	24302	ENA_-_20	1746	1746	100	ENA_-_20.l6.c4.ctg.1	2755	1092.4	.	.	.	.	.	.	.	.	.	.	.	.	.	.	.	.	.	Original name: ENA|QBJ61514|QBJ61514.1 Shigella sonnei colicin
18787_6#41	ENA_QPR02973_QPR02973.1	ENA_QPR02973_QPR02973.1	1	0	3	1056	ENA_-_52	543	458	99.78	ENA_-_52.l15.c4.ctg.1	1338	80.9	.	.	.	.	.	.	.	.	.	.	.	.	.	.	.	.	.	Original name: ENA|QPR02973|QPR02973.1 Escherichia coli colicin
18787_6#41	ENA_QPR02973_QPR02973.1	ENA_QPR02973_QPR02973.1	1	0	3	1056	ENA_-_52	543	90	100	ENA_-_52.l15.c4.ctg.4	180	61.6	.	.	.	.	.	.	.	.	.	.	.	.	.	.	.	.	.	Original name: ENA|QPR02973|QPR02973.1 Escherichia coli colicin
18787_6#41	ENA_TJQ31651_TJQ31651.1	ENA_TJQ31651_TJQ31651.1	1	0	528	258	ENA_-_54	420	145	95.17	ENA_-_54.l15.c30.ctg.1	1285	24.9	0	.	p	.	0	D23E	NONSYN	67	69	GAC	784	786	GAG	63;60;59	G;A;G	63;60;59	.	Original name: ENA|TJQ31651|TJQ31651.1 Escherichia coli colicin
18787_6#41	ENA_TJQ31651_TJQ31651.1	ENA_TJQ31651_TJQ31651.1	1	0	528	258	ENA_-_54	420	145	95.17	ENA_-_54.l15.c30.ctg.1	1285	24.9	0	.	p	.	0	I34T	NONSYN	100	102	ATA	817	819	ACA	47;47;47	A;C;A	47;47;47	.	Original name: ENA|TJQ31651|TJQ31651.1 Escherichia coli colicin
18787_6#41	ENA_TJQ31651_TJQ31651.1	ENA_TJQ31651_TJQ31651.1	1	0	528	258	ENA_-_54	420	145	95.17	ENA_-_54.l15.c30.ctg.1	1285	24.9	0	.	p	.	0	S52A	NONSYN	154	156	TCC	871	873	GCC	6;6;6	G;C;C	6;6;6	.	Original name: ENA|TJQ31651|TJQ31651.1 Escherichia coli colicin
18787_6#41	ENA_TJQ31651_TJQ31651.1	ENA_TJQ31651_TJQ31651.1	1	0	528	258	ENA_-_54	420	145	95.17	ENA_-_54.l15.c30.ctg.1	1285	24.9	0	.	p	.	0	D55G	NONSYN	163	165	GAT	880	882	GGT	6;6;6	G;G;T	6;6;6	.	Original name: ENA|TJQ31651|TJQ31651.1 Escherichia coli colicinSRR number	#ariba_ref_name	ref_name	gene	var_only	flag	reads	cluster	ref_len	ref_base_assembled	pc_ident	ctg	ctg_len	ctg_cov	known_var	var_type	var_seq_type	known_var_change	has_known_var
18787_6#42	ENA_AAK67298_AAK67298.1	ENA_AAK67298_AAK67298.1	1	0	27	3002	ENA_AAK67298_AAK67298	198	198	100	ENA_AAK67298_AAK67298.l6.c4.ctg.1	1498	249.4	.	.	.	.	.	.	.	.	.	.	.	.	.	.	.	.	.	Original name: ENA|AAK67298|AAK67298.1 Shigella sonnei Cjl
18787_6#42	ENA_AAK67300_AAK67300.1	ENA_AAK67300_AAK67300.1	1	0	27	5264	ENA_AAK67300_AAK67300	390	390	100	ENA_AAK67300_AAK67300.l15.c30.ctg.1	1749	374.5	.	.	.	.	.	.	.	.	.	.	.	.	.	.	.	.	.	Original name: ENA|AAK67300|AAK67300.1 Shigella sonnei Cji
18787_6#42	ENA_AAN28374_AAN28374.1	ENA_AAN28374_AAN28374.1	1	0	539	3838	ENA_AAN28374_AAN28374	261	261	98.46	ENA_AAN28374_AAN28374.l15.c4.ctg.1	1506	317.2	0	.	p	.	0	P81S	NONSYN	241	243	CCA	917	919	TCA	484;478;474	T;C;A	484;478;474	.	Original name: ENA|AAN28374|AAN28374.1 Escherichia coli colicin immunity protein
18787_6#42	ENA_AAN28375_AAN28375.1	ENA_AAN28375_AAN28375.1	1	0	539	2278	ENA_AAN28375_AAN28375	144	144	97.92	ENA_AAN28375_AAN28375.l15.c4.ctg.1	1430	198.2	0	.	p	.	0	A18S	NONSYN	52	54	GCT	683	685	TCT	699;697;696	T,G,A;C,G;T,A	697,1,1;696,1;694,2	.	Original name: ENA|AAN28375|AAN28375.1 Escherichia coli colicin lysis protein precursor
18787_6#42	ENA_CAC41014_CAC41014.1	ENA_CAC41014_CAC41014.1	1	0	27	4312	ENA_-_12	285	285	100	ENA_-_12.l15.c4.ctg.1	1431	374.5	.	.	.	.	.	.	.	.	.	.	.	.	.	.	.	.	.	Original name: ENA|CAC41014|CAC41014.1 Shigella sonnei colicin type 7
18787_6#42	ENA_CDU39502_CDU39502.1	ENA_CDU39502_CDU39502.1	1	0	27	660	ENA_CDU39502_CDU39502	429	429	100	ENA_CDU39502_CDU39502.l15.c30.ctg.1	1598	51.5	.	.	.	.	.	.	.	.	.	.	.	.	.	.	.	.	.	Original name: ENA|CDU39502|CDU39502.1 Escherichia coli Colicin import protein
18787_6#42	ENA_EFY8685335_EFY8685335.1	ENA_EFY8685335_EFY8685335.1	1	0	528	11202	ENA_-_31	1656	1278	99.53	ENA_-_31.l15.c4.ctg.1	2257	615.4	0	.	p	.	0	G69S	NONSYN	205	207	GGT	765	767	AGT	678;682;679	A,G;G,T;T,G	677,1;680,2;677,2	.	Original name: ENA|EFY8685335|EFY8685335.1 Shigella sonnei colicin
18787_6#42	ENA_EFY8685335_EFY8685335.1	ENA_EFY8685335_EFY8685335.1	1	0	528	11202	ENA_-_31	1656	1278	99.53	ENA_-_31.l15.c4.ctg.1	2257	615.4	0	.	p	.	0	N376D	NONSYN	1126	1128	AAT	1686	1688	GAT	967;961;957	G,T;A;T,C	966,1;961;956,1	.	Original name: ENA|EFY8685335|EFY8685335.1 Shigella sonnei colicin
18787_6#42	ENA_EFY8685335_EFY8685335.1	ENA_EFY8685335_EFY8685335.1	1	0	528	11202	ENA_-_31	1656	1278	99.53	ENA_-_31.l15.c4.ctg.1	2257	615.4	0	.	p	.	0	K418M	NONSYN	1252	1254	AAG	1812	1814	ATG	522;514;512	A;T,G;G	522;513,1;512	.	Original name: ENA|EFY8685335|EFY8685335.1 Shigella sonnei colicin
18787_6#42	ENA_EGI20509_EGI20509.1	ENA_EGI20509_EGI20509.1	1	0	27	1850	ENA_-	1401	1401	100	ENA_-.l15.c4.ctg.1	3193	72	.	.	.	.	.	.	.	.	.	.	.	.	.	.	.	.	.	Original name: ENA|EGI20509|EGI20509.1 Escherichia coli M718 colicin I receptor
18787_6#42	ENA_QBJ61514_QBJ61514.1	ENA_QBJ61514_QBJ61514.1	1	0	27	15842	ENA_-_20	1746	1746	100	ENA_-_20.l15.c4.ctg.1	2989	658.3	.	.	.	.	.	.	.	.	.	.	.	.	.	.	.	.	.	Original name: ENA|QBJ61514|QBJ61514.1 Shigella sonnei colicin
18787_6#42	ENA_QPR02973_QPR02973.1	ENA_QPR02973_QPR02973.1	1	0	3	982	ENA_-_52	543	458	99.78	ENA_-_52.l15.c4.ctg.1	1553	69.4	.	.	.	.	.	.	.	.	.	.	.	.	.	.	.	.	.	Original name: ENA|QPR02973|QPR02973.1 Escherichia coli colicin
18787_6#42	ENA_QPR02973_QPR02973.1	ENA_QPR02973_QPR02973.1	1	0	3	982	ENA_-_52	543	90	100	ENA_-_52.l15.c4.ctg.2	182	40.4	.	.	.	.	.	.	.	.	.	.	.	.	.	.	.	.	.	Original name: ENA|QPR02973|QPR02973.1 Escherichia coli colicin
18787_6#42	ENA_TJQ31651_TJQ31651.1	ENA_TJQ31651_TJQ31651.1	1	0	528	242	ENA_-_54	420	145	95.17	ENA_-_54.l15.c30.ctg.1	1342	22.4	0	.	p	.	0	D23E	NONSYN	67	69	GAC	762	764	GAG	51;50;50	G;A;G	51;50;50	.	Original name: ENA|TJQ31651|TJQ31651.1 Escherichia coli colicin
18787_6#42	ENA_TJQ31651_TJQ31651.1	ENA_TJQ31651_TJQ31651.1	1	0	528	242	ENA_-_54	420	145	95.17	ENA_-_54.l15.c30.ctg.1	1342	22.4	0	.	p	.	0	I34T	NONSYN	100	102	ATA	795	797	ACA	35;35;35	A;C;A	35;35;35	.	Original name: ENA|TJQ31651|TJQ31651.1 Escherichia coli colicin
18787_6#42	ENA_TJQ31651_TJQ31651.1	ENA_TJQ31651_TJQ31651.1	1	0	528	242	ENA_-_54	420	145	95.17	ENA_-_54.l15.c30.ctg.1	1342	22.4	0	.	p	.	0	S52A	NONSYN	154	156	TCC	849	851	GCC	4;4;4	G;C;C	4;4;4	.	Original name: ENA|TJQ31651|TJQ31651.1 Escherichia coli colicin
18787_6#42	ENA_TJQ31651_TJQ31651.1	ENA_TJQ31651_TJQ31651.1	1	0	528	242	ENA_-_54	420	145	95.17	ENA_-_54.l15.c30.ctg.1	1342	22.4	0	.	p	.	0	D55G	NONSYN	163	165	GAT	858	860	GGT	5;5;5	G;G;T	5;5;5	.	Original name: ENA|TJQ31651|TJQ31651.1 Escherichia coli colicinSRR number	#ariba_ref_name	ref_name	gene	var_only	flag	reads	cluster	ref_len	ref_base_assembled	pc_ident	ctg	ctg_len	ctg_cov	known_var	var_type	var_seq_type	known_var_change	has_known_var
18787_6#43	ENA_CDU39502_CDU39502.1	ENA_CDU39502_CDU39502.1	1	0	27	696	ENA_CDU39502_CDU39502	429	429	100	ENA_CDU39502_CDU39502.l15.c4.ctg.1	1476	58.5	.	.	.	.	.	.	.	.	.	.	.	.	.	.	.	.	.	Original name: ENA|CDU39502|CDU39502.1 Escherichia coli Colicin import protein
18787_6#43	ENA_EFB3735259_EFB3735259.1	ENA_EFB3735259_EFB3735259.1	1	0	27	500	ENA_-_37	126	126	100	ENA_-_37.l15.c30.ctg.1	2411	24.1	.	.	.	.	.	.	.	.	.	.	.	.	.	.	.	.	.	Original name: ENA|EFB3735259|EFB3735259.1 Escherichia coli colicin
18787_6#43	ENA_EGI20509_EGI20509.1	ENA_EGI20509_EGI20509.1	1	0	27	2342	ENA_-	1401	1401	100	ENA_-.l15.c30.ctg.1	3275	88.9	.	.	.	.	.	.	.	.	.	.	.	.	.	.	.	.	.	Original name: ENA|EGI20509|EGI20509.1 Escherichia coli M718 colicin I receptor
18787_6#43	ENA_EGI48000_EGI48000.1	ENA_EGI48000_EGI48000.1	1	0	27	32406	ENA_-_40	1566	1566	100	ENA_-_40.l15.c4.ctg.1	2716	1484	.	.	.	.	.	.	.	.	.	.	.	.	.	.	.	.	.	Original name: ENA|EGI48000|EGI48000.1 Escherichia coli H299 colicin-E1*
18787_6#43	ENA_EGO8915740_EGO8915740.1	ENA_EGO8915740_EGO8915740.1	1	0	27	86	ENA_-_18	147	147	100	ENA_-_18.l15.c4.ctg.1	1100	9.6	.	.	.	.	.	.	.	.	.	.	.	.	.	.	.	.	.	Original name: ENA|EGO8915740|EGO8915740.1 Escherichia coli colicin
18787_6#43	ENA_HAL4276437_HAL4276437.1	ENA_HAL4276437_HAL4276437.1	1	0	528	172	ENA_-_48	1332	664	98.19	ENA_-_48.l15.c30.ctg.1	1631	13	0	.	p	.	0	R22Q	NONSYN	64	66	CGG	639	641	CAG	20;20;20	C;A;G	20;20;20	.	Original name: ENA|HAL4276437|HAL4276437.1 Escherichia coli colicin
18787_6#43	ENA_HAL4276437_HAL4276437.1	ENA_HAL4276437_HAL4276437.1	1	0	528	172	ENA_-_48	1332	664	98.19	ENA_-_48.l15.c30.ctg.1	1631	13	0	.	p	.	0	E78G	NONSYN	232	234	GAG	807	809	GGG	24;24;24	G;G;G	24;24;24	.	Original name: ENA|HAL4276437|HAL4276437.1 Escherichia coli colicin
18787_6#43	ENA_HAL4276437_HAL4276437.1	ENA_HAL4276437_HAL4276437.1	1	0	528	172	ENA_-_48	1332	664	98.19	ENA_-_48.l15.c30.ctg.1	1631	13	0	.	p	.	0	N132K	NONSYN	394	396	AAT	969	971	AAA	19;18;19	A;A;A	19;18;19	.	Original name: ENA|HAL4276437|HAL4276437.1 Escherichia coli colicin
18787_6#43	ENA_HAL4276437_HAL4276437.1	ENA_HAL4276437_HAL4276437.1	1	0	528	172	ENA_-_48	1332	664	98.19	ENA_-_48.l15.c30.ctg.1	1631	13	0	.	p	.	0	C166R	NONSYN	496	498	TGT	1071	1073	CGT	26;27;27	C;G;T	26;27;27	.	Original name: ENA|HAL4276437|HAL4276437.1 Escherichia coli colicin
18787_6#43	ENA_OJL53369_OJL53369.1	ENA_OJL53369_OJL53369.1	1	0	19	28	ENA_OJL53369_OJL53369	126	93	100	ENA_OJL53369_OJL53369.l15.c4.ctg.2	188	9.3	.	.	.	.	.	.	.	.	.	.	.	.	.	.	.	.	.	Original name: ENA|OJL53369|OJL53369.1 Escherichia coli colicin
18787_6#43	ENA_QPR02973_QPR02973.1	ENA_QPR02973_QPR02973.1	1	0	19	1028	ENA_-_52	543	458	99.78	ENA_-_52.l15.c30.ctg.1	1706	65.3	.	.	.	.	.	.	.	.	.	.	.	.	.	.	.	.	.	Original name: ENA|QPR02973|QPR02973.1 Escherichia coli colicin
18787_6#43	ENA_QRO75883_QRO75883.1	ENA_QRO75883_QRO75883.1	1	0	59	976	ENA_-_43	360	360	100	ENA_-_43.l15.c30.ctg.1	2852	25.7	.	.	.	.	.	.	.	.	.	.	.	.	.	.	.	.	.	Original name: ENA|QRO75883|QRO75883.1 Escherichia coli colicin
18787_6#43	ENA_TJQ31651_TJQ31651.1	ENA_TJQ31651_TJQ31651.1	1	0	528	238	ENA_-_54	420	145	95.17	ENA_-_54.l15.c30.ctg.1	1164	25.5	0	.	p	.	0	D23E	NONSYN	67	69	GAC	646	648	GAG	56;53;52	G;A;G	56;53;52	.	Original name: ENA|TJQ31651|TJQ31651.1 Escherichia coli colicin
18787_6#43	ENA_TJQ31651_TJQ31651.1	ENA_TJQ31651_TJQ31651.1	1	0	528	238	ENA_-_54	420	145	95.17	ENA_-_54.l15.c30.ctg.1	1164	25.5	0	.	p	.	0	I34T	NONSYN	100	102	ATA	679	681	ACA	42;42;42	A;C,G;A	42;41,1;42	.	Original name: ENA|TJQ31651|TJQ31651.1 Escherichia coli colicin
18787_6#43	ENA_TJQ31651_TJQ31651.1	ENA_TJQ31651_TJQ31651.1	1	0	528	238	ENA_-_54	420	145	95.17	ENA_-_54.l15.c30.ctg.1	1164	25.5	0	.	p	.	0	S52A	NONSYN	154	156	TCC	733	735	GCC	6;6;6	G;C;C	6;6;6	.	Original name: ENA|TJQ31651|TJQ31651.1 Escherichia coli colicin
18787_6#43	ENA_TJQ31651_TJQ31651.1	ENA_TJQ31651_TJQ31651.1	1	0	528	238	ENA_-_54	420	145	95.17	ENA_-_54.l15.c30.ctg.1	1164	25.5	0	.	p	.	0	D55G	NONSYN	163	165	GAT	742	744	GGT	6;6;7	G;G;T	6;6;7	.	Original name: ENA|TJQ31651|TJQ31651.1 Escherichia coli colicin
18787_6#43	ENA_TYF46196_TYF46196.1	ENA_TYF46196_TYF46196.1	1	0	27	19602	ENA_-_39	525	525	100	ENA_-_39.l15.c17.ctg.1	2546	951.7	.	.	.	.	.	.	.	.	.	.	.	.	.	.	.	.	.	Original name: ENA|TYF46196|TYF46196.1 Enterobacter hormaechei colicinSRR number	#ariba_ref_name	ref_name	gene	var_only	flag	reads	cluster	ref_len	ref_base_assembled	pc_ident	ctg	ctg_len	ctg_cov	known_var	var_type	var_seq_type	known_var_change	has_known_var
18787_6#45	ENA_AAK67298_AAK67298.1	ENA_AAK67298_AAK67298.1	1	0	27	3720	ENA_AAK67298_AAK67298	198	198	100	ENA_AAK67298_AAK67298.l15.c4.ctg.1	1397	331.1	.	.	.	.	.	.	.	.	.	.	.	.	.	.	.	.	.	Original name: ENA|AAK67298|AAK67298.1 Shigella sonnei Cjl
18787_6#45	ENA_AAK67300_AAK67300.1	ENA_AAK67300_AAK67300.1	1	0	27	6560	ENA_AAK67300_AAK67300	390	390	100	ENA_AAK67300_AAK67300.l6.c30.ctg.1	1530	532.7	.	.	.	.	.	.	.	.	.	.	.	.	.	.	.	.	.	Original name: ENA|AAK67300|AAK67300.1 Shigella sonnei Cji
18787_6#45	ENA_AAN28374_AAN28374.1	ENA_AAN28374_AAN28374.1	1	0	539	4936	ENA_AAN28374_AAN28374	261	261	98.46	ENA_AAN28374_AAN28374.l15.c4.ctg.1	1325	461.5	0	.	p	.	0	P81S	NONSYN	241	243	CCA	843	845	TCA	643;637;632	T;C;A	642;636;631	.	Original name: ENA|AAN28374|AAN28374.1 Escherichia coli colicin immunity protein
18787_6#45	ENA_AAN28375_AAN28375.1	ENA_AAN28375_AAN28375.1	1	0	539	2998	ENA_AAN28375_AAN28375	144	144	97.92	ENA_AAN28375_AAN28375.l15.c30.ctg.1	1410	264.8	0	.	p	.	0	A18S	NONSYN	52	54	GCT	687	689	TCT	926;925;930	T,G;C;T	925,1;925;930	.	Original name: ENA|AAN28375|AAN28375.1 Escherichia coli colicin lysis protein precursor
18787_6#45	ENA_CAC41014_CAC41014.1	ENA_CAC41014_CAC41014.1	1	0	27	5086	ENA_-_12	285	285	100	ENA_-_12.l15.c4.ctg.1	1492	424.1	.	.	.	.	.	.	.	.	.	.	.	.	.	.	.	.	.	Original name: ENA|CAC41014|CAC41014.1 Shigella sonnei colicin type 7
18787_6#45	ENA_CDU39502_CDU39502.1	ENA_CDU39502_CDU39502.1	1	0	27	662	ENA_CDU39502_CDU39502	429	429	100	ENA_CDU39502_CDU39502.l15.c4.ctg.1	1504	54.7	.	.	.	.	.	.	.	.	.	.	.	.	.	.	.	.	.	Original name: ENA|CDU39502|CDU39502.1 Escherichia coli Colicin import protein
18787_6#45	ENA_EFB3735259_EFB3735259.1	ENA_EFB3735259_EFB3735259.1	1	0	27	2864	ENA_-_37	126	126	100	ENA_-_37.l15.c30.ctg.1	2341	138.5	.	.	.	.	.	.	.	.	.	.	.	.	.	.	.	.	.	Original name: ENA|EFB3735259|EFB3735259.1 Escherichia coli colicin
18787_6#45	ENA_EFY8685335_EFY8685335.1	ENA_EFY8685335_EFY8685335.1	1	0	528	12394	ENA_-_31	1656	1278	99.53	ENA_-_31.l6.c30.ctg.1	2349	655.5	0	.	p	.	0	G69S	NONSYN	205	207	GGT	747	749	AGT	734;738;738	A,G;G;T	733,1;738;738	.	Original name: ENA|EFY8685335|EFY8685335.1 Shigella sonnei colicin
18787_6#45	ENA_EFY8685335_EFY8685335.1	ENA_EFY8685335_EFY8685335.1	1	0	528	12394	ENA_-_31	1656	1278	99.53	ENA_-_31.l6.c30.ctg.1	2349	655.5	0	.	p	.	0	N376D	NONSYN	1126	1128	AAT	1668	1670	GAT	1139;1140;1137	G,T;A;T,A	1137,1;1139;1135,1	.	Original name: ENA|EFY8685335|EFY8685335.1 Shigella sonnei colicin
18787_6#45	ENA_EFY8685335_EFY8685335.1	ENA_EFY8685335_EFY8685335.1	1	0	528	12394	ENA_-_31	1656	1278	99.53	ENA_-_31.l6.c30.ctg.1	2349	655.5	0	.	p	.	0	K418M	NONSYN	1252	1254	AAG	1794	1796	ATG	673;666;659	A;T;G,T	673;666;658,1	.	Original name: ENA|EFY8685335|EFY8685335.1 Shigella sonnei colicin
18787_6#45	ENA_EGI20509_EGI20509.1	ENA_EGI20509_EGI20509.1	1	0	27	1758	ENA_-	1401	1401	100	ENA_-.l15.c4.ctg.1	3134	69.6	.	.	.	.	.	.	.	.	.	.	.	.	.	.	.	.	.	Original name: ENA|EGI20509|EGI20509.1 Escherichia coli M718 colicin I receptor
18787_6#45	ENA_EGO8915740_EGO8915740.1	ENA_EGO8915740_EGO8915740.1	1	0	27	610	ENA_-_18	147	147	100	ENA_-_18.l15.c30.ctg.1	1257	60.3	.	.	.	.	.	.	.	.	.	.	.	.	.	.	.	.	.	Original name: ENA|EGO8915740|EGO8915740.1 Escherichia coli colicin
18787_6#45	ENA_HAL4276437_HAL4276437.1	ENA_HAL4276437_HAL4276437.1	1	0	528	894	ENA_-_48	1332	664	98.19	ENA_-_48.l15.c30.ctg.1	1836	60.6	0	.	p	.	0	R22Q	NONSYN	64	66	CGG	681	683	CAG	97;98;98	C;A;G	97;98;98	.	Original name: ENA|HAL4276437|HAL4276437.1 Escherichia coli colicin
18787_6#45	ENA_HAL4276437_HAL4276437.1	ENA_HAL4276437_HAL4276437.1	1	0	528	894	ENA_-_48	1332	664	98.19	ENA_-_48.l15.c30.ctg.1	1836	60.6	0	.	p	.	0	E78G	NONSYN	232	234	GAG	849	851	GGG	114;113;111	G;G;G	114;113;111	.	Original name: ENA|HAL4276437|HAL4276437.1 Escherichia coli colicin
18787_6#45	ENA_HAL4276437_HAL4276437.1	ENA_HAL4276437_HAL4276437.1	1	0	528	894	ENA_-_48	1332	664	98.19	ENA_-_48.l15.c30.ctg.1	1836	60.6	0	.	p	.	0	N132K	NONSYN	394	396	AAT	1011	1013	AAA	96;98;99	A;A;A	96;98;99	.	Original name: ENA|HAL4276437|HAL4276437.1 Escherichia coli colicin
18787_6#45	ENA_HAL4276437_HAL4276437.1	ENA_HAL4276437_HAL4276437.1	1	0	528	894	ENA_-_48	1332	664	98.19	ENA_-_48.l15.c30.ctg.1	1836	60.6	0	.	p	.	0	C166R	NONSYN	496	498	TGT	1113	1115	CGT	114;114;114	C;G;T,G	114;114;113,1	.	Original name: ENA|HAL4276437|HAL4276437.1 Escherichia coli colicin
18787_6#45	ENA_OJL53369_OJL53369.1	ENA_OJL53369_OJL53369.1	1	0	19	174	ENA_OJL53369_OJL53369	126	93	100	ENA_OJL53369_OJL53369.l15.c30.ctg.1	188	57.8	.	.	.	.	.	.	.	.	.	.	.	.	.	.	.	.	.	Original name: ENA|OJL53369|OJL53369.1 Escherichia coli colicin
18787_6#45	ENA_QBJ61514_QBJ61514.1	ENA_QBJ61514_QBJ61514.1	1	0	27	18422	ENA_-_20	1746	1746	100	ENA_-_20.l15.c4.ctg.1	2819	809.4	.	.	.	.	.	.	.	.	.	.	.	.	.	.	.	.	.	Original name: ENA|QBJ61514|QBJ61514.1 Shigella sonnei colicin
18787_6#45	ENA_QPR02973_QPR02973.1	ENA_QPR02973_QPR02973.1	1	0	3	1002	ENA_-_52	543	458	99.78	ENA_-_52.l15.c17.ctg.1	1598	69.2	.	.	.	.	.	.	.	.	.	.	.	.	.	.	.	.	.	Original name: ENA|QPR02973|QPR02973.1 Escherichia coli colicin
18787_6#45	ENA_QPR02973_QPR02973.1	ENA_QPR02973_QPR02973.1	1	0	3	1002	ENA_-_52	543	90	100	ENA_-_52.l15.c17.ctg.3	162	37.9	.	.	.	.	.	.	.	.	.	.	.	.	.	.	.	.	.	Original name: ENA|QPR02973|QPR02973.1 Escherichia coli colicin
18787_6#45	ENA_TFA78262_TFA78262.1	ENA_TFA78262_TFA78262.1	1	0	27	3740	ENA_-_43	360	360	100	ENA_-_43.l15.c17.ctg.2	3006	136.9	.	.	.	.	.	.	.	.	.	.	.	.	.	.	.	.	.	Original name: ENA|TFA78262|TFA78262.1 Escherichia coli colicin
18787_6#45	ENA_TJQ31651_TJQ31651.1	ENA_TJQ31651_TJQ31651.1	1	0	528	252	ENA_-_54	420	145	95.17	ENA_-_54.l15.c4.ctg.1	1314	23.9	0	.	p	.	0	D23E	NONSYN	67	69	GAC	692	694	GAG	58;58;55	G;A;G	58;58;55	.	Original name: ENA|TJQ31651|TJQ31651.1 Escherichia coli colicin
18787_6#45	ENA_TJQ31651_TJQ31651.1	ENA_TJQ31651_TJQ31651.1	1	0	528	252	ENA_-_54	420	145	95.17	ENA_-_54.l15.c4.ctg.1	1314	23.9	0	.	p	.	0	I34T	NONSYN	100	102	ATA	725	727	ACA	40;40;40	A;C;A	40;40;40	.	Original name: ENA|TJQ31651|TJQ31651.1 Escherichia coli colicin
18787_6#45	ENA_TJQ31651_TJQ31651.1	ENA_TJQ31651_TJQ31651.1	1	0	528	252	ENA_-_54	420	145	95.17	ENA_-_54.l15.c4.ctg.1	1314	23.9	0	.	p	.	0	S52A	NONSYN	154	156	TCC	779	781	GCC	7;7;7	G;C;C	7;7;7	.	Original name: ENA|TJQ31651|TJQ31651.1 Escherichia coli colicin
18787_6#45	ENA_TJQ31651_TJQ31651.1	ENA_TJQ31651_TJQ31651.1	1	0	528	252	ENA_-_54	420	145	95.17	ENA_-_54.l15.c4.ctg.1	1314	23.9	0	.	p	.	0	D55G	NONSYN	163	165	GAT	788	790	GGT	7;7;7	G;G;T	7;7;7	.	Original name: ENA|TJQ31651|TJQ31651.1 Escherichia coli colicinSRR number	#ariba_ref_name	ref_name	gene	var_only	flag	reads	cluster	ref_len	ref_base_assembled	pc_ident	ctg	ctg_len	ctg_cov	known_var	var_type	var_seq_type	known_var_change	has_known_var
18787_6#46	ENA_AAN28374_AAN28374.1	ENA_AAN28374_AAN28374.1	1	0	539	104	ENA_AAN28374_AAN28374	261	261	98.46	ENA_AAN28374_AAN28374.l15.c17.ctg.2	653	13.7	0	.	p	.	0	P81S	NONSYN	241	243	CCA	582	584	TCA	16;16;16	T;C;A	16;16;16	.	Original name: ENA|AAN28374|AAN28374.1 Escherichia coli colicin immunity protein
18787_6#46	ENA_AAN28375_AAN28375.1	ENA_AAN28375_AAN28375.1	1	0	539	60	ENA_AAN28375_AAN28375	144	144	97.92	ENA_AAN28375_AAN28375.l15.c4.ctg.1	291	12.8	0	.	p	.	0	A18S	NONSYN	52	54	GCT	140	142	TCT	17;17;18	T;C;T	17;17;18	.	Original name: ENA|AAN28375|AAN28375.1 Escherichia coli colicin lysis protein precursor
18787_6#46	ENA_CDU39502_CDU39502.1	ENA_CDU39502_CDU39502.1	1	0	27	788	ENA_CDU39502_CDU39502	429	429	100	ENA_CDU39502_CDU39502.l6.c30.ctg.1	1768	55.2	.	.	.	.	.	.	.	.	.	.	.	.	.	.	.	.	.	Original name: ENA|CDU39502|CDU39502.1 Escherichia coli Colicin import protein
18787_6#46	ENA_EFY8685335_EFY8685335.1	ENA_EFY8685335_EFY8685335.1	1	0	656	2228	ENA_-_31	1656	1278	99.14	ENA_-_31.l15.c4.ctg.1	2095	17	0	.	p	.	0	N376E	NONSYN	1126	1128	AAT	1553	1555	GAA	17;17;16	G;A;A	17;17;16	.	Original name: ENA|EFY8685335|EFY8685335.1 Shigella sonnei colicin
18787_6#46	ENA_EFY8685335_EFY8685335.1	ENA_EFY8685335_EFY8685335.1	1	0	656	2228	ENA_-_31	1656	1278	99.14	ENA_-_31.l15.c4.ctg.1	2095	17	0	.	p	.	0	S419A	NONSYN	1255	1257	TCA	1682	1684	GCA	14;14;14	G;C;A	14;14;14	.	Original name: ENA|EFY8685335|EFY8685335.1 Shigella sonnei colicin
18787_6#46	ENA_EFY8685335_EFY8685335.1	ENA_EFY8685335_EFY8685335.1	1	0	656	2228	ENA_-_31	1656	1278	99.14	ENA_-_31.l15.c4.ctg.1	2095	17	0	HET	.	.	.	T183C	.	183	183	T	610	610	T	43	T,C	22,21	.	Original name: ENA|EFY8685335|EFY8685335.1 Shigella sonnei colicin
18787_6#46	ENA_EFY8685335_EFY8685335.1	ENA_EFY8685335_EFY8685335.1	1	0	656	2228	ENA_-_31	1656	1278	99.14	ENA_-_31.l15.c4.ctg.1	2095	17	0	HET	.	.	.	C184A	.	184	184	C	611	611	C	42	C,A	21,21	.	Original name: ENA|EFY8685335|EFY8685335.1 Shigella sonnei colicin
18787_6#46	ENA_EFY8685335_EFY8685335.1	ENA_EFY8685335_EFY8685335.1	1	0	656	2228	ENA_-_31	1656	1278	99.14	ENA_-_31.l15.c4.ctg.1	2095	17	0	HET	.	.	.	C156T	.	156	156	C	583	583	C	38	C,T	17,21	.	Original name: ENA|EFY8685335|EFY8685335.1 Shigella sonnei colicin
18787_6#46	ENA_EFY8685335_EFY8685335.1	ENA_EFY8685335_EFY8685335.1	1	0	656	2228	ENA_-_31	1656	1278	99.14	ENA_-_31.l15.c4.ctg.1	2095	17	0	HET	.	.	.	C159T	.	159	159	C	586	586	C	38	C,T	17,21	.	Original name: ENA|EFY8685335|EFY8685335.1 Shigella sonnei colicin
18787_6#46	ENA_EFY8685335_EFY8685335.1	ENA_EFY8685335_EFY8685335.1	1	0	656	2228	ENA_-_31	1656	1278	99.14	ENA_-_31.l15.c4.ctg.1	2095	17	0	HET	.	.	.	A160G	.	160	160	A	587	587	A	37	A,G	16,21	.	Original name: ENA|EFY8685335|EFY8685335.1 Shigella sonnei colicin
18787_6#46	ENA_EFY8685335_EFY8685335.1	ENA_EFY8685335_EFY8685335.1	1	0	656	2228	ENA_-_31	1656	1278	99.14	ENA_-_31.l15.c4.ctg.1	2095	17	0	HET	.	.	.	G135A	.	135	135	G	562	562	G	39	G,A	18,21	.	Original name: ENA|EFY8685335|EFY8685335.1 Shigella sonnei colicin
18787_6#46	ENA_EFY8685335_EFY8685335.1	ENA_EFY8685335_EFY8685335.1	1	0	656	2228	ENA_-_31	1656	1278	99.14	ENA_-_31.l15.c4.ctg.1	2095	17	0	HET	.	.	.	T171A	.	171	171	T	598	598	T	40	T,A	19,21	.	Original name: ENA|EFY8685335|EFY8685335.1 Shigella sonnei colicin
18787_6#46	ENA_EFY8685335_EFY8685335.1	ENA_EFY8685335_EFY8685335.1	1	0	656	2228	ENA_-_31	1656	1278	99.14	ENA_-_31.l15.c4.ctg.1	2095	17	0	HET	.	.	.	C111A	.	111	111	C	538	538	C	23	C,A	19,4	.	Original name: ENA|EFY8685335|EFY8685335.1 Shigella sonnei colicin
18787_6#46	ENA_EFY8685335_EFY8685335.1	ENA_EFY8685335_EFY8685335.1	1	0	656	2228	ENA_-_31	1656	1278	99.14	ENA_-_31.l15.c4.ctg.1	2095	17	0	HET	.	.	.	T144C	.	144	144	T	571	571	T	38	T,C	17,21	.	Original name: ENA|EFY8685335|EFY8685335.1 Shigella sonnei colicin
18787_6#46	ENA_EFY8685335_EFY8685335.1	ENA_EFY8685335_EFY8685335.1	1	0	656	2228	ENA_-_31	1656	1278	99.14	ENA_-_31.l15.c4.ctg.1	2095	17	0	HET	.	.	.	T177C	.	177	177	T	604	604	T	43	T,C	22,21	.	Original name: ENA|EFY8685335|EFY8685335.1 Shigella sonnei colicin
18787_6#46	ENA_EGI20509_EGI20509.1	ENA_EGI20509_EGI20509.1	1	0	27	2340	ENA_-	1401	1401	100	ENA_-.l15.c17.ctg.1	3164	91.1	.	.	.	.	.	.	.	.	.	.	.	.	.	.	.	.	.	Original name: ENA|EGI20509|EGI20509.1 Escherichia coli M718 colicin I receptor
18787_6#46	ENA_EGQ6182767_EGQ6182767.1	ENA_EGQ6182767_EGQ6182767.1	1	0	656	2716	ENA_-_20	1776	1396	96.49	ENA_-_20.l15.c17.ctg.2	1581	22	0	.	p	.	0	G61trunc	TRUNC	181	181	G	396	396	G	22	G	22	.	Original name: ENA|EGQ6182767|EGQ6182767.1 Escherichia coli colicin
18787_6#46	ENA_EGQ6182767_EGQ6182767.1	ENA_EGQ6182767_EGQ6182767.1	1	0	656	2716	ENA_-_20	1776	1396	96.49	ENA_-_20.l15.c17.ctg.2	1581	22	0	.	p	.	0	V96A	NONSYN	286	288	GTG	471	473	GCG	25;25;26	G;C;G	25;25;26	.	Original name: ENA|EGQ6182767|EGQ6182767.1 Escherichia coli colicin
18787_6#46	ENA_EGQ6182767_EGQ6182767.1	ENA_EGQ6182767_EGQ6182767.1	1	0	656	2716	ENA_-_20	1776	1396	96.49	ENA_-_20.l15.c17.ctg.2	1581	22	0	.	p	.	0	D386E	NONSYN	1156	1158	GAT	1341	1343	GAA	45;45;45	G;A;A,G	45;45;8,37	.	Original name: ENA|EGQ6182767|EGQ6182767.1 Escherichia coli colicin
18787_6#46	ENA_EGQ6182767_EGQ6182767.1	ENA_EGQ6182767_EGQ6182767.1	1	0	656	2716	ENA_-_20	1776	1396	96.49	ENA_-_20.l15.c17.ctg.2	1581	22	0	.	p	.	0	S394A	NONSYN	1180	1182	TCT	1365	1367	GCT	47;47;47	G;C;T	47;47;47	.	Original name: ENA|EGQ6182767|EGQ6182767.1 Escherichia coli colicin
18787_6#46	ENA_EGQ6182767_EGQ6182767.1	ENA_EGQ6182767_EGQ6182767.1	1	0	656	2716	ENA_-_20	1776	1396	96.49	ENA_-_20.l15.c17.ctg.2	1581	22	0	.	p	.	0	S429A	NONSYN	1285	1287	TCA	1470	1472	GCA	12;12;12	G;C;A	12;12;12	.	Original name: ENA|EGQ6182767|EGQ6182767.1 Escherichia coli colicin
18787_6#46	ENA_EGQ6182767_EGQ6182767.1	ENA_EGQ6182767_EGQ6182767.1	1	0	656	2716	ENA_-_20	1776	1396	96.49	ENA_-_20.l15.c17.ctg.2	1581	22	0	.	p	.	0	S436R	NONSYN	1306	1308	AGT	1491	1493	AGG	12;12;12	A;G;G,T	12;12;1,11	.	Original name: ENA|EGQ6182767|EGQ6182767.1 Escherichia coli colicin
18787_6#46	ENA_EGQ6182767_EGQ6182767.1	ENA_EGQ6182767_EGQ6182767.1	1	0	656	2716	ENA_-_20	1776	1396	96.49	ENA_-_20.l15.c17.ctg.2	1581	22	0	.	p	.	0	N447I	NONSYN	1339	1341	AAT	1524	1526	ATT	10;9;9	A;T,A;T	10;0,9;9	.	Original name: ENA|EGQ6182767|EGQ6182767.1 Escherichia coli colicin
18787_6#46	ENA_MLO21192_MLO21192.1	ENA_MLO21192_MLO21192.1	1	0	27	21216	ENA_-_30	1395	1395	100	ENA_-_30.l15.c4.ctg.1	2675	982.2	.	.	.	.	.	.	.	.	.	.	.	.	.	.	.	.	.	Original name: ENA|MLO21192|MLO21192.1 Shigella flexneri colicin
18787_6#46	ENA_QPR02973_QPR02973.1	ENA_QPR02973_QPR02973.1	1	0	19	1262	ENA_-_52	543	458	99.78	ENA_-_52.l15.c30.ctg.1	1503	88.6	.	.	.	.	.	.	.	.	.	.	.	.	.	.	.	.	.	Original name: ENA|QPR02973|QPR02973.1 Escherichia coli colicin
18787_6#46	ENA_TJQ31651_TJQ31651.1	ENA_TJQ31651_TJQ31651.1	1	0	528	258	ENA_-_54	420	145	95.17	ENA_-_54.l15.c17.ctg.1	1359	23.6	0	.	p	.	0	D23E	NONSYN	67	69	GAC	758	760	GAG	61;60;58	G;A;G	61;60;58	.	Original name: ENA|TJQ31651|TJQ31651.1 Escherichia coli colicin
18787_6#46	ENA_TJQ31651_TJQ31651.1	ENA_TJQ31651_TJQ31651.1	1	0	528	258	ENA_-_54	420	145	95.17	ENA_-_54.l15.c17.ctg.1	1359	23.6	0	.	p	.	0	I34T	NONSYN	100	102	ATA	791	793	ACA	41;41;41	A;C;A	41;41;41	.	Original name: ENA|TJQ31651|TJQ31651.1 Escherichia coli colicin
18787_6#46	ENA_TJQ31651_TJQ31651.1	ENA_TJQ31651_TJQ31651.1	1	0	528	258	ENA_-_54	420	145	95.17	ENA_-_54.l15.c17.ctg.1	1359	23.6	0	.	p	.	0	S52A	NONSYN	154	156	TCC	845	847	GCC	5;5;5	G;C;C	5;5;5	.	Original name: ENA|TJQ31651|TJQ31651.1 Escherichia coli colicin
18787_6#46	ENA_TJQ31651_TJQ31651.1	ENA_TJQ31651_TJQ31651.1	1	0	528	258	ENA_-_54	420	145	95.17	ENA_-_54.l15.c17.ctg.1	1359	23.6	0	.	p	.	0	D55G	NONSYN	163	165	GAT	854	856	GGT	5;5;5	G;G;T	5;5;5	.	Original name: ENA|TJQ31651|TJQ31651.1 Escherichia coli colicinSRR number	#ariba_ref_name	ref_name	gene	var_only	flag	reads	cluster	ref_len	ref_base_assembled	pc_ident	ctg	ctg_len	ctg_cov	known_var	var_type	var_seq_type	known_var_change	has_known_var
18787_6#47	ENA_CDU39502_CDU39502.1	ENA_CDU39502_CDU39502.1	1	0	27	704	ENA_CDU39502_CDU39502	429	429	100	ENA_CDU39502_CDU39502.l15.c30.ctg.1	1636	53.4	.	.	.	.	.	.	.	.	.	.	.	.	.	.	.	.	.	Original name: ENA|CDU39502|CDU39502.1 Escherichia coli Colicin import protein
18787_6#47	ENA_EGI20509_EGI20509.1	ENA_EGI20509_EGI20509.1	1	0	27	1920	ENA_-	1401	1401	100	ENA_-.l15.c17.ctg.1	3178	75.2	.	.	.	.	.	.	.	.	.	.	.	.	.	.	.	.	.	Original name: ENA|EGI20509|EGI20509.1 Escherichia coli M718 colicin I receptor
18787_6#47	ENA_EGO8915740_EGO8915740.1	ENA_EGO8915740_EGO8915740.1	1	0	155	80	ENA_-_18	147	147	100	ENA_-_18.l6.c4.ctg.1	1056	8.5	0	HET	.	.	.	A3G	.	3	3	A	416	416	A	24	A,G	17,7	.	Original name: ENA|EGO8915740|EGO8915740.1 Escherichia coli colicin
18787_6#47	ENA_HAO0105385_HAO0105385.1	ENA_HAO0105385_HAO0105385.1	1	0	528	200	ENA_-_54	528	258	95.74	ENA_-_54.l15.c30.ctg.2	620	30.3	0	.	p	.	0	V12F	NONSYN	34	36	GTT	396	398	TTT	32;35;36	T;T;T	32;35;36	.	Original name: ENA|HAO0105385|HAO0105385.1 Escherichia coli colicin
18787_6#47	ENA_HAO0105385_HAO0105385.1	ENA_HAO0105385_HAO0105385.1	1	0	528	200	ENA_-_54	528	258	95.74	ENA_-_54.l15.c30.ctg.2	620	30.3	0	.	p	.	0	V29A	NONSYN	85	87	GTT	447	449	GCA	59;59;58	G;C;A	59;59;58	.	Original name: ENA|HAO0105385|HAO0105385.1 Escherichia coli colicin
18787_6#47	ENA_HAO0105385_HAO0105385.1	ENA_HAO0105385_HAO0105385.1	1	0	528	200	ENA_-_54	528	258	95.74	ENA_-_54.l15.c30.ctg.2	620	30.3	0	.	p	.	0	F36L	NONSYN	106	108	TTC	468	470	CTC	53;53;55	C;T;C	53;53;55	.	Original name: ENA|HAO0105385|HAO0105385.1 Escherichia coli colicin
18787_6#47	ENA_HAO0105385_HAO0105385.1	ENA_HAO0105385_HAO0105385.1	1	0	528	200	ENA_-_54	528	258	95.74	ENA_-_54.l15.c30.ctg.2	620	30.3	0	.	p	.	0	D59E	NONSYN	175	177	GAC	537	539	GAG	56;54;51	G;A;G	56;54;51	.	Original name: ENA|HAO0105385|HAO0105385.1 Escherichia coli colicin
18787_6#47	ENA_HAO0105385_HAO0105385.1	ENA_HAO0105385_HAO0105385.1	1	0	528	200	ENA_-_54	528	258	95.74	ENA_-_54.l15.c30.ctg.2	620	30.3	0	.	p	.	0	I70T	NONSYN	208	210	ATA	570	572	ACA	35;35;35	A;C;A	35;35;35	.	Original name: ENA|HAO0105385|HAO0105385.1 Escherichia coli colicin
18787_6#47	ENA_MJC27672_MJC27672.1	ENA_MJC27672_MJC27672.1	1	0	27	2304	ENA_-_39	543	543	100	ENA_-_39.l15.c17.ctg.1	1700	146.6	.	.	.	.	.	.	.	.	.	.	.	.	.	.	.	.	.	Original name: ENA|MJC27672|MJC27672.1 Shigella sonnei colicin
18787_6#47	ENA_OJL53369_OJL53369.1	ENA_OJL53369_OJL53369.1	1	0	19	14	ENA_OJL53369_OJL53369	126	93	100	ENA_OJL53369_OJL53369.l15.c4.ctg.1	180	4.9	.	.	.	.	.	.	.	.	.	.	.	.	.	.	.	.	.	Original name: ENA|OJL53369|OJL53369.1 Escherichia coli colicin
18787_6#47	ENA_QPR02973_QPR02973.1	ENA_QPR02973_QPR02973.1	1	0	19	958	ENA_-_52	543	458	99.78	ENA_-_52.l15.c30.ctg.1	1599	65.4	.	.	.	.	.	.	.	.	.	.	.	.	.	.	.	.	.	Original name: ENA|QPR02973|QPR02973.1 Escherichia coli colicin
18787_6#47	ENA_TEZ24252_TEZ24252.1	ENA_TEZ24252_TEZ24252.1	1	0	27	494	ENA_-_37	1104	1104	100	ENA_-_37.l6.c30.ctg.1	2931	18.9	.	.	.	.	.	.	.	.	.	.	.	.	.	.	.	.	.	Original name: ENA|TEZ24252|TEZ24252.1 Escherichia coli colicinSRR number	#ariba_ref_name	ref_name	gene	var_only	flag	reads	cluster	ref_len	ref_base_assembled	pc_ident	ctg	ctg_len	ctg_cov	known_var	var_type	var_seq_type	known_var_change	has_known_var
18787_6#48	ENA_AAN28375_AAN28375.1	ENA_AAN28375_AAN28375.1	1	0	539	2828	ENA_AAN28375_AAN28375	144	144	95.83	ENA_AAN28375_AAN28375.l6.c30.ctg.1	1151	302.4	0	.	p	.	0	V14A	NONSYN	40	42	GTC	572	574	GCC	858;842;829	G,T,A;C;C	856,1,1;842;829	.	Original name: ENA|AAN28375|AAN28375.1 Escherichia coli colicin lysis protein precursor
18787_6#48	ENA_AAN28375_AAN28375.1	ENA_AAN28375_AAN28375.1	1	0	539	2828	ENA_AAN28375_AAN28375	144	144	95.83	ENA_AAN28375_AAN28375.l6.c30.ctg.1	1151	302.4	0	.	p	.	0	T38S	NONSYN	112	114	ACA	644	646	TCA	720;715;706	T;C;A	720;715;706	.	Original name: ENA|AAN28375|AAN28375.1 Escherichia coli colicin lysis protein precursor
18787_6#48	ENA_AAN28375_AAN28375.1	ENA_AAN28375_AAN28375.1	1	0	539	2828	ENA_AAN28375_AAN28375	144	144	95.83	ENA_AAN28375_AAN28375.l6.c30.ctg.1	1151	302.4	0	.	p	.	0	V41L	NONSYN	121	123	GTG	653	655	CTG	615;601;592	C;T;G	615;601;592	.	Original name: ENA|AAN28375|AAN28375.1 Escherichia coli colicin lysis protein precursor
18787_6#48	ENA_ATH91132_ATH91132.1	ENA_ATH91132_ATH91132.1	1	0	528	14920	ENA_-_31	1656	1329	98.87	ENA_-_31.l15.c4.ctg.1	2348	788.1	0	.	p	.	0	N376E	NONSYN	1126	1128	AAT	1654	1656	GAA	1301;1306;1298	G,A;A,C;A,G	1300,1;1305,1;1297,1	.	Original name: ENA|ATH91132|ATH91132.1 Shigella sonnei colicin
18787_6#48	ENA_ATH91132_ATH91132.1	ENA_ATH91132_ATH91132.1	1	0	528	14920	ENA_-_31	1656	1329	98.87	ENA_-_31.l15.c4.ctg.1	2348	788.1	0	.	p	.	0	S419A	NONSYN	1255	1257	TCA	1783	1785	GCA	890;884;880	G,T;C,A;A	889,1;883,1;880	.	Original name: ENA|ATH91132|ATH91132.1 Shigella sonnei colicin
18787_6#48	ENA_ATH91132_ATH91132.1	ENA_ATH91132_ATH91132.1	1	0	528	14920	ENA_-_31	1656	1329	98.87	ENA_-_31.l15.c4.ctg.1	2348	788.1	0	.	p	.	0	S427T	NONSYN	1279	1281	TCT	1807	1809	ACT	791;783;780	A;C,T,G,A;T,A	791;779,1,2,1;777,3	.	Original name: ENA|ATH91132|ATH91132.1 Shigella sonnei colicin
18787_6#48	ENA_ATH91132_ATH91132.1	ENA_ATH91132_ATH91132.1	1	0	528	14920	ENA_-_31	1656	1329	98.87	ENA_-_31.l15.c4.ctg.1	2348	788.1	0	.	p	.	0	K438N	NONSYN	1312	1314	AAG	1840	1842	AAT	645;638;622	A;A;T,A	645;638;613,9	.	Original name: ENA|ATH91132|ATH91132.1 Shigella sonnei colicin
18787_6#48	ENA_ATH91132_ATH91132.1	ENA_ATH91132_ATH91132.1	1	0	528	14920	ENA_-_31	1656	1329	98.87	ENA_-_31.l15.c4.ctg.1	2348	788.1	0	.	p	.	0	N441D	NONSYN	1321	1323	AAC	1849	1851	GAT	603;602;603	G;A,C;T,A	603;601,1;601,2	.	Original name: ENA|ATH91132|ATH91132.1 Shigella sonnei colicin
18787_6#48	ENA_CDU39502_CDU39502.1	ENA_CDU39502_CDU39502.1	1	0	27	634	ENA_CDU39502_CDU39502	429	429	100	ENA_CDU39502_CDU39502.l6.c30.ctg.1	1582	49.7	.	.	.	.	.	.	.	.	.	.	.	.	.	.	.	.	.	Original name: ENA|CDU39502|CDU39502.1 Escherichia coli Colicin import protein
18787_6#48	ENA_EGA7312526_EGA7312526.1	ENA_EGA7312526_EGA7312526.1	1	0	27	20800	ENA_-_29	1671	1671	100	ENA_-_29.l15.c17.ctg.1	2765	933.6	.	.	.	.	.	.	.	.	.	.	.	.	.	.	.	.	.	Original name: ENA|EGA7312526|EGA7312526.1 Shigella sonnei colicin
18787_6#48	ENA_EGI20509_EGI20509.1	ENA_EGI20509_EGI20509.1	1	0	27	1974	ENA_-	1401	1401	100	ENA_-.l15.c30.ctg.1	3108	78.3	.	.	.	.	.	.	.	.	.	.	.	.	.	.	.	.	.	Original name: ENA|EGI20509|EGI20509.1 Escherichia coli M718 colicin I receptor
18787_6#48	ENA_QPR02973_QPR02973.1	ENA_QPR02973_QPR02973.1	1	0	3	958	ENA_-_52	543	458	99.78	ENA_-_52.l15.c4.ctg.1	1623	60.3	.	.	.	.	.	.	.	.	.	.	.	.	.	.	.	.	.	Original name: ENA|QPR02973|QPR02973.1 Escherichia coli colicin
18787_6#48	ENA_QPR02973_QPR02973.1	ENA_QPR02973_QPR02973.1	1	0	3	958	ENA_-_52	543	90	100	ENA_-_52.l15.c4.ctg.2	182	57.5	.	.	.	.	.	.	.	.	.	.	.	.	.	.	.	.	.	Original name: ENA|QPR02973|QPR02973.1 Escherichia coli colicin
18787_6#48	ENA_TJQ31651_TJQ31651.1	ENA_TJQ31651_TJQ31651.1	1	0	528	196	ENA_-_54	420	145	95.17	ENA_-_54.l15.c4.ctg.1	865	22.7	0	.	p	.	0	D23E	NONSYN	67	69	GAC	223	225	GAG	54;52;52	G;A;G	54;52;52	.	Original name: ENA|TJQ31651|TJQ31651.1 Escherichia coli colicin
18787_6#48	ENA_TJQ31651_TJQ31651.1	ENA_TJQ31651_TJQ31651.1	1	0	528	196	ENA_-_54	420	145	95.17	ENA_-_54.l15.c4.ctg.1	865	22.7	0	.	p	.	0	I34T	NONSYN	100	102	ATA	256	258	ACA	40;40;40	A;C;A	40;40;40	.	Original name: ENA|TJQ31651|TJQ31651.1 Escherichia coli colicin
18787_6#48	ENA_TJQ31651_TJQ31651.1	ENA_TJQ31651_TJQ31651.1	1	0	528	196	ENA_-_54	420	145	95.17	ENA_-_54.l15.c4.ctg.1	865	22.7	0	.	p	.	0	S52A	NONSYN	154	156	TCC	310	312	GCC	4;4;4	G;C;C	4;4;4	.	Original name: ENA|TJQ31651|TJQ31651.1 Escherichia coli colicin
18787_6#48	ENA_TJQ31651_TJQ31651.1	ENA_TJQ31651_TJQ31651.1	1	0	528	196	ENA_-_54	420	145	95.17	ENA_-_54.l15.c4.ctg.1	865	22.7	0	.	p	.	0	D55G	NONSYN	163	165	GAT	319	321	GGT	4;4;4	G;G;T	4;4;4	.	Original name: ENA|TJQ31651|TJQ31651.1 Escherichia coli colicinSRR number	#ariba_ref_name	ref_name	gene	var_only	flag	reads	cluster	ref_len	ref_base_assembled	pc_ident	ctg	ctg_len	ctg_cov	known_var	var_type	var_seq_type	known_var_change	has_known_var
18787_6#49	ENA_AAK67298_AAK67298.1	ENA_AAK67298_AAK67298.1	1	0	27	3914	ENA_AAK67298_AAK67298	198	198	100	ENA_AAK67298_AAK67298.l15.c17.ctg.1	1220	397.2	.	.	.	.	.	.	.	.	.	.	.	.	.	.	.	.	.	Original name: ENA|AAK67298|AAK67298.1 Shigella sonnei Cjl
18787_6#49	ENA_AAK67300_AAK67300.1	ENA_AAK67300_AAK67300.1	1	0	27	6394	ENA_AAK67300_AAK67300	390	390	100	ENA_AAK67300_AAK67300.l15.c17.ctg.1	1477	536.6	.	.	.	.	.	.	.	.	.	.	.	.	.	.	.	.	.	Original name: ENA|AAK67300|AAK67300.1 Shigella sonnei Cji
18787_6#49	ENA_AAN28375_AAN28375.1	ENA_AAN28375_AAN28375.1	1	0	539	1104	ENA_AAN28375_AAN28375	144	144	95.14	ENA_AAN28375_AAN28375.l15.c17.ctg.1	239	288.7	0	.	p	.	0	G6W	NONSYN	16	18	GGG	16	18	TGG	60;77;90	T,G;G;G,T	58,1;76;88,1	.	Original name: ENA|AAN28375|AAN28375.1 Escherichia coli colicin lysis protein precursor
18787_6#49	ENA_AAN28375_AAN28375.1	ENA_AAN28375_AAN28375.1	1	0	539	1104	ENA_AAN28375_AAN28375	144	144	95.14	ENA_AAN28375_AAN28375.l15.c17.ctg.1	239	288.7	0	.	p	.	0	V14A	NONSYN	40	42	GTC	40	42	GCC	131;131;131	G;C,T;C	130;129,1;130	.	Original name: ENA|AAN28375|AAN28375.1 Escherichia coli colicin lysis protein precursor
18787_6#49	ENA_AAN28375_AAN28375.1	ENA_AAN28375_AAN28375.1	1	0	539	1104	ENA_AAN28375_AAN28375	144	144	95.14	ENA_AAN28375_AAN28375.l15.c17.ctg.1	239	288.7	0	.	p	.	0	T38S	NONSYN	112	114	ACA	112	114	TCA	552;552;552	T,A;C;A,C	551,1;552;551,1	.	Original name: ENA|AAN28375|AAN28375.1 Escherichia coli colicin lysis protein precursor
18787_6#49	ENA_AAN28375_AAN28375.1	ENA_AAN28375_AAN28375.1	1	0	539	1104	ENA_AAN28375_AAN28375	144	144	95.14	ENA_AAN28375_AAN28375.l15.c17.ctg.1	239	288.7	0	.	p	.	0	V41L	NONSYN	121	123	GTG	121	123	CTG	552;551;551	C,T;T;G	550,1;550;550	.	Original name: ENA|AAN28375|AAN28375.1 Escherichia coli colicin lysis protein precursor
18787_6#49	ENA_ATH91132_ATH91132.1	ENA_ATH91132_ATH91132.1	1	0	528	12898	ENA_-_31	1656	1329	98.19	ENA_-_31.l15.c4.ctg.1	2353	679.5	0	.	p	.	0	L103fs	FSHIFT	307	307	C	882	882	T	825	T,G	822,3	.	Original name: ENA|ATH91132|ATH91132.1 Shigella sonnei colicin
18787_6#49	ENA_CAC41014_CAC41014.1	ENA_CAC41014_CAC41014.1	1	0	27	5072	ENA_-_12	285	285	100	ENA_-_12.l15.c4.ctg.1	1473	428.1	.	.	.	.	.	.	.	.	.	.	.	.	.	.	.	.	.	Original name: ENA|CAC41014|CAC41014.1 Shigella sonnei colicin type 7
18787_6#49	ENA_CDU39502_CDU39502.1	ENA_CDU39502_CDU39502.1	1	0	27	702	ENA_CDU39502_CDU39502	429	429	100	ENA_CDU39502_CDU39502.l15.c4.ctg.1	1546	56.2	.	.	.	.	.	.	.	.	.	.	.	.	.	.	.	.	.	Original name: ENA|CDU39502|CDU39502.1 Escherichia coli Colicin import protein
18787_6#49	ENA_EGI20509_EGI20509.1	ENA_EGI20509_EGI20509.1	1	0	27	2020	ENA_-	1401	1401	100	ENA_-.l15.c4.ctg.1	3177	78.7	.	.	.	.	.	.	.	.	.	.	.	.	.	.	.	.	.	Original name: ENA|EGI20509|EGI20509.1 Escherichia coli M718 colicin I receptor
18787_6#49	ENA_EGO7375789_EGO7375789.1	ENA_EGO7375789_EGO7375789.1	1	0	16	150	ENA_-_37	1089	92	98.91	ENA_-_37.l15.c17.ctg.2	193	33.6	.	.	.	.	.	.	.	.	.	.	.	.	.	.	.	.	.	Original name: ENA|EGO7375789|EGO7375789.1 Salmonella enterica colicin
18787_6#49	ENA_MMX53677_MMX53677.1	ENA_MMX53677_MMX53677.1	1	0	531	17888	ENA_-_29	1671	1671	99.52	ENA_-_29.l15.c4.ctg.1	2674	829.1	0	.	p	.	0	L103fs	FSHIFT	307	307	C	800	800	T	823	T,G	820,3	.	Original name: ENA|MMX53677|MMX53677.1 Shigella sonnei colicin
18787_6#49	ENA_QPR02973_QPR02973.1	ENA_QPR02973_QPR02973.1	1	0	3	942	ENA_-_52	543	458	99.78	ENA_-_52.l15.c4.ctg.1	1525	64.7	.	.	.	.	.	.	.	.	.	.	.	.	.	.	.	.	.	Original name: ENA|QPR02973|QPR02973.1 Escherichia coli colicin
18787_6#49	ENA_QPR02973_QPR02973.1	ENA_QPR02973_QPR02973.1	1	0	3	942	ENA_-_52	543	90	100	ENA_-_52.l15.c4.ctg.3	180	51.3	.	.	.	.	.	.	.	.	.	.	.	.	.	.	.	.	.	Original name: ENA|QPR02973|QPR02973.1 Escherichia coli colicin
18787_6#49	ENA_RBY13381_RBY13381.1	ENA_RBY13381_RBY13381.1	1	0	16	74	ENA_-_18	147	70	100	ENA_-_18.l15.c4.ctg.3	168	27.5	.	.	.	.	.	.	.	.	.	.	.	.	.	.	.	.	.	Original name: ENA|RBY13381|RBY13381.1 Escherichia coli colicin
18787_6#49	ENA_TJQ31651_TJQ31651.1	ENA_TJQ31651_TJQ31651.1	1	0	528	210	ENA_-_54	420	145	95.17	ENA_-_54.l15.c30.ctg.1	995	24.7	0	.	p	.	0	D23E	NONSYN	67	69	GAC	472	474	GAG	59;58;58	G;A;G	59;58;58	.	Original name: ENA|TJQ31651|TJQ31651.1 Escherichia coli colicin
18787_6#49	ENA_TJQ31651_TJQ31651.1	ENA_TJQ31651_TJQ31651.1	1	0	528	210	ENA_-_54	420	145	95.17	ENA_-_54.l15.c30.ctg.1	995	24.7	0	.	p	.	0	I34T	NONSYN	100	102	ATA	505	507	ACA	41;41;41	A;C;A	41;41;41	.	Original name: ENA|TJQ31651|TJQ31651.1 Escherichia coli colicin
18787_6#49	ENA_TJQ31651_TJQ31651.1	ENA_TJQ31651_TJQ31651.1	1	0	528	210	ENA_-_54	420	145	95.17	ENA_-_54.l15.c30.ctg.1	995	24.7	0	.	p	.	0	S52A	NONSYN	154	156	TCC	559	561	GCC	5;5;5	G;C;C	5;5;5	.	Original name: ENA|TJQ31651|TJQ31651.1 Escherichia coli colicin
18787_6#49	ENA_TJQ31651_TJQ31651.1	ENA_TJQ31651_TJQ31651.1	1	0	528	210	ENA_-_54	420	145	95.17	ENA_-_54.l15.c30.ctg.1	995	24.7	0	.	p	.	0	D55G	NONSYN	163	165	GAT	568	570	GGT	6;6;5	G;G;T	6;6;5	.	Original name: ENA|TJQ31651|TJQ31651.1 Escherichia coli colicinSRR number	#ariba_ref_name	ref_name	gene	var_only	flag	reads	cluster	ref_len	ref_base_assembled	pc_ident	ctg	ctg_len	ctg_cov	known_var	var_type	var_seq_type	known_var_change	has_known_var
18787_6#5	ENA_AAK67298_AAK67298.1	ENA_AAK67298_AAK67298.1	1	0	27	6840	ENA_AAK67298_AAK67298	198	198	100	ENA_AAK67298_AAK67298.l15.c4.ctg.1	1300	651.4	.	.	.	.	.	.	.	.	.	.	.	.	.	.	.	.	.	Original name: ENA|AAK67298|AAK67298.1 Shigella sonnei Cjl
18787_6#5	ENA_AAK67300_AAK67300.1	ENA_AAK67300_AAK67300.1	1	0	27	11616	ENA_AAK67300_AAK67300	390	390	100	ENA_AAK67300_AAK67300.l15.c30.ctg.1	1504	959.4	.	.	.	.	.	.	.	.	.	.	.	.	.	.	.	.	.	Original name: ENA|AAK67300|AAK67300.1 Shigella sonnei Cji
18787_6#5	ENA_AAN28374_AAN28374.1	ENA_AAN28374_AAN28374.1	1	0	539	6668	ENA_AAN28374_AAN28374	261	261	98.46	ENA_AAN28374_AAN28374.l15.c4.ctg.1	1525	544.2	0	.	p	.	0	P81S	NONSYN	241	243	CCA	912	914	TCA	941;929;924	T;C;A	940;928;923	.	Original name: ENA|AAN28374|AAN28374.1 Escherichia coli colicin immunity protein
18787_6#5	ENA_AAN28375_AAN28375.1	ENA_AAN28375_AAN28375.1	1	0	539	4040	ENA_AAN28375_AAN28375	144	144	97.92	ENA_AAN28375_AAN28375.l15.c4.ctg.1	1296	387.8	0	.	p	.	0	A18S	NONSYN	52	54	GCT	669	671	TCT	1235;1236;1240	T,G;C;T	1234,1;1236;1240	.	Original name: ENA|AAN28375|AAN28375.1 Escherichia coli colicin lysis protein precursor
18787_6#5	ENA_CAC41014_CAC41014.1	ENA_CAC41014_CAC41014.1	1	0	27	9072	ENA_-_12	285	285	100	ENA_-_12.l15.c4.ctg.1	1439	783	.	.	.	.	.	.	.	.	.	.	.	.	.	.	.	.	.	Original name: ENA|CAC41014|CAC41014.1 Shigella sonnei colicin type 7
18787_6#5	ENA_CDU39502_CDU39502.1	ENA_CDU39502_CDU39502.1	1	0	27	800	ENA_CDU39502_CDU39502	429	429	100	ENA_CDU39502_CDU39502.l6.c17.ctg.1	1531	64.9	.	.	.	.	.	.	.	.	.	.	.	.	.	.	.	.	.	Original name: ENA|CDU39502|CDU39502.1 Escherichia coli Colicin import protein
18787_6#5	ENA_EFY8685335_EFY8685335.1	ENA_EFY8685335_EFY8685335.1	1	0	528	16918	ENA_-_31	1656	1278	99.53	ENA_-_31.l15.c17.ctg.1	2343	896.1	0	.	p	.	0	G69S	NONSYN	205	207	GGT	814	816	AGT	974;974;984	A;G;T,G,A	974;974;982,1,1	.	Original name: ENA|EFY8685335|EFY8685335.1 Shigella sonnei colicin
18787_6#5	ENA_EFY8685335_EFY8685335.1	ENA_EFY8685335_EFY8685335.1	1	0	528	16918	ENA_-_31	1656	1278	99.53	ENA_-_31.l15.c17.ctg.1	2343	896.1	0	.	p	.	0	N376D	NONSYN	1126	1128	AAT	1735	1737	GAT	1525;1531;1524	G;A,G;T,G	1525;1530,1;1523,1	.	Original name: ENA|EFY8685335|EFY8685335.1 Shigella sonnei colicin
18787_6#5	ENA_EFY8685335_EFY8685335.1	ENA_EFY8685335_EFY8685335.1	1	0	528	16918	ENA_-_31	1656	1278	99.53	ENA_-_31.l15.c17.ctg.1	2343	896.1	0	.	p	.	0	K418M	NONSYN	1252	1254	AAG	1861	1863	ATG	958;961;960	A;T,G,A;G	958;958,2,1;960	.	Original name: ENA|EFY8685335|EFY8685335.1 Shigella sonnei colicin
18787_6#5	ENA_EGI20509_EGI20509.1	ENA_EGI20509_EGI20509.1	1	0	27	2246	ENA_-	1401	1401	100	ENA_-.l15.c4.ctg.1	3280	84.9	.	.	.	.	.	.	.	.	.	.	.	.	.	.	.	.	.	Original name: ENA|EGI20509|EGI20509.1 Escherichia coli M718 colicin I receptor
18787_6#5	ENA_QBJ61514_QBJ61514.1	ENA_QBJ61514_QBJ61514.1	1	0	27	25016	ENA_-_20	1746	1746	100	ENA_-_20.l15.c4.ctg.1	2802	1106.9	.	.	.	.	.	.	.	.	.	.	.	.	.	.	.	.	.	Original name: ENA|QBJ61514|QBJ61514.1 Shigella sonnei colicin
18787_6#5	ENA_QPR02973_QPR02973.1	ENA_QPR02973_QPR02973.1	1	0	19	1148	ENA_-_52	543	458	99.78	ENA_-_52.l15.c30.ctg.1	1461	81.2	.	.	.	.	.	.	.	.	.	.	.	.	.	.	.	.	.	Original name: ENA|QPR02973|QPR02973.1 Escherichia coli colicin
18787_6#5	ENA_TJQ31651_TJQ31651.1	ENA_TJQ31651_TJQ31651.1	1	0	528	296	ENA_-_54	420	145	95.17	ENA_-_54.l15.c4.ctg.1	1420	26	0	.	p	.	0	D23E	NONSYN	67	69	GAC	742	744	GAG	62;61;61	G;A;G	62;61;61	.	Original name: ENA|TJQ31651|TJQ31651.1 Escherichia coli colicin
18787_6#5	ENA_TJQ31651_TJQ31651.1	ENA_TJQ31651_TJQ31651.1	1	0	528	296	ENA_-_54	420	145	95.17	ENA_-_54.l15.c4.ctg.1	1420	26	0	.	p	.	0	I34T	NONSYN	100	102	ATA	775	777	ACA	47;47;47	A;C;A	47;47;47	.	Original name: ENA|TJQ31651|TJQ31651.1 Escherichia coli colicin
18787_6#5	ENA_TJQ31651_TJQ31651.1	ENA_TJQ31651_TJQ31651.1	1	0	528	296	ENA_-_54	420	145	95.17	ENA_-_54.l15.c4.ctg.1	1420	26	0	.	p	.	0	S52A	NONSYN	154	156	TCC	829	831	GCC	2;2;2	G;C;C	2;2;2	.	Original name: ENA|TJQ31651|TJQ31651.1 Escherichia coli colicin
18787_6#5	ENA_TJQ31651_TJQ31651.1	ENA_TJQ31651_TJQ31651.1	1	0	528	296	ENA_-_54	420	145	95.17	ENA_-_54.l15.c4.ctg.1	1420	26	0	.	p	.	0	D55G	NONSYN	163	165	GAT	838	840	GGT	3;3;3	G;G;T	3;3;3	.	Original name: ENA|TJQ31651|TJQ31651.1 Escherichia coli colicinSRR number	#ariba_ref_name	ref_name	gene	var_only	flag	reads	cluster	ref_len	ref_base_assembled	pc_ident	ctg	ctg_len	ctg_cov	known_var	var_type	var_seq_type	known_var_change	has_known_var
18787_6#50	ENA_AAK67298_AAK67298.1	ENA_AAK67298_AAK67298.1	1	0	27	2748	ENA_AAK67298_AAK67298	198	198	100	ENA_AAK67298_AAK67298.l15.c30.ctg.1	1350	252.5	.	.	.	.	.	.	.	.	.	.	.	.	.	.	.	.	.	Original name: ENA|AAK67298|AAK67298.1 Shigella sonnei Cjl
18787_6#50	ENA_AAK67300_AAK67300.1	ENA_AAK67300_AAK67300.1	1	0	27	5104	ENA_AAK67300_AAK67300	390	390	100	ENA_AAK67300_AAK67300.l15.c17.ctg.1	1531	414.6	.	.	.	.	.	.	.	.	.	.	.	.	.	.	.	.	.	Original name: ENA|AAK67300|AAK67300.1 Shigella sonnei Cji
18787_6#50	ENA_AAN28374_AAN28374.1	ENA_AAN28374_AAN28374.1	1	0	539	6296	ENA_AAN28374_AAN28374	261	261	98.46	ENA_AAN28374_AAN28374.l15.c4.ctg.1	1402	558.7	0	.	p	.	0	P81S	NONSYN	241	243	CCA	813	815	TCA	891;887;875	T,G;C;A	889,1;886;874	.	Original name: ENA|AAN28374|AAN28374.1 Escherichia coli colicin immunity protein
18787_6#50	ENA_AAN28375_AAN28375.1	ENA_AAN28375_AAN28375.1	1	0	539	3868	ENA_AAN28375_AAN28375	144	144	97.92	ENA_AAN28375_AAN28375.l15.c30.ctg.1	1307	367.9	0	.	p	.	0	A18S	NONSYN	52	54	GCT	611	613	TCT	1185;1181;1183	T,C;C;T	1184,1;1181;1183	.	Original name: ENA|AAN28375|AAN28375.1 Escherichia coli colicin lysis protein precursor
18787_6#50	ENA_CAC41014_CAC41014.1	ENA_CAC41014_CAC41014.1	1	0	27	3904	ENA_-_12	285	285	100	ENA_-_12.l15.c4.ctg.1	1444	336.3	.	.	.	.	.	.	.	.	.	.	.	.	.	.	.	.	.	Original name: ENA|CAC41014|CAC41014.1 Shigella sonnei colicin type 7
18787_6#50	ENA_CDU39502_CDU39502.1	ENA_CDU39502_CDU39502.1	1	0	27	696	ENA_CDU39502_CDU39502	429	429	100	ENA_CDU39502_CDU39502.l15.c4.ctg.1	1510	57.2	.	.	.	.	.	.	.	.	.	.	.	.	.	.	.	.	.	Original name: ENA|CDU39502|CDU39502.1 Escherichia coli Colicin import protein
18787_6#50	ENA_EFY8685335_EFY8685335.1	ENA_EFY8685335_EFY8685335.1	1	0	528	16528	ENA_-_31	1656	1278	99.53	ENA_-_31.l6.c30.ctg.1	2229	920.5	0	.	p	.	0	G69S	NONSYN	205	207	GGT	725	727	AGT	1003;1012;1006	A,G,C;G,T;T,G	1001,1,1;1009,3;1004,2	.	Original name: ENA|EFY8685335|EFY8685335.1 Shigella sonnei colicin
18787_6#50	ENA_EFY8685335_EFY8685335.1	ENA_EFY8685335_EFY8685335.1	1	0	528	16528	ENA_-_31	1656	1278	99.53	ENA_-_31.l6.c30.ctg.1	2229	920.5	0	.	p	.	0	N376D	NONSYN	1126	1128	AAT	1646	1648	GAT	1484;1484;1479	G;A;T,G	1484;1484;1476,3	.	Original name: ENA|EFY8685335|EFY8685335.1 Shigella sonnei colicin
18787_6#50	ENA_EFY8685335_EFY8685335.1	ENA_EFY8685335_EFY8685335.1	1	0	528	16528	ENA_-_31	1656	1278	99.53	ENA_-_31.l6.c30.ctg.1	2229	920.5	0	.	p	.	0	K418M	NONSYN	1252	1254	AAG	1772	1774	ATG	927;923;915	A;T;G	927;923;915	.	Original name: ENA|EFY8685335|EFY8685335.1 Shigella sonnei colicin
18787_6#50	ENA_EGI20509_EGI20509.1	ENA_EGI20509_EGI20509.1	1	0	27	1960	ENA_-	1401	1401	100	ENA_-.l15.c4.ctg.1	3228	75.4	.	.	.	.	.	.	.	.	.	.	.	.	.	.	.	.	.	Original name: ENA|EGI20509|EGI20509.1 Escherichia coli M718 colicin I receptor
18787_6#50	ENA_EGO7375789_EGO7375789.1	ENA_EGO7375789_EGO7375789.1	1	0	16	182	ENA_-_37	1089	92	98.91	ENA_-_37.l15.c30.ctg.2	237	38.2	.	.	.	.	.	.	.	.	.	.	.	.	.	.	.	.	.	Original name: ENA|EGO7375789|EGO7375789.1 Salmonella enterica colicin
18787_6#50	ENA_QBJ61514_QBJ61514.1	ENA_QBJ61514_QBJ61514.1	1	0	27	24202	ENA_-_20	1746	1746	100	ENA_-_20.l15.c4.ctg.1	2823	1063.1	.	.	.	.	.	.	.	.	.	.	.	.	.	.	.	.	.	Original name: ENA|QBJ61514|QBJ61514.1 Shigella sonnei colicin
18787_6#50	ENA_QPR02973_QPR02973.1	ENA_QPR02973_QPR02973.1	1	0	19	1076	ENA_-_52	543	458	99.78	ENA_-_52.l15.c30.ctg.1	1535	72.9	.	.	.	.	.	.	.	.	.	.	.	.	.	.	.	.	.	Original name: ENA|QPR02973|QPR02973.1 Escherichia coli colicin
18787_6#50	ENA_TJQ31651_TJQ31651.1	ENA_TJQ31651_TJQ31651.1	1	0	528	268	ENA_-_54	420	145	95.17	ENA_-_54.l15.c4.ctg.1	1306	25.5	0	.	p	.	0	D23E	NONSYN	67	69	GAC	728	730	GAG	62;60;59	G;A;G	62;60;59	.	Original name: ENA|TJQ31651|TJQ31651.1 Escherichia coli colicin
18787_6#50	ENA_TJQ31651_TJQ31651.1	ENA_TJQ31651_TJQ31651.1	1	0	528	268	ENA_-_54	420	145	95.17	ENA_-_54.l15.c4.ctg.1	1306	25.5	0	.	p	.	0	I34T	NONSYN	100	102	ATA	761	763	ACA	44;44;44	A;C,T;A	44;43,1;44	.	Original name: ENA|TJQ31651|TJQ31651.1 Escherichia coli colicin
18787_6#50	ENA_TJQ31651_TJQ31651.1	ENA_TJQ31651_TJQ31651.1	1	0	528	268	ENA_-_54	420	145	95.17	ENA_-_54.l15.c4.ctg.1	1306	25.5	0	.	p	.	0	S52A	NONSYN	154	156	TCC	815	817	GCC	4;4;5	G;C;C	4;4;5	.	Original name: ENA|TJQ31651|TJQ31651.1 Escherichia coli colicin
18787_6#50	ENA_TJQ31651_TJQ31651.1	ENA_TJQ31651_TJQ31651.1	1	0	528	268	ENA_-_54	420	145	95.17	ENA_-_54.l15.c4.ctg.1	1306	25.5	0	.	p	.	0	D55G	NONSYN	163	165	GAT	824	826	GGT	5;5;5	G;G;T	5;5;5	.	Original name: ENA|TJQ31651|TJQ31651.1 Escherichia coli colicinSRR number	#ariba_ref_name	ref_name	gene	var_only	flag	reads	cluster	ref_len	ref_base_assembled	pc_ident	ctg	ctg_len	ctg_cov	known_var	var_type	var_seq_type	known_var_change	has_known_var
18787_6#51	ENA_AAN28374_AAN28374.1	ENA_AAN28374_AAN28374.1	1	0	539	6808	ENA_AAN28374_AAN28374	261	261	98.46	ENA_AAN28374_AAN28374.l15.c4.ctg.1	1307	646.2	0	.	p	.	0	P81S	NONSYN	241	243	CCA	786	788	TCA	924;920;916	T,G;C;A	923,1;920;916	.	Original name: ENA|AAN28374|AAN28374.1 Escherichia coli colicin immunity protein
18787_6#51	ENA_AAN28375_AAN28375.1	ENA_AAN28375_AAN28375.1	1	0	539	4054	ENA_AAN28375_AAN28375	144	144	97.92	ENA_AAN28375_AAN28375.l15.c4.ctg.1	1333	378.2	0	.	p	.	0	A18S	NONSYN	52	54	GCT	622	624	TCT	1277;1286;1292	T;C,A;T,G,A	1277;1285,1;1290,1,1	.	Original name: ENA|AAN28375|AAN28375.1 Escherichia coli colicin lysis protein precursor
18787_6#51	ENA_CDU39502_CDU39502.1	ENA_CDU39502_CDU39502.1	1	0	27	714	ENA_CDU39502_CDU39502	429	429	100	ENA_CDU39502_CDU39502.l15.c4.ctg.1	1594	55.8	.	.	.	.	.	.	.	.	.	.	.	.	.	.	.	.	.	Original name: ENA|CDU39502|CDU39502.1 Escherichia coli Colicin import protein
18787_6#51	ENA_EFY8685335_EFY8685335.1	ENA_EFY8685335_EFY8685335.1	1	0	528	16692	ENA_-_31	1656	1278	99.53	ENA_-_31.l15.c4.ctg.1	2513	824.1	0	.	p	.	0	G69S	NONSYN	205	207	GGT	885	887	AGT	1006;1013;1020	A,T,G;G;T,A,G	1002,2,2;1013;1018,1,1	.	Original name: ENA|EFY8685335|EFY8685335.1 Shigella sonnei colicin
18787_6#51	ENA_EFY8685335_EFY8685335.1	ENA_EFY8685335_EFY8685335.1	1	0	528	16692	ENA_-_31	1656	1278	99.53	ENA_-_31.l15.c4.ctg.1	2513	824.1	0	.	p	.	0	N376D	NONSYN	1126	1128	AAT	1806	1808	GAT	1447;1454;1466	G,C,T;A;T,G,A	1445,1,1;1454;1464,1,1	.	Original name: ENA|EFY8685335|EFY8685335.1 Shigella sonnei colicin
18787_6#51	ENA_EFY8685335_EFY8685335.1	ENA_EFY8685335_EFY8685335.1	1	0	528	16692	ENA_-_31	1656	1278	99.53	ENA_-_31.l15.c4.ctg.1	2513	824.1	0	.	p	.	0	K418M	NONSYN	1252	1254	AAG	1932	1934	ATG	972;958;963	A,G;T,G;G	971,1;955,3;963	.	Original name: ENA|EFY8685335|EFY8685335.1 Shigella sonnei colicin
18787_6#51	ENA_EGI20509_EGI20509.1	ENA_EGI20509_EGI20509.1	1	0	27	2000	ENA_-	1401	1401	100	ENA_-.l15.c30.ctg.1	2919	83.2	.	.	.	.	.	.	.	.	.	.	.	.	.	.	.	.	.	Original name: ENA|EGI20509|EGI20509.1 Escherichia coli M718 colicin I receptor
18787_6#51	ENA_QBJ61514_QBJ61514.1	ENA_QBJ61514_QBJ61514.1	1	0	27	24620	ENA_-_20	1746	1746	100	ENA_-_20.l15.c17.ctg.1	2826	1078.5	.	.	.	.	.	.	.	.	.	.	.	.	.	.	.	.	.	Original name: ENA|QBJ61514|QBJ61514.1 Shigella sonnei colicin
18787_6#51	ENA_QPR02973_QPR02973.1	ENA_QPR02973_QPR02973.1	1	0	19	998	ENA_-_52	543	458	99.78	ENA_-_52.l15.c30.ctg.1	1620	66.1	.	.	.	.	.	.	.	.	.	.	.	.	.	.	.	.	.	Original name: ENA|QPR02973|QPR02973.1 Escherichia coli colicin
18787_6#51	ENA_TJQ31651_TJQ31651.1	ENA_TJQ31651_TJQ31651.1	1	0	528	216	ENA_-_54	420	145	95.17	ENA_-_54.l15.c30.ctg.1	1336	20.1	0	.	p	.	0	D23E	NONSYN	67	69	GAC	786	788	GAG	43;43;42	G;A;G	43;43;42	.	Original name: ENA|TJQ31651|TJQ31651.1 Escherichia coli colicin
18787_6#51	ENA_TJQ31651_TJQ31651.1	ENA_TJQ31651_TJQ31651.1	1	0	528	216	ENA_-_54	420	145	95.17	ENA_-_54.l15.c30.ctg.1	1336	20.1	0	.	p	.	0	I34T	NONSYN	100	102	ATA	819	821	ACA	29;29;29	A;C;A	29;29;29	.	Original name: ENA|TJQ31651|TJQ31651.1 Escherichia coli colicin
18787_6#51	ENA_TJQ31651_TJQ31651.1	ENA_TJQ31651_TJQ31651.1	1	0	528	216	ENA_-_54	420	145	95.17	ENA_-_54.l15.c30.ctg.1	1336	20.1	0	.	p	.	0	S52A	NONSYN	154	156	TCC	873	875	GCC	6;6;6	G;C;C	6;6;6	.	Original name: ENA|TJQ31651|TJQ31651.1 Escherichia coli colicin
18787_6#51	ENA_TJQ31651_TJQ31651.1	ENA_TJQ31651_TJQ31651.1	1	0	528	216	ENA_-_54	420	145	95.17	ENA_-_54.l15.c30.ctg.1	1336	20.1	0	.	p	.	0	D55G	NONSYN	163	165	GAT	882	884	GGT	8;9;9	G;G;T	8;9;9	.	Original name: ENA|TJQ31651|TJQ31651.1 Escherichia coli colicinSRR number	#ariba_ref_name	ref_name	gene	var_only	flag	reads	cluster	ref_len	ref_base_assembled	pc_ident	ctg	ctg_len	ctg_cov	known_var	var_type	var_seq_type	known_var_change	has_known_var
18787_6#52	ENA_AAN28374_AAN28374.1	ENA_AAN28374_AAN28374.1	1	0	539	6232	ENA_AAN28374_AAN28374	261	261	98.46	ENA_AAN28374_AAN28374.l15.c30.ctg.1	1389	555.6	0	.	p	.	0	P81S	NONSYN	241	243	CCA	841	843	TCA	800;787;780	T;C;A	799;786;779	.	Original name: ENA|AAN28374|AAN28374.1 Escherichia coli colicin immunity protein
18787_6#52	ENA_AAN28375_AAN28375.1	ENA_AAN28375_AAN28375.1	1	0	539	4170	ENA_AAN28375_AAN28375	144	144	97.92	ENA_AAN28375_AAN28375.l15.c4.ctg.1	1370	377.6	0	.	p	.	0	A18S	NONSYN	52	54	GCT	675	677	TCT	1290;1301;1305	T,G;C,T,A;T	1288,2;1299,1,1;1305	.	Original name: ENA|AAN28375|AAN28375.1 Escherichia coli colicin lysis protein precursor
18787_6#52	ENA_CDU39502_CDU39502.1	ENA_CDU39502_CDU39502.1	1	0	27	694	ENA_CDU39502_CDU39502	429	429	100	ENA_CDU39502_CDU39502.l15.c17.ctg.1	1481	58	.	.	.	.	.	.	.	.	.	.	.	.	.	.	.	.	.	Original name: ENA|CDU39502|CDU39502.1 Escherichia coli Colicin import protein
18787_6#52	ENA_EFY8685335_EFY8685335.1	ENA_EFY8685335_EFY8685335.1	1	0	528	15264	ENA_-_31	1656	1278	99.53	ENA_-_31.l15.c30.ctg.1	2465	768	0	.	p	.	0	G69S	NONSYN	205	207	GGT	824	826	AGT	928;940;953	A,G;G;T,A	927,1;940;952,1	.	Original name: ENA|EFY8685335|EFY8685335.1 Shigella sonnei colicin
18787_6#52	ENA_EFY8685335_EFY8685335.1	ENA_EFY8685335_EFY8685335.1	1	0	528	15264	ENA_-_31	1656	1278	99.53	ENA_-_31.l15.c30.ctg.1	2465	768	0	.	p	.	0	N376D	NONSYN	1126	1128	AAT	1745	1747	GAT	1382;1387;1390	G,T;A;T,G	1381,1;1387;1388,2	.	Original name: ENA|EFY8685335|EFY8685335.1 Shigella sonnei colicin
18787_6#52	ENA_EFY8685335_EFY8685335.1	ENA_EFY8685335_EFY8685335.1	1	0	528	15264	ENA_-_31	1656	1278	99.53	ENA_-_31.l15.c30.ctg.1	2465	768	0	.	p	.	0	K418M	NONSYN	1252	1254	AAG	1871	1873	ATG	890;880;887	A,G;T,G,A;G	887,3;878,1,1;887	.	Original name: ENA|EFY8685335|EFY8685335.1 Shigella sonnei colicin
18787_6#52	ENA_EGI20509_EGI20509.1	ENA_EGI20509_EGI20509.1	1	0	27	1712	ENA_-	1401	1401	100	ENA_-.l15.c30.ctg.1	3028	69.4	.	.	.	.	.	.	.	.	.	.	.	.	.	.	.	.	.	Original name: ENA|EGI20509|EGI20509.1 Escherichia coli M718 colicin I receptor
18787_6#52	ENA_QBJ61514_QBJ61514.1	ENA_QBJ61514_QBJ61514.1	1	0	27	22770	ENA_-_20	1746	1746	100	ENA_-_20.l15.c4.ctg.1	2890	975.1	.	.	.	.	.	.	.	.	.	.	.	.	.	.	.	.	.	Original name: ENA|QBJ61514|QBJ61514.1 Shigella sonnei colicin
18787_6#52	ENA_QPR02973_QPR02973.1	ENA_QPR02973_QPR02973.1	1	0	19	910	ENA_-_52	543	458	99.78	ENA_-_52.l15.c30.ctg.1	1621	59.3	.	.	.	.	.	.	.	.	.	.	.	.	.	.	.	.	.	Original name: ENA|QPR02973|QPR02973.1 Escherichia coli colicin
18787_6#52	ENA_TJQ31651_TJQ31651.1	ENA_TJQ31651_TJQ31651.1	1	0	528	236	ENA_-_54	420	145	95.17	ENA_-_54.l15.c17.ctg.1	1371	21.4	0	.	p	.	0	D23E	NONSYN	67	69	GAC	833	835	GAG	54;54;52	G;A;G	54;54;52	.	Original name: ENA|TJQ31651|TJQ31651.1 Escherichia coli colicin
18787_6#52	ENA_TJQ31651_TJQ31651.1	ENA_TJQ31651_TJQ31651.1	1	0	528	236	ENA_-_54	420	145	95.17	ENA_-_54.l15.c17.ctg.1	1371	21.4	0	.	p	.	0	I34T	NONSYN	100	102	ATA	866	868	ACA	39;39;39	A;C;A	39;39;39	.	Original name: ENA|TJQ31651|TJQ31651.1 Escherichia coli colicin
18787_6#52	ENA_TJQ31651_TJQ31651.1	ENA_TJQ31651_TJQ31651.1	1	0	528	236	ENA_-_54	420	145	95.17	ENA_-_54.l15.c17.ctg.1	1371	21.4	0	.	p	.	0	S52A	NONSYN	154	156	TCC	920	922	GCC	2;2;2	G;C;C	2;2;2	.	Original name: ENA|TJQ31651|TJQ31651.1 Escherichia coli colicin
18787_6#52	ENA_TJQ31651_TJQ31651.1	ENA_TJQ31651_TJQ31651.1	1	0	528	236	ENA_-_54	420	145	95.17	ENA_-_54.l15.c17.ctg.1	1371	21.4	0	.	p	.	0	D55G	NONSYN	163	165	GAT	929	931	GGT	3;3;3	G;G;T	3;3;3	.	Original name: ENA|TJQ31651|TJQ31651.1 Escherichia coli colicinSRR number	#ariba_ref_name	ref_name	gene	var_only	flag	reads	cluster	ref_len	ref_base_assembled	pc_ident	ctg	ctg_len	ctg_cov	known_var	var_type	var_seq_type	known_var_change	has_known_var
18787_6#53	ENA_CDU39502_CDU39502.1	ENA_CDU39502_CDU39502.1	1	0	27	550	ENA_CDU39502_CDU39502	429	429	100	ENA_CDU39502_CDU39502.l6.c4.ctg.1	1531	44.4	.	.	.	.	.	.	.	.	.	.	.	.	.	.	.	.	.	Original name: ENA|CDU39502|CDU39502.1 Escherichia coli Colicin import protein
18787_6#53	ENA_EFB3735259_EFB3735259.1	ENA_EFB3735259_EFB3735259.1	1	0	27	2234	ENA_-_37	126	126	100	ENA_-_37.l15.c30.ctg.1	2608	99.3	.	.	.	.	.	.	.	.	.	.	.	.	.	.	.	.	.	Original name: ENA|EFB3735259|EFB3735259.1 Escherichia coli colicin
18787_6#53	ENA_EGI20509_EGI20509.1	ENA_EGI20509_EGI20509.1	1	0	27	1942	ENA_-	1401	1401	100	ENA_-.l6.c30.ctg.1	3278	73.2	.	.	.	.	.	.	.	.	.	.	.	.	.	.	.	.	.	Original name: ENA|EGI20509|EGI20509.1 Escherichia coli M718 colicin I receptor
18787_6#53	ENA_HAL4276437_HAL4276437.1	ENA_HAL4276437_HAL4276437.1	1	0	528	806	ENA_-_48	1332	664	98.34	ENA_-_48.l6.c30.ctg.1	1812	55.2	0	.	p	.	0	R22Q	NONSYN	64	66	CGG	647	649	CAG	102;104;105	C;A;G	102;104;105	.	Original name: ENA|HAL4276437|HAL4276437.1 Escherichia coli colicin
18787_6#53	ENA_HAL4276437_HAL4276437.1	ENA_HAL4276437_HAL4276437.1	1	0	528	806	ENA_-_48	1332	664	98.34	ENA_-_48.l6.c30.ctg.1	1812	55.2	0	.	p	.	0	E78G	NONSYN	232	234	GAG	815	817	GGG	87;87;89	G;G;G	87;87;89	.	Original name: ENA|HAL4276437|HAL4276437.1 Escherichia coli colicin
18787_6#53	ENA_HAL4276437_HAL4276437.1	ENA_HAL4276437_HAL4276437.1	1	0	528	806	ENA_-_48	1332	664	98.34	ENA_-_48.l6.c30.ctg.1	1812	55.2	0	.	p	.	0	N132K	NONSYN	394	396	AAT	977	979	AAA	79;77;76	A;A;A	79;77;76	.	Original name: ENA|HAL4276437|HAL4276437.1 Escherichia coli colicin
18787_6#53	ENA_HAL4276437_HAL4276437.1	ENA_HAL4276437_HAL4276437.1	1	0	528	806	ENA_-_48	1332	664	98.34	ENA_-_48.l6.c30.ctg.1	1812	55.2	0	.	p	.	0	C166R	NONSYN	496	498	TGT	1079	1081	CGT	89;93;95	C;G;T	89;93;95	.	Original name: ENA|HAL4276437|HAL4276437.1 Escherichia coli colicin
18787_6#53	ENA_HAO0105385_HAO0105385.1	ENA_HAO0105385_HAO0105385.1	1	0	528	198	ENA_-_54	528	258	95.74	ENA_-_54.l6.c30.ctg.2	756	23.1	0	.	p	.	0	V12F	NONSYN	34	36	GTT	532	534	TTT	43;44;46	T;T;T	43;44;46	.	Original name: ENA|HAO0105385|HAO0105385.1 Escherichia coli colicin
18787_6#53	ENA_HAO0105385_HAO0105385.1	ENA_HAO0105385_HAO0105385.1	1	0	528	198	ENA_-_54	528	258	95.74	ENA_-_54.l6.c30.ctg.2	756	23.1	0	.	p	.	0	V29A	NONSYN	85	87	GTT	583	585	GCA	61;58;57	G;C;A	61;58;57	.	Original name: ENA|HAO0105385|HAO0105385.1 Escherichia coli colicin
18787_6#53	ENA_HAO0105385_HAO0105385.1	ENA_HAO0105385_HAO0105385.1	1	0	528	198	ENA_-_54	528	258	95.74	ENA_-_54.l6.c30.ctg.2	756	23.1	0	.	p	.	0	F36L	NONSYN	106	108	TTC	604	606	CTC	50;51;52	C;T;C	50;51;52	.	Original name: ENA|HAO0105385|HAO0105385.1 Escherichia coli colicin
18787_6#53	ENA_HAO0105385_HAO0105385.1	ENA_HAO0105385_HAO0105385.1	1	0	528	198	ENA_-_54	528	258	95.74	ENA_-_54.l6.c30.ctg.2	756	23.1	0	.	p	.	0	D59E	NONSYN	175	177	GAC	673	675	GAG	36;32;31	G;A;G	36;32;31	.	Original name: ENA|HAO0105385|HAO0105385.1 Escherichia coli colicin
18787_6#53	ENA_HAO0105385_HAO0105385.1	ENA_HAO0105385_HAO0105385.1	1	0	528	198	ENA_-_54	528	258	95.74	ENA_-_54.l6.c30.ctg.2	756	23.1	0	.	p	.	0	I70T	NONSYN	208	210	ATA	706	708	ACA	24;24;24	A;C;A	24;24;24	.	Original name: ENA|HAO0105385|HAO0105385.1 Escherichia coli colicin
18787_6#53	ENA_MLO21192_MLO21192.1	ENA_MLO21192_MLO21192.1	1	0	27	10130	ENA_-_30	1395	1395	100	ENA_-_30.l15.c4.ctg.1	2904	433.1	.	.	.	.	.	.	.	.	.	.	.	.	.	.	.	.	.	Original name: ENA|MLO21192|MLO21192.1 Shigella flexneri colicin
18787_6#53	ENA_OJL53369_OJL53369.1	ENA_OJL53369_OJL53369.1	1	0	19	156	ENA_OJL53369_OJL53369	126	93	100	ENA_OJL53369_OJL53369.l15.c17.ctg.1	189	51.5	.	.	.	.	.	.	.	.	.	.	.	.	.	.	.	.	.	Original name: ENA|OJL53369|OJL53369.1 Escherichia coli colicin
18787_6#53	ENA_QPR02973_QPR02973.1	ENA_QPR02973_QPR02973.1	1	0	3	850	ENA_-_52	543	458	99.78	ENA_-_52.l15.c17.ctg.1	1402	64.9	.	.	.	.	.	.	.	.	.	.	.	.	.	.	.	.	.	Original name: ENA|QPR02973|QPR02973.1 Escherichia coli colicin
18787_6#53	ENA_QPR02973_QPR02973.1	ENA_QPR02973_QPR02973.1	1	0	3	850	ENA_-_52	543	90	100	ENA_-_52.l15.c17.ctg.3	180	39.5	.	.	.	.	.	.	.	.	.	.	.	.	.	.	.	.	.	Original name: ENA|QPR02973|QPR02973.1 Escherichia coli colicin
18787_6#53	ENA_RBY13381_RBY13381.1	ENA_RBY13381_RBY13381.1	1	0	27	482	ENA_-_18	147	147	100	ENA_-_18.l15.c30.ctg.1	1412	42.3	.	.	.	.	.	.	.	.	.	.	.	.	.	.	.	.	.	Original name: ENA|RBY13381|RBY13381.1 Escherichia coli colicin
18787_6#53	ENA_TFA78262_TFA78262.1	ENA_TFA78262_TFA78262.1	1	0	27	2938	ENA_-_43	360	360	100	ENA_-_43.l15.c17.ctg.1	3157	101.2	.	.	.	.	.	.	.	.	.	.	.	.	.	.	.	.	.	Original name: ENA|TFA78262|TFA78262.1 Escherichia coli colicinSRR number	#ariba_ref_name	ref_name	gene	var_only	flag	reads	cluster	ref_len	ref_base_assembled	pc_ident	ctg	ctg_len	ctg_cov	known_var	var_type	var_seq_type	known_var_change	has_known_var
18787_6#54	ENA_AAK67298_AAK67298.1	ENA_AAK67298_AAK67298.1	1	0	27	8500	ENA_AAK67298_AAK67298	198	198	100	ENA_AAK67298_AAK67298.l15.c4.ctg.1	1281	822.4	.	.	.	.	.	.	.	.	.	.	.	.	.	.	.	.	.	Original name: ENA|AAK67298|AAK67298.1 Shigella sonnei Cjl
18787_6#54	ENA_AAK67300_AAK67300.1	ENA_AAK67300_AAK67300.1	1	0	27	14624	ENA_AAK67300_AAK67300	390	390	100	ENA_AAK67300_AAK67300.l15.c4.ctg.1	1484	1223.5	.	.	.	.	.	.	.	.	.	.	.	.	.	.	.	.	.	Original name: ENA|AAK67300|AAK67300.1 Shigella sonnei Cji
18787_6#54	ENA_AAN28375_AAN28375.1	ENA_AAN28375_AAN28375.1	1	0	667	1052	ENA_AAN28375_AAN28375	144	144	95.83	ENA_AAN28375_AAN28375.l15.c30.ctg.1	816	123.4	0	.	p	.	0	V14A	NONSYN	40	42	GTC	646	648	GCC	130;130;131	G;C,T;C	130;129,1;131	.	Original name: ENA|AAN28375|AAN28375.1 Escherichia coli colicin lysis protein precursor
18787_6#54	ENA_AAN28375_AAN28375.1	ENA_AAN28375_AAN28375.1	1	0	667	1052	ENA_AAN28375_AAN28375	144	144	95.83	ENA_AAN28375_AAN28375.l15.c30.ctg.1	816	123.4	0	.	p	.	0	T38S	NONSYN	112	114	ACA	718	720	TCA	525;525;525	T,A,C;C;A	522,1,1;524;524	.	Original name: ENA|AAN28375|AAN28375.1 Escherichia coli colicin lysis protein precursor
18787_6#54	ENA_AAN28375_AAN28375.1	ENA_AAN28375_AAN28375.1	1	0	667	1052	ENA_AAN28375_AAN28375	144	144	95.83	ENA_AAN28375_AAN28375.l15.c30.ctg.1	816	123.4	0	.	p	.	0	V41L	NONSYN	121	123	GTG	727	729	CTG	525;524;524	C,G;T;G	522,2;523;523	.	Original name: ENA|AAN28375|AAN28375.1 Escherichia coli colicin lysis protein precursor
18787_6#54	ENA_AAN28375_AAN28375.1	ENA_AAN28375_AAN28375.1	1	0	667	1052	ENA_AAN28375_AAN28375	144	144	95.83	ENA_AAN28375_AAN28375.l15.c30.ctg.1	816	123.4	0	HET	.	.	.	G16T	.	16	16	G	622	622	G	20	G,T	1,19	.	Original name: ENA|AAN28375|AAN28375.1 Escherichia coli colicin lysis protein precursor
18787_6#54	ENA_ATH91132_ATH91132.1	ENA_ATH91132_ATH91132.1	1	0	528	13140	ENA_-_31	1656	1329	98.8	ENA_-_31.l15.c17.ctg.1	2356	692.5	0	.	p	.	0	N376E	NONSYN	1126	1128	AAT	1681	1683	GAA	1107;1119;1115	G,T,A,C;A,C;A	1100,3,2,1;1117,1;1114	.	Original name: ENA|ATH91132|ATH91132.1 Shigella sonnei colicin
18787_6#54	ENA_ATH91132_ATH91132.1	ENA_ATH91132_ATH91132.1	1	0	528	13140	ENA_-_31	1656	1329	98.8	ENA_-_31.l15.c17.ctg.1	2356	692.5	0	.	p	.	0	S419A	NONSYN	1255	1257	TCA	1810	1812	GCA	864;857;856	G;C,A;A	864;856,1;856	.	Original name: ENA|ATH91132|ATH91132.1 Shigella sonnei colicin
18787_6#54	ENA_ATH91132_ATH91132.1	ENA_ATH91132_ATH91132.1	1	0	528	13140	ENA_-_31	1656	1329	98.8	ENA_-_31.l15.c17.ctg.1	2356	692.5	0	.	p	.	0	S427T	NONSYN	1279	1281	TCT	1834	1836	ACT	746;739;730	A;C,A;T,G	746;737,2;729,1	.	Original name: ENA|ATH91132|ATH91132.1 Shigella sonnei colicin
18787_6#54	ENA_ATH91132_ATH91132.1	ENA_ATH91132_ATH91132.1	1	0	528	13140	ENA_-_31	1656	1329	98.8	ENA_-_31.l15.c17.ctg.1	2356	692.5	0	.	p	.	0	K438N	NONSYN	1312	1314	AAG	1867	1869	AAT	579;571;558	A;A,G;T,A	578;569,1;556,1	.	Original name: ENA|ATH91132|ATH91132.1 Shigella sonnei colicin
18787_6#54	ENA_ATH91132_ATH91132.1	ENA_ATH91132_ATH91132.1	1	0	528	13140	ENA_-_31	1656	1329	98.8	ENA_-_31.l15.c17.ctg.1	2356	692.5	0	.	p	.	0	N441D	NONSYN	1321	1323	AAC	1876	1878	GAT	519;519;515	G,A;A;T,A	518,1;519;514,1	.	Original name: ENA|ATH91132|ATH91132.1 Shigella sonnei colicin
18787_6#54	ENA_CAC41014_CAC41014.1	ENA_CAC41014_CAC41014.1	1	0	27	11468	ENA_-_12	285	285	100	ENA_-_12.l15.c4.ctg.1	1493	953.4	.	.	.	.	.	.	.	.	.	.	.	.	.	.	.	.	.	Original name: ENA|CAC41014|CAC41014.1 Shigella sonnei colicin type 7
18787_6#54	ENA_CDU39502_CDU39502.1	ENA_CDU39502_CDU39502.1	1	0	27	736	ENA_CDU39502_CDU39502	429	429	100	ENA_CDU39502_CDU39502.l15.c4.ctg.1	1546	59	.	.	.	.	.	.	.	.	.	.	.	.	.	.	.	.	.	Original name: ENA|CDU39502|CDU39502.1 Escherichia coli Colicin import protein
18787_6#54	ENA_EGI20509_EGI20509.1	ENA_EGI20509_EGI20509.1	1	0	27	2240	ENA_-	1401	1401	100	ENA_-.l15.c17.ctg.1	3167	88	.	.	.	.	.	.	.	.	.	.	.	.	.	.	.	.	.	Original name: ENA|EGI20509|EGI20509.1 Escherichia coli M718 colicin I receptor
18787_6#54	ENA_MMX53677_MMX53677.1	ENA_MMX53677_MMX53677.1	1	0	27	18400	ENA_-_29	1671	1671	100	ENA_-_29.l15.c4.ctg.1	2823	809.6	.	.	.	.	.	.	.	.	.	.	.	.	.	.	.	.	.	Original name: ENA|MMX53677|MMX53677.1 Shigella sonnei colicin
18787_6#54	ENA_QPR02973_QPR02973.1	ENA_QPR02973_QPR02973.1	1	0	3	1094	ENA_-_52	543	458	99.78	ENA_-_52.l15.c4.ctg.1	1499	77.4	.	.	.	.	.	.	.	.	.	.	.	.	.	.	.	.	.	Original name: ENA|QPR02973|QPR02973.1 Escherichia coli colicin
18787_6#54	ENA_QPR02973_QPR02973.1	ENA_QPR02973_QPR02973.1	1	0	3	1094	ENA_-_52	543	90	100	ENA_-_52.l15.c4.ctg.3	177	55.6	.	.	.	.	.	.	.	.	.	.	.	.	.	.	.	.	.	Original name: ENA|QPR02973|QPR02973.1 Escherichia coli colicin
18787_6#54	ENA_TJQ31651_TJQ31651.1	ENA_TJQ31651_TJQ31651.1	1	0	528	206	ENA_-_54	420	145	95.17	ENA_-_54.l15.c4.ctg.1	1425	18	0	.	p	.	0	D23E	NONSYN	67	69	GAC	753	755	GAG	53;52;52	G;A;G	53;52;52	.	Original name: ENA|TJQ31651|TJQ31651.1 Escherichia coli colicin
18787_6#54	ENA_TJQ31651_TJQ31651.1	ENA_TJQ31651_TJQ31651.1	1	0	528	206	ENA_-_54	420	145	95.17	ENA_-_54.l15.c4.ctg.1	1425	18	0	.	p	.	0	I34T	NONSYN	100	102	ATA	786	788	ACA	39;39;39	A;C;A	39;39;39	.	Original name: ENA|TJQ31651|TJQ31651.1 Escherichia coli colicin
18787_6#54	ENA_TJQ31651_TJQ31651.1	ENA_TJQ31651_TJQ31651.1	1	0	528	206	ENA_-_54	420	145	95.17	ENA_-_54.l15.c4.ctg.1	1425	18	0	.	p	.	0	S52A	NONSYN	154	156	TCC	840	842	GCC	2;2;2	G;C;C	2;2;2	.	Original name: ENA|TJQ31651|TJQ31651.1 Escherichia coli colicin
18787_6#54	ENA_TJQ31651_TJQ31651.1	ENA_TJQ31651_TJQ31651.1	1	0	528	206	ENA_-_54	420	145	95.17	ENA_-_54.l15.c4.ctg.1	1425	18	0	.	p	.	0	D55G	NONSYN	163	165	GAT	849	851	GGT	3;3;3	G;G,C;T	3;2,1;3	.	Original name: ENA|TJQ31651|TJQ31651.1 Escherichia coli colicinSRR number	#ariba_ref_name	ref_name	gene	var_only	flag	reads	cluster	ref_len	ref_base_assembled	pc_ident	ctg	ctg_len	ctg_cov	known_var	var_type	var_seq_type	known_var_change	has_known_var
18787_6#55	ENA_AAN28374_AAN28374.1	ENA_AAN28374_AAN28374.1	1	0	19	8	ENA_AAN28374_AAN28374	261	194	100	ENA_AAN28374_AAN28374.l15.c4.ctg.1	232	2.2	.	.	.	.	.	.	.	.	.	.	.	.	.	.	.	.	.	Original name: ENA|AAN28374|AAN28374.1 Escherichia coli colicin immunity protein
18787_6#55	ENA_AAN28375_AAN28375.1	ENA_AAN28375_AAN28375.1	1	0	531	8	ENA_AAN28375_AAN28375	144	141	97.87	ENA_AAN28375_AAN28375.l15.c4.ctg.1	212	2.4	0	.	p	.	0	A18S	NONSYN	52	54	GCT	123	125	TCT	4;4;4	T;C;T	4;4;4	.	Original name: ENA|AAN28375|AAN28375.1 Escherichia coli colicin lysis protein precursor
18787_6#55	ENA_CDU39502_CDU39502.1	ENA_CDU39502_CDU39502.1	1	0	27	666	ENA_CDU39502_CDU39502	429	429	100	ENA_CDU39502_CDU39502.l15.c17.ctg.1	1569	52.9	.	.	.	.	.	.	.	.	.	.	.	.	.	.	.	.	.	Original name: ENA|CDU39502|CDU39502.1 Escherichia coli Colicin import protein
18787_6#55	ENA_EGI20509_EGI20509.1	ENA_EGI20509_EGI20509.1	1	0	27	1958	ENA_-	1401	1401	100	ENA_-.l15.c17.ctg.1	3268	74.4	.	.	.	.	.	.	.	.	.	.	.	.	.	.	.	.	.	Original name: ENA|EGI20509|EGI20509.1 Escherichia coli M718 colicin I receptor
18787_6#55	ENA_MLO21192_MLO21192.1	ENA_MLO21192_MLO21192.1	1	0	27	10444	ENA_-_30	1395	1395	100	ENA_-_30.l15.c17.ctg.1	2664	486.4	.	.	.	.	.	.	.	.	.	.	.	.	.	.	.	.	.	Original name: ENA|MLO21192|MLO21192.1 Shigella flexneri colicin
18787_6#55	ENA_QPR02973_QPR02973.1	ENA_QPR02973_QPR02973.1	1	0	3	984	ENA_-_52	543	458	99.78	ENA_-_52.l6.c30.ctg.1	1404	75.9	.	.	.	.	.	.	.	.	.	.	.	.	.	.	.	.	.	Original name: ENA|QPR02973|QPR02973.1 Escherichia coli colicin
18787_6#55	ENA_QPR02973_QPR02973.1	ENA_QPR02973_QPR02973.1	1	0	3	984	ENA_-_52	543	90	100	ENA_-_52.l6.c30.ctg.2	481	21.3	.	.	.	.	.	.	.	.	.	.	.	.	.	.	.	.	.	Original name: ENA|QPR02973|QPR02973.1 Escherichia coli colicin
18787_6#55	ENA_TJQ31651_TJQ31651.1	ENA_TJQ31651_TJQ31651.1	1	0	528	234	ENA_-_54	420	145	95.17	ENA_-_54.l15.c4.ctg.1	1238	23.3	0	.	p	.	0	D23E	NONSYN	67	69	GAC	626	628	GAG	55;55;54	G;A;G	55;55;54	.	Original name: ENA|TJQ31651|TJQ31651.1 Escherichia coli colicin
18787_6#55	ENA_TJQ31651_TJQ31651.1	ENA_TJQ31651_TJQ31651.1	1	0	528	234	ENA_-_54	420	145	95.17	ENA_-_54.l15.c4.ctg.1	1238	23.3	0	.	p	.	0	I34T	NONSYN	100	102	ATA	659	661	ACA	39;39;39	A;C;A	39;39;39	.	Original name: ENA|TJQ31651|TJQ31651.1 Escherichia coli colicin
18787_6#55	ENA_TJQ31651_TJQ31651.1	ENA_TJQ31651_TJQ31651.1	1	0	528	234	ENA_-_54	420	145	95.17	ENA_-_54.l15.c4.ctg.1	1238	23.3	0	.	p	.	0	S52A	NONSYN	154	156	TCC	713	715	GCC	4;4;4	G;C;C	4;4;4	.	Original name: ENA|TJQ31651|TJQ31651.1 Escherichia coli colicin
18787_6#55	ENA_TJQ31651_TJQ31651.1	ENA_TJQ31651_TJQ31651.1	1	0	528	234	ENA_-_54	420	145	95.17	ENA_-_54.l15.c4.ctg.1	1238	23.3	0	.	p	.	0	D55G	NONSYN	163	165	GAT	722	724	GGT	4;4;4	G;G;T	4;4;4	.	Original name: ENA|TJQ31651|TJQ31651.1 Escherichia coli colicinSRR number	#ariba_ref_name	ref_name	gene	var_only	flag	reads	cluster	ref_len	ref_base_assembled	pc_ident	ctg	ctg_len	ctg_cov	known_var	var_type	var_seq_type	known_var_change	has_known_var
18787_6#57	ENA_CDU39502_CDU39502.1	ENA_CDU39502_CDU39502.1	1	0	27	730	ENA_CDU39502_CDU39502	429	429	100	ENA_CDU39502_CDU39502.l15.c4.ctg.1	1582	57.3	.	.	.	.	.	.	.	.	.	.	.	.	.	.	.	.	.	Original name: ENA|CDU39502|CDU39502.1 Escherichia coli Colicin import protein
18787_6#57	ENA_EGI20509_EGI20509.1	ENA_EGI20509_EGI20509.1	1	0	27	2036	ENA_-	1401	1401	100	ENA_-.l6.c4.ctg.1	3293	77	.	.	.	.	.	.	.	.	.	.	.	.	.	.	.	.	.	Original name: ENA|EGI20509|EGI20509.1 Escherichia coli M718 colicin I receptor
18787_6#57	ENA_QPR02973_QPR02973.1	ENA_QPR02973_QPR02973.1	1	0	3	1032	ENA_-_52	543	458	99.78	ENA_-_52.l15.c17.ctg.1	1538	69.9	.	.	.	.	.	.	.	.	.	.	.	.	.	.	.	.	.	Original name: ENA|QPR02973|QPR02973.1 Escherichia coli colicin
18787_6#57	ENA_QPR02973_QPR02973.1	ENA_QPR02973_QPR02973.1	1	0	3	1032	ENA_-_52	543	90	100	ENA_-_52.l15.c17.ctg.3	165	57.8	.	.	.	.	.	.	.	.	.	.	.	.	.	.	.	.	.	Original name: ENA|QPR02973|QPR02973.1 Escherichia coli colicin
18787_6#57	ENA_TJQ31651_TJQ31651.1	ENA_TJQ31651_TJQ31651.1	1	0	528	234	ENA_-_54	420	145	95.17	ENA_-_54.l15.c30.ctg.1	1193	24.3	0	.	p	.	0	D23E	NONSYN	67	69	GAC	590	592	GAG	61;59;58	G;A;G	61;59;58	.	Original name: ENA|TJQ31651|TJQ31651.1 Escherichia coli colicin
18787_6#57	ENA_TJQ31651_TJQ31651.1	ENA_TJQ31651_TJQ31651.1	1	0	528	234	ENA_-_54	420	145	95.17	ENA_-_54.l15.c30.ctg.1	1193	24.3	0	.	p	.	0	I34T	NONSYN	100	102	ATA	623	625	ACA	45;45;45	A;C;A	45;45;45	.	Original name: ENA|TJQ31651|TJQ31651.1 Escherichia coli colicin
18787_6#57	ENA_TJQ31651_TJQ31651.1	ENA_TJQ31651_TJQ31651.1	1	0	528	234	ENA_-_54	420	145	95.17	ENA_-_54.l15.c30.ctg.1	1193	24.3	0	.	p	.	0	S52A	NONSYN	154	156	TCC	677	679	GCC	2;2;2	G;C;C	2;2;2	.	Original name: ENA|TJQ31651|TJQ31651.1 Escherichia coli colicin
18787_6#57	ENA_TJQ31651_TJQ31651.1	ENA_TJQ31651_TJQ31651.1	1	0	528	234	ENA_-_54	420	145	95.17	ENA_-_54.l15.c30.ctg.1	1193	24.3	0	.	p	.	0	D55G	NONSYN	163	165	GAT	686	688	GGT	2;2;2	G;G;T	2;2;2	.	Original name: ENA|TJQ31651|TJQ31651.1 Escherichia coli colicinSRR number	#ariba_ref_name	ref_name	gene	var_only	flag	reads	cluster	ref_len	ref_base_assembled	pc_ident	ctg	ctg_len	ctg_cov	known_var	var_type	var_seq_type	known_var_change	has_known_var
18787_6#58	ENA_CDU39502_CDU39502.1	ENA_CDU39502_CDU39502.1	1	0	27	766	ENA_CDU39502_CDU39502	429	429	100	ENA_CDU39502_CDU39502.l15.c17.ctg.1	1508	63.1	.	.	.	.	.	.	.	.	.	.	.	.	.	.	.	.	.	Original name: ENA|CDU39502|CDU39502.1 Escherichia coli Colicin import protein
18787_6#58	ENA_EGI20509_EGI20509.1	ENA_EGI20509_EGI20509.1	1	0	27	2122	ENA_-	1401	1401	100	ENA_-.l15.c30.ctg.1	3041	86.4	.	.	.	.	.	.	.	.	.	.	.	.	.	.	.	.	.	Original name: ENA|EGI20509|EGI20509.1 Escherichia coli M718 colicin I receptor
18787_6#58	ENA_MLO21192_MLO21192.1	ENA_MLO21192_MLO21192.1	1	0	27	13842	ENA_-_30	1395	1395	100	ENA_-_30.l15.c4.ctg.1	2725	631.1	.	.	.	.	.	.	.	.	.	.	.	.	.	.	.	.	.	Original name: ENA|MLO21192|MLO21192.1 Shigella flexneri colicin
18787_6#58	ENA_QPR02973_QPR02973.1	ENA_QPR02973_QPR02973.1	1	0	3	1066	ENA_-_52	543	458	99.78	ENA_-_52.l15.c4.ctg.1	1357	84.7	.	.	.	.	.	.	.	.	.	.	.	.	.	.	.	.	.	Original name: ENA|QPR02973|QPR02973.1 Escherichia coli colicin
18787_6#58	ENA_QPR02973_QPR02973.1	ENA_QPR02973_QPR02973.1	1	0	3	1066	ENA_-_52	543	90	100	ENA_-_52.l15.c4.ctg.2	181	48.3	.	.	.	.	.	.	.	.	.	.	.	.	.	.	.	.	.	Original name: ENA|QPR02973|QPR02973.1 Escherichia coli colicin
18787_6#58	ENA_TJQ31651_TJQ31651.1	ENA_TJQ31651_TJQ31651.1	1	0	528	230	ENA_-_54	420	145	95.17	ENA_-_54.l15.c17.ctg.1	1249	22.9	0	.	p	.	0	D23E	NONSYN	67	69	GAC	666	668	GAG	51;50;48	G;A;G	51;50;48	.	Original name: ENA|TJQ31651|TJQ31651.1 Escherichia coli colicin
18787_6#58	ENA_TJQ31651_TJQ31651.1	ENA_TJQ31651_TJQ31651.1	1	0	528	230	ENA_-_54	420	145	95.17	ENA_-_54.l15.c17.ctg.1	1249	22.9	0	.	p	.	0	I34T	NONSYN	100	102	ATA	699	701	ACA	37;37;37	A;C;A	37;37;37	.	Original name: ENA|TJQ31651|TJQ31651.1 Escherichia coli colicin
18787_6#58	ENA_TJQ31651_TJQ31651.1	ENA_TJQ31651_TJQ31651.1	1	0	528	230	ENA_-_54	420	145	95.17	ENA_-_54.l15.c17.ctg.1	1249	22.9	0	.	p	.	0	S52A	NONSYN	154	156	TCC	753	755	GCC	5;6;6	G;C;C	5;6;6	.	Original name: ENA|TJQ31651|TJQ31651.1 Escherichia coli colicin
18787_6#58	ENA_TJQ31651_TJQ31651.1	ENA_TJQ31651_TJQ31651.1	1	0	528	230	ENA_-_54	420	145	95.17	ENA_-_54.l15.c17.ctg.1	1249	22.9	0	.	p	.	0	D55G	NONSYN	163	165	GAT	762	764	GGT	8;8;8	G;G;T	8;8;8	.	Original name: ENA|TJQ31651|TJQ31651.1 Escherichia coli colicinSRR number	#ariba_ref_name	ref_name	gene	var_only	flag	reads	cluster	ref_len	ref_base_assembled	pc_ident	ctg	ctg_len	ctg_cov	known_var	var_type	var_seq_type	known_var_change	has_known_var
18787_6#59	ENA_AAK67298_AAK67298.1	ENA_AAK67298_AAK67298.1	1	0	27	7082	ENA_AAK67298_AAK67298	198	198	100	ENA_AAK67298_AAK67298.l15.c4.ctg.1	1271	690.8	.	.	.	.	.	.	.	.	.	.	.	.	.	.	.	.	.	Original name: ENA|AAK67298|AAK67298.1 Shigella sonnei Cjl
18787_6#59	ENA_AAK67300_AAK67300.1	ENA_AAK67300_AAK67300.1	1	0	27	11558	ENA_AAK67300_AAK67300	390	390	100	ENA_AAK67300_AAK67300.l15.c17.ctg.1	1450	987.8	.	.	.	.	.	.	.	.	.	.	.	.	.	.	.	.	.	Original name: ENA|AAK67300|AAK67300.1 Shigella sonnei Cji
18787_6#59	ENA_ATH91132_ATH91132.1	ENA_ATH91132_ATH91132.1	1	0	528	11868	ENA_-_31	1656	1329	98.8	ENA_-_31.l15.c17.ctg.1	2415	610.3	0	.	p	.	0	N376E	NONSYN	1126	1128	AAT	1693	1695	GAA	994;990;989	G,T;A,T;A,G	993,1;989,1;988,1	.	Original name: ENA|ATH91132|ATH91132.1 Shigella sonnei colicin
18787_6#59	ENA_ATH91132_ATH91132.1	ENA_ATH91132_ATH91132.1	1	0	528	11868	ENA_-_31	1656	1329	98.8	ENA_-_31.l15.c17.ctg.1	2415	610.3	0	.	p	.	0	S419A	NONSYN	1255	1257	TCA	1822	1824	GCA	690;682;682	G,T;C;A	689,1;682;682	.	Original name: ENA|ATH91132|ATH91132.1 Shigella sonnei colicin
18787_6#59	ENA_ATH91132_ATH91132.1	ENA_ATH91132_ATH91132.1	1	0	528	11868	ENA_-_31	1656	1329	98.8	ENA_-_31.l15.c17.ctg.1	2415	610.3	0	.	p	.	0	S427T	NONSYN	1279	1281	TCT	1846	1848	ACT	622;616;607	A;C,G;T	622;615,1;607	.	Original name: ENA|ATH91132|ATH91132.1 Shigella sonnei colicin
18787_6#59	ENA_ATH91132_ATH91132.1	ENA_ATH91132_ATH91132.1	1	0	528	11868	ENA_-_31	1656	1329	98.8	ENA_-_31.l15.c17.ctg.1	2415	610.3	0	.	p	.	0	K438N	NONSYN	1312	1314	AAG	1879	1881	AAT	507;507;499	A;A;T,A,G	507;507;495,3,1	.	Original name: ENA|ATH91132|ATH91132.1 Shigella sonnei colicin
18787_6#59	ENA_ATH91132_ATH91132.1	ENA_ATH91132_ATH91132.1	1	0	528	11868	ENA_-_31	1656	1329	98.8	ENA_-_31.l15.c17.ctg.1	2415	610.3	0	.	p	.	0	N441D	NONSYN	1321	1323	AAC	1888	1890	GAT	468;471;470	G;A;T,A	468;471;469,1	.	Original name: ENA|ATH91132|ATH91132.1 Shigella sonnei colicin
18787_6#59	ENA_CAC41014_CAC41014.1	ENA_CAC41014_CAC41014.1	1	0	27	9198	ENA_-_12	285	285	100	ENA_-_12.l15.c4.ctg.1	1551	738.3	.	.	.	.	.	.	.	.	.	.	.	.	.	.	.	.	.	Original name: ENA|CAC41014|CAC41014.1 Shigella sonnei colicin type 7
18787_6#59	ENA_CDU39502_CDU39502.1	ENA_CDU39502_CDU39502.1	1	0	27	744	ENA_CDU39502_CDU39502	429	429	100	ENA_CDU39502_CDU39502.l15.c4.ctg.1	1553	59.5	.	.	.	.	.	.	.	.	.	.	.	.	.	.	.	.	.	Original name: ENA|CDU39502|CDU39502.1 Escherichia coli Colicin import protein
18787_6#59	ENA_EGI20509_EGI20509.1	ENA_EGI20509_EGI20509.1	1	0	27	2032	ENA_-	1401	1401	100	ENA_-.l15.c17.ctg.1	3064	81.7	.	.	.	.	.	.	.	.	.	.	.	.	.	.	.	.	.	Original name: ENA|EGI20509|EGI20509.1 Escherichia coli M718 colicin I receptor
18787_6#59	ENA_MMX53677_MMX53677.1	ENA_MMX53677_MMX53677.1	1	0	27	16124	ENA_-_29	1671	1671	100	ENA_-_29.l15.c17.ctg.1	2876	696.9	.	.	.	.	.	.	.	.	.	.	.	.	.	.	.	.	.	Original name: ENA|MMX53677|MMX53677.1 Shigella sonnei colicin
18787_6#59	ENA_QPR02973_QPR02973.1	ENA_QPR02973_QPR02973.1	1	0	3	954	ENA_-_52	543	458	99.78	ENA_-_52.l15.c4.ctg.1	1543	67.3	.	.	.	.	.	.	.	.	.	.	.	.	.	.	.	.	.	Original name: ENA|QPR02973|QPR02973.1 Escherichia coli colicin
18787_6#59	ENA_QPR02973_QPR02973.1	ENA_QPR02973_QPR02973.1	1	0	3	954	ENA_-_52	543	90	100	ENA_-_52.l15.c4.ctg.4	178	41.8	.	.	.	.	.	.	.	.	.	.	.	.	.	.	.	.	.	Original name: ENA|QPR02973|QPR02973.1 Escherichia coli colicin
18787_6#59	ENA_TJQ31651_TJQ31651.1	ENA_TJQ31651_TJQ31651.1	1	0	528	222	ENA_-_54	420	145	95.17	ENA_-_54.l15.c17.ctg.1	1291	21.4	0	.	p	.	0	D23E	NONSYN	67	69	GAC	719	721	GAG	42;42;42	G;A;G	42;42;42	.	Original name: ENA|TJQ31651|TJQ31651.1 Escherichia coli colicin
18787_6#59	ENA_TJQ31651_TJQ31651.1	ENA_TJQ31651_TJQ31651.1	1	0	528	222	ENA_-_54	420	145	95.17	ENA_-_54.l15.c17.ctg.1	1291	21.4	0	.	p	.	0	I34T	NONSYN	100	102	ATA	752	754	ACA	38;38;38	A;C;A	38;38;38	.	Original name: ENA|TJQ31651|TJQ31651.1 Escherichia coli colicin
18787_6#59	ENA_TJQ31651_TJQ31651.1	ENA_TJQ31651_TJQ31651.1	1	0	528	222	ENA_-_54	420	145	95.17	ENA_-_54.l15.c17.ctg.1	1291	21.4	0	.	p	.	0	S52A	NONSYN	154	156	TCC	806	808	GCC	6;6;5	G;C;C	6;6;5	.	Original name: ENA|TJQ31651|TJQ31651.1 Escherichia coli colicin
18787_6#59	ENA_TJQ31651_TJQ31651.1	ENA_TJQ31651_TJQ31651.1	1	0	528	222	ENA_-_54	420	145	95.17	ENA_-_54.l15.c17.ctg.1	1291	21.4	0	.	p	.	0	D55G	NONSYN	163	165	GAT	815	817	GGT	6;6;6	G;G;T	6;6;6	.	Original name: ENA|TJQ31651|TJQ31651.1 Escherichia coli colicinSRR number	#ariba_ref_name	ref_name	gene	var_only	flag	reads	cluster	ref_len	ref_base_assembled	pc_ident	ctg	ctg_len	ctg_cov	known_var	var_type	var_seq_type	known_var_change	has_known_var
18787_6#6	ENA_AAK67298_AAK67298.1	ENA_AAK67298_AAK67298.1	1	0	27	4870	ENA_AAK67298_AAK67298	198	198	100	ENA_AAK67298_AAK67298.l6.c17.ctg.1	1206	499.3	.	.	.	.	.	.	.	.	.	.	.	.	.	.	.	.	.	Original name: ENA|AAK67298|AAK67298.1 Shigella sonnei Cjl
18787_6#6	ENA_AAK67300_AAK67300.1	ENA_AAK67300_AAK67300.1	1	0	27	8754	ENA_AAK67300_AAK67300	390	390	100	ENA_AAK67300_AAK67300.l15.c4.ctg.1	1478	735.2	.	.	.	.	.	.	.	.	.	.	.	.	.	.	.	.	.	Original name: ENA|AAK67300|AAK67300.1 Shigella sonnei Cji
18787_6#6	ENA_AAN28374_AAN28374.1	ENA_AAN28374_AAN28374.1	1	0	539	6122	ENA_AAN28374_AAN28374	261	261	98.46	ENA_AAN28374_AAN28374.l15.c17.ctg.1	1318	576.6	0	.	p	.	0	P81S	NONSYN	241	243	CCA	773	775	TCA	871;860;856	T;C;A	871;860;856	.	Original name: ENA|AAN28374|AAN28374.1 Escherichia coli colicin immunity protein
18787_6#6	ENA_AAN28375_AAN28375.1	ENA_AAN28375_AAN28375.1	1	0	539	3866	ENA_AAN28375_AAN28375	144	144	97.92	ENA_AAN28375_AAN28375.l15.c4.ctg.1	1318	364.6	0	.	p	.	0	A18S	NONSYN	52	54	GCT	673	675	TCT	1225;1228;1229	T;C;T,C	1225;1228;1228,1	.	Original name: ENA|AAN28375|AAN28375.1 Escherichia coli colicin lysis protein precursor
18787_6#6	ENA_CAC41014_CAC41014.1	ENA_CAC41014_CAC41014.1	1	0	27	6946	ENA_-_12	285	285	100	ENA_-_12.l15.c30.ctg.1	1568	551.4	.	.	.	.	.	.	.	.	.	.	.	.	.	.	.	.	.	Original name: ENA|CAC41014|CAC41014.1 Shigella sonnei colicin type 7
18787_6#6	ENA_CDU39502_CDU39502.1	ENA_CDU39502_CDU39502.1	1	0	27	762	ENA_CDU39502_CDU39502	429	429	99.77	ENA_CDU39502_CDU39502.l15.c17.ctg.1	1510	62.8	.	.	.	.	.	.	.	.	.	.	.	.	.	.	.	.	.	Original name: ENA|CDU39502|CDU39502.1 Escherichia coli Colicin import protein
18787_6#6	ENA_EFY8685335_EFY8685335.1	ENA_EFY8685335_EFY8685335.1	1	0	528	16428	ENA_-_31	1656	1278	99.53	ENA_-_31.l15.c4.ctg.1	2412	846.6	0	.	p	.	0	G69S	NONSYN	205	207	GGT	840	842	AGT	946;962;961	A,G,T;G;T,G	944,1,1;962;959,2	.	Original name: ENA|EFY8685335|EFY8685335.1 Shigella sonnei colicin
18787_6#6	ENA_EFY8685335_EFY8685335.1	ENA_EFY8685335_EFY8685335.1	1	0	528	16428	ENA_-_31	1656	1278	99.53	ENA_-_31.l15.c4.ctg.1	2412	846.6	0	.	p	.	0	N376D	NONSYN	1126	1128	AAT	1761	1763	GAT	1519;1523;1530	G;A;T,A	1518;1522;1528,1	.	Original name: ENA|EFY8685335|EFY8685335.1 Shigella sonnei colicin
18787_6#6	ENA_EFY8685335_EFY8685335.1	ENA_EFY8685335_EFY8685335.1	1	0	528	16428	ENA_-_31	1656	1278	99.53	ENA_-_31.l15.c4.ctg.1	2412	846.6	0	.	p	.	0	K418M	NONSYN	1252	1254	AAG	1887	1889	ATG	976;957;960	A;T,G;G,T,A	976;955,2;958,1,1	.	Original name: ENA|EFY8685335|EFY8685335.1 Shigella sonnei colicin
18787_6#6	ENA_EGI20509_EGI20509.1	ENA_EGI20509_EGI20509.1	1	0	27	2232	ENA_-	1401	1401	100	ENA_-.l15.c4.ctg.1	3068	90.4	.	.	.	.	.	.	.	.	.	.	.	.	.	.	.	.	.	Original name: ENA|EGI20509|EGI20509.1 Escherichia coli M718 colicin I receptor
18787_6#6	ENA_QBJ61514_QBJ61514.1	ENA_QBJ61514_QBJ61514.1	1	0	27	23664	ENA_-_20	1746	1746	100	ENA_-_20.l15.c17.ctg.1	2942	997.5	.	.	.	.	.	.	.	.	.	.	.	.	.	.	.	.	.	Original name: ENA|QBJ61514|QBJ61514.1 Shigella sonnei colicin
18787_6#6	ENA_QPR02973_QPR02973.1	ENA_QPR02973_QPR02973.1	1	0	3	1232	ENA_-_52	543	458	99.78	ENA_-_52.l15.c17.ctg.1	1496	88.3	.	.	.	.	.	.	.	.	.	.	.	.	.	.	.	.	.	Original name: ENA|QPR02973|QPR02973.1 Escherichia coli colicin
18787_6#6	ENA_QPR02973_QPR02973.1	ENA_QPR02973_QPR02973.1	1	0	3	1232	ENA_-_52	543	90	100	ENA_-_52.l15.c17.ctg.3	182	59	.	.	.	.	.	.	.	.	.	.	.	.	.	.	.	.	.	Original name: ENA|QPR02973|QPR02973.1 Escherichia coli colicin
18787_6#6	ENA_TJQ31651_TJQ31651.1	ENA_TJQ31651_TJQ31651.1	1	0	528	282	ENA_-_54	420	145	95.17	ENA_-_54.l15.c30.ctg.1	1261	27.7	0	.	p	.	0	D23E	NONSYN	67	69	GAC	752	754	GAG	82;82;81	G;A;G	82;82;81	.	Original name: ENA|TJQ31651|TJQ31651.1 Escherichia coli colicin
18787_6#6	ENA_TJQ31651_TJQ31651.1	ENA_TJQ31651_TJQ31651.1	1	0	528	282	ENA_-_54	420	145	95.17	ENA_-_54.l15.c30.ctg.1	1261	27.7	0	.	p	.	0	I34T	NONSYN	100	102	ATA	785	787	ACA	59;59;59	A;C;A	59;59;59	.	Original name: ENA|TJQ31651|TJQ31651.1 Escherichia coli colicin
18787_6#6	ENA_TJQ31651_TJQ31651.1	ENA_TJQ31651_TJQ31651.1	1	0	528	282	ENA_-_54	420	145	95.17	ENA_-_54.l15.c30.ctg.1	1261	27.7	0	.	p	.	0	S52A	NONSYN	154	156	TCC	839	841	GCC	2;2;2	G;C;C	2;2;2	.	Original name: ENA|TJQ31651|TJQ31651.1 Escherichia coli colicin
18787_6#6	ENA_TJQ31651_TJQ31651.1	ENA_TJQ31651_TJQ31651.1	1	0	528	282	ENA_-_54	420	145	95.17	ENA_-_54.l15.c30.ctg.1	1261	27.7	0	.	p	.	0	D55G	NONSYN	163	165	GAT	848	850	GGT	4;4;5	G;G;T	4;4;5	.	Original name: ENA|TJQ31651|TJQ31651.1 Escherichia coli colicinSRR number	#ariba_ref_name	ref_name	gene	var_only	flag	reads	cluster	ref_len	ref_base_assembled	pc_ident	ctg	ctg_len	ctg_cov	known_var	var_type	var_seq_type	known_var_change	has_known_var
18787_6#60	ENA_CDU39502_CDU39502.1	ENA_CDU39502_CDU39502.1	1	0	27	570	ENA_CDU39502_CDU39502	429	429	100	ENA_CDU39502_CDU39502.l15.c4.ctg.1	1585	44.6	.	.	.	.	.	.	.	.	.	.	.	.	.	.	.	.	.	Original name: ENA|CDU39502|CDU39502.1 Escherichia coli Colicin import protein
18787_6#60	ENA_EGI20509_EGI20509.1	ENA_EGI20509_EGI20509.1	1	0	27	1884	ENA_-	1401	1401	100	ENA_-.l15.c4.ctg.1	3250	72.1	.	.	.	.	.	.	.	.	.	.	.	.	.	.	.	.	.	Original name: ENA|EGI20509|EGI20509.1 Escherichia coli M718 colicin I receptor
18787_6#60	ENA_QKF40137_QKF40137.1	ENA_QKF40137_QKF40137.1	1	0	27	13676	ENA_-_30	1638	1638	100	ENA_-_30.l15.c17.ctg.1	2719	624.6	.	.	.	.	.	.	.	.	.	.	.	.	.	.	.	.	.	Original name: ENA|QKF40137|QKF40137.1 Shigella sonnei colicin
18787_6#60	ENA_QPR02973_QPR02973.1	ENA_QPR02973_QPR02973.1	1	0	19	950	ENA_-_52	543	458	99.78	ENA_-_52.l15.c30.ctg.1	1568	65.3	.	.	.	.	.	.	.	.	.	.	.	.	.	.	.	.	.	Original name: ENA|QPR02973|QPR02973.1 Escherichia coli colicin
18787_6#60	ENA_TJQ31651_TJQ31651.1	ENA_TJQ31651_TJQ31651.1	1	0	528	214	ENA_-_54	420	145	95.17	ENA_-_54.l15.c4.ctg.1	1443	18.5	0	.	p	.	0	D23E	NONSYN	67	69	GAC	807	809	GAG	47;45;45	G;A;G	47;45;45	.	Original name: ENA|TJQ31651|TJQ31651.1 Escherichia coli colicin
18787_6#60	ENA_TJQ31651_TJQ31651.1	ENA_TJQ31651_TJQ31651.1	1	0	528	214	ENA_-_54	420	145	95.17	ENA_-_54.l15.c4.ctg.1	1443	18.5	0	.	p	.	0	I34T	NONSYN	100	102	ATA	840	842	ACA	33;33;33	A;C;A	33;33;33	.	Original name: ENA|TJQ31651|TJQ31651.1 Escherichia coli colicin
18787_6#60	ENA_TJQ31651_TJQ31651.1	ENA_TJQ31651_TJQ31651.1	1	0	528	214	ENA_-_54	420	145	95.17	ENA_-_54.l15.c4.ctg.1	1443	18.5	0	.	p	.	0	S52A	NONSYN	154	156	TCC	894	896	GCC	2;2;2	G;C;C	2;2;2	.	Original name: ENA|TJQ31651|TJQ31651.1 Escherichia coli colicin
18787_6#60	ENA_TJQ31651_TJQ31651.1	ENA_TJQ31651_TJQ31651.1	1	0	528	214	ENA_-_54	420	145	95.17	ENA_-_54.l15.c4.ctg.1	1443	18.5	0	.	p	.	0	D55G	NONSYN	163	165	GAT	903	905	GGT	4;4;4	G;G,T;T	4;3,1;4	.	Original name: ENA|TJQ31651|TJQ31651.1 Escherichia coli colicinSRR number	#ariba_ref_name	ref_name	gene	var_only	flag	reads	cluster	ref_len	ref_base_assembled	pc_ident	ctg	ctg_len	ctg_cov	known_var	var_type	var_seq_type	known_var_change	has_known_var
18787_6#61	ENA_CDU39502_CDU39502.1	ENA_CDU39502_CDU39502.1	1	0	27	798	ENA_CDU39502_CDU39502	429	429	100	ENA_CDU39502_CDU39502.l15.c4.ctg.1	1567	62.8	.	.	.	.	.	.	.	.	.	.	.	.	.	.	.	.	.	Original name: ENA|CDU39502|CDU39502.1 Escherichia coli Colicin import protein
18787_6#61	ENA_EGI20509_EGI20509.1	ENA_EGI20509_EGI20509.1	1	0	27	2168	ENA_-	1401	1401	100	ENA_-.l15.c4.ctg.1	3136	85.3	.	.	.	.	.	.	.	.	.	.	.	.	.	.	.	.	.	Original name: ENA|EGI20509|EGI20509.1 Escherichia coli M718 colicin I receptor
18787_6#61	ENA_QPR02973_QPR02973.1	ENA_QPR02973_QPR02973.1	1	0	3	1220	ENA_-_52	543	458	99.78	ENA_-_52.l15.c4.ctg.2	1593	78.5	.	.	.	.	.	.	.	.	.	.	.	.	.	.	.	.	.	Original name: ENA|QPR02973|QPR02973.1 Escherichia coli colicin
18787_6#61	ENA_QPR02973_QPR02973.1	ENA_QPR02973_QPR02973.1	1	0	3	1220	ENA_-_52	543	90	100	ENA_-_52.l15.c4.ctg.3	181	73.7	.	.	.	.	.	.	.	.	.	.	.	.	.	.	.	.	.	Original name: ENA|QPR02973|QPR02973.1 Escherichia coli colicin
18787_6#61	ENA_TJQ31651_TJQ31651.1	ENA_TJQ31651_TJQ31651.1	1	0	528	256	ENA_-_54	420	145	95.17	ENA_-_54.l15.c30.ctg.1	1278	24.8	0	.	p	.	0	D23E	NONSYN	67	69	GAC	696	698	GAG	50;47;47	G;A;G	50;47;47	.	Original name: ENA|TJQ31651|TJQ31651.1 Escherichia coli colicin
18787_6#61	ENA_TJQ31651_TJQ31651.1	ENA_TJQ31651_TJQ31651.1	1	0	528	256	ENA_-_54	420	145	95.17	ENA_-_54.l15.c30.ctg.1	1278	24.8	0	.	p	.	0	I34T	NONSYN	100	102	ATA	729	731	ACA	33;33;33	A;C;A	33;33;33	.	Original name: ENA|TJQ31651|TJQ31651.1 Escherichia coli colicin
18787_6#61	ENA_TJQ31651_TJQ31651.1	ENA_TJQ31651_TJQ31651.1	1	0	528	256	ENA_-_54	420	145	95.17	ENA_-_54.l15.c30.ctg.1	1278	24.8	0	.	p	.	0	S52A	NONSYN	154	156	TCC	783	785	GCC	3;3;3	G;C;C	3;3;3	.	Original name: ENA|TJQ31651|TJQ31651.1 Escherichia coli colicin
18787_6#61	ENA_TJQ31651_TJQ31651.1	ENA_TJQ31651_TJQ31651.1	1	0	528	256	ENA_-_54	420	145	95.17	ENA_-_54.l15.c30.ctg.1	1278	24.8	0	.	p	.	0	D55G	NONSYN	163	165	GAT	792	794	GGT	4;5;5	G;G;T	4;5;5	.	Original name: ENA|TJQ31651|TJQ31651.1 Escherichia coli colicinSRR number	#ariba_ref_name	ref_name	gene	var_only	flag	reads	cluster	ref_len	ref_base_assembled	pc_ident	ctg	ctg_len	ctg_cov	known_var	var_type	var_seq_type	known_var_change	has_known_var
18787_6#62	ENA_CDU39502_CDU39502.1	ENA_CDU39502_CDU39502.1	1	0	27	674	ENA_CDU39502_CDU39502	429	429	100	ENA_CDU39502_CDU39502.l15.c4.ctg.1	1554	53.6	.	.	.	.	.	.	.	.	.	.	.	.	.	.	.	.	.	Original name: ENA|CDU39502|CDU39502.1 Escherichia coli Colicin import protein
18787_6#62	ENA_EGI20509_EGI20509.1	ENA_EGI20509_EGI20509.1	1	0	27	2082	ENA_-	1401	1401	100	ENA_-.l15.c17.ctg.1	3174	81.4	.	.	.	.	.	.	.	.	.	.	.	.	.	.	.	.	.	Original name: ENA|EGI20509|EGI20509.1 Escherichia coli M718 colicin I receptor
18787_6#62	ENA_HAO0105385_HAO0105385.1	ENA_HAO0105385_HAO0105385.1	1	0	528	204	ENA_-_54	528	259	95.75	ENA_-_54.l15.c4.ctg.1	804	25	0	.	p	.	0	V12F	NONSYN	34	36	GTT	579	581	TTT	37;39;40	T;T;T	37;39;40	.	Original name: ENA|HAO0105385|HAO0105385.1 Escherichia coli colicin
18787_6#62	ENA_HAO0105385_HAO0105385.1	ENA_HAO0105385_HAO0105385.1	1	0	528	204	ENA_-_54	528	259	95.75	ENA_-_54.l15.c4.ctg.1	804	25	0	.	p	.	0	V29A	NONSYN	85	87	GTT	630	632	GCA	58;56;56	G;C;A	58;56;56	.	Original name: ENA|HAO0105385|HAO0105385.1 Escherichia coli colicin
18787_6#62	ENA_HAO0105385_HAO0105385.1	ENA_HAO0105385_HAO0105385.1	1	0	528	204	ENA_-_54	528	259	95.75	ENA_-_54.l15.c4.ctg.1	804	25	0	.	p	.	0	F36L	NONSYN	106	108	TTC	651	653	CTC	48;48;48	C;T;C	48;48;48	.	Original name: ENA|HAO0105385|HAO0105385.1 Escherichia coli colicin
18787_6#62	ENA_HAO0105385_HAO0105385.1	ENA_HAO0105385_HAO0105385.1	1	0	528	204	ENA_-_54	528	259	95.75	ENA_-_54.l15.c4.ctg.1	804	25	0	.	p	.	0	D59E	NONSYN	175	177	GAC	720	722	GAG	50;48;46	G;A;G	50;48;46	.	Original name: ENA|HAO0105385|HAO0105385.1 Escherichia coli colicin
18787_6#62	ENA_HAO0105385_HAO0105385.1	ENA_HAO0105385_HAO0105385.1	1	0	528	204	ENA_-_54	528	259	95.75	ENA_-_54.l15.c4.ctg.1	804	25	0	.	p	.	0	I70T	NONSYN	208	210	ATA	753	755	ACA	36;36;36	A;C;A	36;36;36	.	Original name: ENA|HAO0105385|HAO0105385.1 Escherichia coli colicin
18787_6#62	ENA_QPR02973_QPR02973.1	ENA_QPR02973_QPR02973.1	1	0	19	1058	ENA_-_52	543	458	99.78	ENA_-_52.l15.c30.ctg.1	1489	78	.	.	.	.	.	.	.	.	.	.	.	.	.	.	.	.	.	Original name: ENA|QPR02973|QPR02973.1 Escherichia coli colicinSRR number	#ariba_ref_name	ref_name	gene	var_only	flag	reads	cluster	ref_len	ref_base_assembled	pc_ident	ctg	ctg_len	ctg_cov	known_var	var_type	var_seq_type	known_var_change	has_known_var
18787_6#63	ENA_CDU39502_CDU39502.1	ENA_CDU39502_CDU39502.1	1	0	27	848	ENA_CDU39502_CDU39502	429	429	100	ENA_CDU39502_CDU39502.l15.c4.ctg.1	1682	62.6	.	.	.	.	.	.	.	.	.	.	.	.	.	.	.	.	.	Original name: ENA|CDU39502|CDU39502.1 Escherichia coli Colicin import protein
18787_6#63	ENA_EGI20509_EGI20509.1	ENA_EGI20509_EGI20509.1	1	0	27	2082	ENA_-	1401	1401	100	ENA_-.l15.c30.ctg.1	3093	83.2	.	.	.	.	.	.	.	.	.	.	.	.	.	.	.	.	.	Original name: ENA|EGI20509|EGI20509.1 Escherichia coli M718 colicin I receptor
18787_6#63	ENA_MLO21192_MLO21192.1	ENA_MLO21192_MLO21192.1	1	0	27	3350	ENA_-_30	1395	1395	100	ENA_-_30.l15.c4.ctg.1	2648	157.3	.	.	.	.	.	.	.	.	.	.	.	.	.	.	.	.	.	Original name: ENA|MLO21192|MLO21192.1 Shigella flexneri colicin
18787_6#63	ENA_QPR02973_QPR02973.1	ENA_QPR02973_QPR02973.1	1	0	3	1162	ENA_-_52	543	90	100	ENA_-_52.l6.c4.ctg.1	178	64.3	.	.	.	.	.	.	.	.	.	.	.	.	.	.	.	.	.	Original name: ENA|QPR02973|QPR02973.1 Escherichia coli colicin
18787_6#63	ENA_QPR02973_QPR02973.1	ENA_QPR02973_QPR02973.1	1	0	3	1162	ENA_-_52	543	458	99.78	ENA_-_52.l6.c4.ctg.2	1569	77.5	.	.	.	.	.	.	.	.	.	.	.	.	.	.	.	.	.	Original name: ENA|QPR02973|QPR02973.1 Escherichia coli colicin
18787_6#63	ENA_TJQ31651_TJQ31651.1	ENA_TJQ31651_TJQ31651.1	1	0	528	252	ENA_-_54	420	145	95.17	ENA_-_54.l15.c4.ctg.1	1334	23.4	0	.	p	.	0	D23E	NONSYN	67	69	GAC	767	769	GAG	58;57;57	G;A;G	58;57;57	.	Original name: ENA|TJQ31651|TJQ31651.1 Escherichia coli colicin
18787_6#63	ENA_TJQ31651_TJQ31651.1	ENA_TJQ31651_TJQ31651.1	1	0	528	252	ENA_-_54	420	145	95.17	ENA_-_54.l15.c4.ctg.1	1334	23.4	0	.	p	.	0	I34T	NONSYN	100	102	ATA	800	802	ACA	43;43;43	A,C;C;A	42,1;43;43	.	Original name: ENA|TJQ31651|TJQ31651.1 Escherichia coli colicin
18787_6#63	ENA_TJQ31651_TJQ31651.1	ENA_TJQ31651_TJQ31651.1	1	0	528	252	ENA_-_54	420	145	95.17	ENA_-_54.l15.c4.ctg.1	1334	23.4	0	.	p	.	0	S52A	NONSYN	154	156	TCC	854	856	GCC	7;7;7	G;C;C	7;7;7	.	Original name: ENA|TJQ31651|TJQ31651.1 Escherichia coli colicin
18787_6#63	ENA_TJQ31651_TJQ31651.1	ENA_TJQ31651_TJQ31651.1	1	0	528	252	ENA_-_54	420	145	95.17	ENA_-_54.l15.c4.ctg.1	1334	23.4	0	.	p	.	0	D55G	NONSYN	163	165	GAT	863	865	GGT	9;9;10	G;G;T	9;9;10	.	Original name: ENA|TJQ31651|TJQ31651.1 Escherichia coli colicinSRR number	#ariba_ref_name	ref_name	gene	var_only	flag	reads	cluster	ref_len	ref_base_assembled	pc_ident	ctg	ctg_len	ctg_cov	known_var	var_type	var_seq_type	known_var_change	has_known_var
18787_6#64	ENA_CDU39502_CDU39502.1	ENA_CDU39502_CDU39502.1	1	0	27	690	ENA_CDU39502_CDU39502	429	429	100	ENA_CDU39502_CDU39502.l15.c4.ctg.1	1565	54.9	.	.	.	.	.	.	.	.	.	.	.	.	.	.	.	.	.	Original name: ENA|CDU39502|CDU39502.1 Escherichia coli Colicin import protein
18787_6#64	ENA_EGI20509_EGI20509.1	ENA_EGI20509_EGI20509.1	1	0	27	2020	ENA_-	1401	1401	100	ENA_-.l15.c4.ctg.1	3375	74.6	.	.	.	.	.	.	.	.	.	.	.	.	.	.	.	.	.	Original name: ENA|EGI20509|EGI20509.1 Escherichia coli M718 colicin I receptor
18787_6#64	ENA_EGO7375789_EGO7375789.1	ENA_EGO7375789_EGO7375789.1	1	0	16	138	ENA_-_37	1089	92	98.91	ENA_-_37.l15.c17.ctg.3	192	36.4	.	.	.	.	.	.	.	.	.	.	.	.	.	.	.	.	.	Original name: ENA|EGO7375789|EGO7375789.1 Salmonella enterica colicin
18787_6#64	ENA_QPR02973_QPR02973.1	ENA_QPR02973_QPR02973.1	1	0	3	1142	ENA_-_52	543	458	99.78	ENA_-_52.l15.c4.ctg.1	1499	82.8	.	.	.	.	.	.	.	.	.	.	.	.	.	.	.	.	.	Original name: ENA|QPR02973|QPR02973.1 Escherichia coli colicin
18787_6#64	ENA_QPR02973_QPR02973.1	ENA_QPR02973_QPR02973.1	1	0	3	1142	ENA_-_52	543	90	100	ENA_-_52.l15.c4.ctg.2	177	50	.	.	.	.	.	.	.	.	.	.	.	.	.	.	.	.	.	Original name: ENA|QPR02973|QPR02973.1 Escherichia coli colicin
18787_6#64	ENA_TJQ31651_TJQ31651.1	ENA_TJQ31651_TJQ31651.1	1	0	528	232	ENA_-_54	420	145	95.17	ENA_-_54.l15.c30.ctg.1	1433	20.2	0	.	p	.	0	D23E	NONSYN	67	69	GAC	729	731	GAG	56;56;54	G;A;G	56;56;54	.	Original name: ENA|TJQ31651|TJQ31651.1 Escherichia coli colicin
18787_6#64	ENA_TJQ31651_TJQ31651.1	ENA_TJQ31651_TJQ31651.1	1	0	528	232	ENA_-_54	420	145	95.17	ENA_-_54.l15.c30.ctg.1	1433	20.2	0	.	p	.	0	I34T	NONSYN	100	102	ATA	762	764	ACA	40;40;40	A;C;A	40;40;40	.	Original name: ENA|TJQ31651|TJQ31651.1 Escherichia coli colicin
18787_6#64	ENA_TJQ31651_TJQ31651.1	ENA_TJQ31651_TJQ31651.1	1	0	528	232	ENA_-_54	420	145	95.17	ENA_-_54.l15.c30.ctg.1	1433	20.2	0	.	p	.	0	S52A	NONSYN	154	156	TCC	816	818	GCC	5;5;6	G;C;C	5;5;6	.	Original name: ENA|TJQ31651|TJQ31651.1 Escherichia coli colicin
18787_6#64	ENA_TJQ31651_TJQ31651.1	ENA_TJQ31651_TJQ31651.1	1	0	528	232	ENA_-_54	420	145	95.17	ENA_-_54.l15.c30.ctg.1	1433	20.2	0	.	p	.	0	D55G	NONSYN	163	165	GAT	825	827	GGT	7;7;7	G;G;T	7;7;7	.	Original name: ENA|TJQ31651|TJQ31651.1 Escherichia coli colicinSRR number	#ariba_ref_name	ref_name	gene	var_only	flag	reads	cluster	ref_len	ref_base_assembled	pc_ident	ctg	ctg_len	ctg_cov	known_var	var_type	var_seq_type	known_var_change	has_known_var
18787_6#65	ENA_AAK67298_AAK67298.1	ENA_AAK67298_AAK67298.1	1	0	27	8186	ENA_AAK67298_AAK67298	198	198	100	ENA_AAK67298_AAK67298.l15.c4.ctg.1	1345	755.6	.	.	.	.	.	.	.	.	.	.	.	.	.	.	.	.	.	Original name: ENA|AAK67298|AAK67298.1 Shigella sonnei Cjl
18787_6#65	ENA_AAK67300_AAK67300.1	ENA_AAK67300_AAK67300.1	1	0	27	13662	ENA_AAK67300_AAK67300	390	390	100	ENA_AAK67300_AAK67300.l15.c17.ctg.1	1373	1231.1	.	.	.	.	.	.	.	.	.	.	.	.	.	.	.	.	.	Original name: ENA|AAK67300|AAK67300.1 Shigella sonnei Cji
18787_6#65	ENA_AAN28375_AAN28375.1	ENA_AAN28375_AAN28375.1	1	0	539	876	ENA_AAN28375_AAN28375	144	144	95.14	ENA_AAN28375_AAN28375.l15.c30.ctg.1	577	133	0	.	p	.	0	G6W	NONSYN	16	18	GGG	383	385	TGG	56;65;73	T;G,T;G,T	56;64,1;72,1	.	Original name: ENA|AAN28375|AAN28375.1 Escherichia coli colicin lysis protein precursor
18787_6#65	ENA_AAN28375_AAN28375.1	ENA_AAN28375_AAN28375.1	1	0	539	876	ENA_AAN28375_AAN28375	144	144	95.14	ENA_AAN28375_AAN28375.l15.c30.ctg.1	577	133	0	.	p	.	0	V14A	NONSYN	40	42	GTC	407	409	GCC	114;114;114	G;C;C	114;114;114	.	Original name: ENA|AAN28375|AAN28375.1 Escherichia coli colicin lysis protein precursor
18787_6#65	ENA_AAN28375_AAN28375.1	ENA_AAN28375_AAN28375.1	1	0	539	876	ENA_AAN28375_AAN28375	144	144	95.14	ENA_AAN28375_AAN28375.l15.c30.ctg.1	577	133	0	.	p	.	0	T38S	NONSYN	112	114	ACA	479	481	TCA	439;439;438	T;C;A,G	438;438;436,1	.	Original name: ENA|AAN28375|AAN28375.1 Escherichia coli colicin lysis protein precursor
18787_6#65	ENA_AAN28375_AAN28375.1	ENA_AAN28375_AAN28375.1	1	0	539	876	ENA_AAN28375_AAN28375	144	144	95.14	ENA_AAN28375_AAN28375.l15.c30.ctg.1	577	133	0	.	p	.	0	V41L	NONSYN	121	123	GTG	488	490	CTG	437;437;437	C;T;G	436;436;436	.	Original name: ENA|AAN28375|AAN28375.1 Escherichia coli colicin lysis protein precursor
18787_6#65	ENA_ATH91132_ATH91132.1	ENA_ATH91132_ATH91132.1	1	0	528	9890	ENA_-_31	1656	1329	98.19	ENA_-_31.l6.c4.ctg.1	2246	545.6	0	.	p	.	0	L103fs	FSHIFT	307	307	C	771	771	T	649	T	649	.	Original name: ENA|ATH91132|ATH91132.1 Shigella sonnei colicin
18787_6#65	ENA_CAC41014_CAC41014.1	ENA_CAC41014_CAC41014.1	1	0	27	10728	ENA_-_12	285	285	100	ENA_-_12.l15.c4.ctg.1	1418	939.6	.	.	.	.	.	.	.	.	.	.	.	.	.	.	.	.	.	Original name: ENA|CAC41014|CAC41014.1 Shigella sonnei colicin type 7
18787_6#65	ENA_CDU39502_CDU39502.1	ENA_CDU39502_CDU39502.1	1	0	27	888	ENA_CDU39502_CDU39502	429	429	100	ENA_CDU39502_CDU39502.l15.c4.ctg.1	1570	70.3	.	.	.	.	.	.	.	.	.	.	.	.	.	.	.	.	.	Original name: ENA|CDU39502|CDU39502.1 Escherichia coli Colicin import protein
18787_6#65	ENA_EGI20509_EGI20509.1	ENA_EGI20509_EGI20509.1	1	0	27	2570	ENA_-	1401	1401	100	ENA_-.l15.c4.ctg.1	2997	106.3	.	.	.	.	.	.	.	.	.	.	.	.	.	.	.	.	.	Original name: ENA|EGI20509|EGI20509.1 Escherichia coli M718 colicin I receptor
18787_6#65	ENA_EGO7375789_EGO7375789.1	ENA_EGO7375789_EGO7375789.1	1	0	16	140	ENA_-_37	1089	92	98.91	ENA_-_37.l15.c30.ctg.2	192	31.7	.	.	.	.	.	.	.	.	.	.	.	.	.	.	.	.	.	Original name: ENA|EGO7375789|EGO7375789.1 Salmonella enterica colicin
18787_6#65	ENA_MMX53677_MMX53677.1	ENA_MMX53677_MMX53677.1	1	0	531	13924	ENA_-_29	1671	1671	99.52	ENA_-_29.l15.c4.ctg.1	2736	631.6	0	.	p	.	0	L103fs	FSHIFT	307	307	C	840	840	T	650	T	650	.	Original name: ENA|MMX53677|MMX53677.1 Shigella sonnei colicin
18787_6#65	ENA_QPR02973_QPR02973.1	ENA_QPR02973_QPR02973.1	1	0	3	1112	ENA_-_52	543	458	99.78	ENA_-_52.l15.c4.ctg.1	1554	74.8	.	.	.	.	.	.	.	.	.	.	.	.	.	.	.	.	.	Original name: ENA|QPR02973|QPR02973.1 Escherichia coli colicin
18787_6#65	ENA_QPR02973_QPR02973.1	ENA_QPR02973_QPR02973.1	1	0	3	1112	ENA_-_52	543	90	100	ENA_-_52.l15.c4.ctg.4	279	40.7	.	.	.	.	.	.	.	.	.	.	.	.	.	.	.	.	.	Original name: ENA|QPR02973|QPR02973.1 Escherichia coli colicin
18787_6#65	ENA_RBY13381_RBY13381.1	ENA_RBY13381_RBY13381.1	1	0	16	62	ENA_-_18	147	70	100	ENA_-_18.l15.c4.ctg.2	165	23.4	.	.	.	.	.	.	.	.	.	.	.	.	.	.	.	.	.	Original name: ENA|RBY13381|RBY13381.1 Escherichia coli colicin
18787_6#65	ENA_TJQ31651_TJQ31651.1	ENA_TJQ31651_TJQ31651.1	1	0	528	250	ENA_-_54	420	145	95.17	ENA_-_54.l15.c30.ctg.1	1348	23.1	0	.	p	.	0	D23E	NONSYN	67	69	GAC	706	708	GAG	66;65;65	G;A;G	66;65;65	.	Original name: ENA|TJQ31651|TJQ31651.1 Escherichia coli colicin
18787_6#65	ENA_TJQ31651_TJQ31651.1	ENA_TJQ31651_TJQ31651.1	1	0	528	250	ENA_-_54	420	145	95.17	ENA_-_54.l15.c30.ctg.1	1348	23.1	0	.	p	.	0	I34T	NONSYN	100	102	ATA	739	741	ACA	46;46;46	A;C;A	46;46;46	.	Original name: ENA|TJQ31651|TJQ31651.1 Escherichia coli colicin
18787_6#65	ENA_TJQ31651_TJQ31651.1	ENA_TJQ31651_TJQ31651.1	1	0	528	250	ENA_-_54	420	145	95.17	ENA_-_54.l15.c30.ctg.1	1348	23.1	0	.	p	.	0	S52A	NONSYN	154	156	TCC	793	795	GCC	6;6;7	G;C;C	6;6;7	.	Original name: ENA|TJQ31651|TJQ31651.1 Escherichia coli colicin
18787_6#65	ENA_TJQ31651_TJQ31651.1	ENA_TJQ31651_TJQ31651.1	1	0	528	250	ENA_-_54	420	145	95.17	ENA_-_54.l15.c30.ctg.1	1348	23.1	0	.	p	.	0	D55G	NONSYN	163	165	GAT	802	804	GGT	8;8;8	G;G;T	8;8;8	.	Original name: ENA|TJQ31651|TJQ31651.1 Escherichia coli colicinSRR number	#ariba_ref_name	ref_name	gene	var_only	flag	reads	cluster	ref_len	ref_base_assembled	pc_ident	ctg	ctg_len	ctg_cov	known_var	var_type	var_seq_type	known_var_change	has_known_var
18787_6#66	ENA_CDU39502_CDU39502.1	ENA_CDU39502_CDU39502.1	1	0	27	798	ENA_CDU39502_CDU39502	429	429	100	ENA_CDU39502_CDU39502.l6.c17.ctg.1	1597	61.8	.	.	.	.	.	.	.	.	.	.	.	.	.	.	.	.	.	Original name: ENA|CDU39502|CDU39502.1 Escherichia coli Colicin import protein
18787_6#66	ENA_EGI20509_EGI20509.1	ENA_EGI20509_EGI20509.1	1	0	27	2124	ENA_-	1401	1401	100	ENA_-.l15.c4.ctg.1	3225	81.9	.	.	.	.	.	.	.	.	.	.	.	.	.	.	.	.	.	Original name: ENA|EGI20509|EGI20509.1 Escherichia coli M718 colicin I receptor
18787_6#66	ENA_HAO0105385_HAO0105385.1	ENA_HAO0105385_HAO0105385.1	1	0	528	286	ENA_-_54	528	259	95.75	ENA_-_54.l15.c30.ctg.1	781	33.9	0	.	p	.	0	V12F	NONSYN	34	36	GTT	556	558	TTT	57;58;60	T;T;T	57;58;60	.	Original name: ENA|HAO0105385|HAO0105385.1 Escherichia coli colicin
18787_6#66	ENA_HAO0105385_HAO0105385.1	ENA_HAO0105385_HAO0105385.1	1	0	528	286	ENA_-_54	528	259	95.75	ENA_-_54.l15.c30.ctg.1	781	33.9	0	.	p	.	0	V29A	NONSYN	85	87	GTT	607	609	GCA	82;79;77	G;C;A	82;79;77	.	Original name: ENA|HAO0105385|HAO0105385.1 Escherichia coli colicin
18787_6#66	ENA_HAO0105385_HAO0105385.1	ENA_HAO0105385_HAO0105385.1	1	0	528	286	ENA_-_54	528	259	95.75	ENA_-_54.l15.c30.ctg.1	781	33.9	0	.	p	.	0	F36L	NONSYN	106	108	TTC	628	630	CTC	62;65;67	C;T;C	62;65;67	.	Original name: ENA|HAO0105385|HAO0105385.1 Escherichia coli colicin
18787_6#66	ENA_HAO0105385_HAO0105385.1	ENA_HAO0105385_HAO0105385.1	1	0	528	286	ENA_-_54	528	259	95.75	ENA_-_54.l15.c30.ctg.1	781	33.9	0	.	p	.	0	D59E	NONSYN	175	177	GAC	697	699	GAG	66;66;64	G;A;G	66;66;64	.	Original name: ENA|HAO0105385|HAO0105385.1 Escherichia coli colicin
18787_6#66	ENA_HAO0105385_HAO0105385.1	ENA_HAO0105385_HAO0105385.1	1	0	528	286	ENA_-_54	528	259	95.75	ENA_-_54.l15.c30.ctg.1	781	33.9	0	.	p	.	0	I70T	NONSYN	208	210	ATA	730	732	ACA	52;52;52	A;C;A	52;52;52	.	Original name: ENA|HAO0105385|HAO0105385.1 Escherichia coli colicin
18787_6#66	ENA_MLO21192_MLO21192.1	ENA_MLO21192_MLO21192.1	1	0	27	18694	ENA_-_30	1395	1395	100	ENA_-_30.l15.c30.ctg.1	2604	885.6	.	.	.	.	.	.	.	.	.	.	.	.	.	.	.	.	.	Original name: ENA|MLO21192|MLO21192.1 Shigella flexneri colicin
18787_6#66	ENA_QPR02973_QPR02973.1	ENA_QPR02973_QPR02973.1	1	0	3	1154	ENA_-_52	543	458	99.78	ENA_-_52.l15.c4.ctg.1	1645	74.3	.	.	.	.	.	.	.	.	.	.	.	.	.	.	.	.	.	Original name: ENA|QPR02973|QPR02973.1 Escherichia coli colicin
18787_6#66	ENA_QPR02973_QPR02973.1	ENA_QPR02973_QPR02973.1	1	0	3	1154	ENA_-_52	543	90	100	ENA_-_52.l15.c4.ctg.3	180	59.4	.	.	.	.	.	.	.	.	.	.	.	.	.	.	.	.	.	Original name: ENA|QPR02973|QPR02973.1 Escherichia coli colicinSRR number	#ariba_ref_name	ref_name	gene	var_only	flag	reads	cluster	ref_len	ref_base_assembled	pc_ident	ctg	ctg_len	ctg_cov	known_var	var_type	var_seq_type	known_var_change	has_known_var
18787_6#67	ENA_CDU39502_CDU39502.1	ENA_CDU39502_CDU39502.1	1	0	27	768	ENA_CDU39502_CDU39502	429	429	100	ENA_CDU39502_CDU39502.l15.c17.ctg.1	1467	65	.	.	.	.	.	.	.	.	.	.	.	.	.	.	.	.	.	Original name: ENA|CDU39502|CDU39502.1 Escherichia coli Colicin import protein
18787_6#67	ENA_EGI20509_EGI20509.1	ENA_EGI20509_EGI20509.1	1	0	27	2112	ENA_-	1401	1401	100	ENA_-.l15.c4.ctg.1	3176	82.3	.	.	.	.	.	.	.	.	.	.	.	.	.	.	.	.	.	Original name: ENA|EGI20509|EGI20509.1 Escherichia coli M718 colicin I receptor
18787_6#67	ENA_QPR02973_QPR02973.1	ENA_QPR02973_QPR02973.1	1	0	3	1086	ENA_-_52	543	458	99.78	ENA_-_52.l15.c4.ctg.2	1576	73.4	.	.	.	.	.	.	.	.	.	.	.	.	.	.	.	.	.	Original name: ENA|QPR02973|QPR02973.1 Escherichia coli colicin
18787_6#67	ENA_QPR02973_QPR02973.1	ENA_QPR02973_QPR02973.1	1	0	3	1086	ENA_-_52	543	90	100	ENA_-_52.l15.c4.ctg.4	182	52.8	.	.	.	.	.	.	.	.	.	.	.	.	.	.	.	.	.	Original name: ENA|QPR02973|QPR02973.1 Escherichia coli colicin
18787_6#67	ENA_TJQ31651_TJQ31651.1	ENA_TJQ31651_TJQ31651.1	1	0	528	222	ENA_-_54	420	145	95.17	ENA_-_54.l15.c4.ctg.1	1309	21.1	0	.	p	.	0	D23E	NONSYN	67	69	GAC	697	699	GAG	53;53;53	G;A;G	53;53;53	.	Original name: ENA|TJQ31651|TJQ31651.1 Escherichia coli colicin
18787_6#67	ENA_TJQ31651_TJQ31651.1	ENA_TJQ31651_TJQ31651.1	1	0	528	222	ENA_-_54	420	145	95.17	ENA_-_54.l15.c4.ctg.1	1309	21.1	0	.	p	.	0	I34T	NONSYN	100	102	ATA	730	732	ACA	39;39;39	A;C;A	39;39;39	.	Original name: ENA|TJQ31651|TJQ31651.1 Escherichia coli colicin
18787_6#67	ENA_TJQ31651_TJQ31651.1	ENA_TJQ31651_TJQ31651.1	1	0	528	222	ENA_-_54	420	145	95.17	ENA_-_54.l15.c4.ctg.1	1309	21.1	0	.	p	.	0	S52A	NONSYN	154	156	TCC	784	786	GCC	4;4;4	G;C;C	4;4;4	.	Original name: ENA|TJQ31651|TJQ31651.1 Escherichia coli colicin
18787_6#67	ENA_TJQ31651_TJQ31651.1	ENA_TJQ31651_TJQ31651.1	1	0	528	222	ENA_-_54	420	145	95.17	ENA_-_54.l15.c4.ctg.1	1309	21.1	0	.	p	.	0	D55G	NONSYN	163	165	GAT	793	795	GGT	4;4;4	G;G;T	4;4;4	.	Original name: ENA|TJQ31651|TJQ31651.1 Escherichia coli colicin
18787_6#67	ENA_TYF46196_TYF46196.1	ENA_TYF46196_TYF46196.1	1	0	528	8	ENA_-_39	525	292	99.66	ENA_-_39.l15.c4.ctg.1	307	1.6	0	.	p	.	0	L135I	NONSYN	403	405	CTT	170	172	ATT	1;1;1	A,C;T;T	0,1;1;1	.	Original name: ENA|TYF46196|TYF46196.1 Enterobacter hormaechei colicinSRR number	#ariba_ref_name	ref_name	gene	var_only	flag	reads	cluster	ref_len	ref_base_assembled	pc_ident	ctg	ctg_len	ctg_cov	known_var	var_type	var_seq_type	known_var_change	has_known_var
18787_6#68	ENA_AAK67300_AAK67300.1	ENA_AAK67300_AAK67300.1	1	0	1	22	ENA_AAK67300_AAK67300	390	137	100	ENA_AAK67300_AAK67300.l15.c4.ctg.2	231	3.8	.	.	.	.	.	.	.	.	.	.	.	.	.	.	.	.	.	Original name: ENA|AAK67300|AAK67300.1 Shigella sonnei Cji
18787_6#68	ENA_AAK67300_AAK67300.1	ENA_AAK67300_AAK67300.1	1	0	1	22	ENA_AAK67300_AAK67300	390	180	100	ENA_AAK67300_AAK67300.l15.c4.ctg.3	262	3.3	.	.	.	.	.	.	.	.	.	.	.	.	.	.	.	.	.	Original name: ENA|AAK67300|AAK67300.1 Shigella sonnei Cji
18787_6#68	ENA_AAN28374_AAN28374.1	ENA_AAN28374_AAN28374.1	1	0	539	6870	ENA_AAN28374_AAN28374	261	261	98.46	ENA_AAN28374_AAN28374.l15.c4.ctg.1	1459	586	0	.	p	.	0	P81S	NONSYN	241	243	CCA	886	888	TCA	975;961;956	T;C;A	975;961;956	.	Original name: ENA|AAN28374|AAN28374.1 Escherichia coli colicin immunity protein
18787_6#68	ENA_AAN28375_AAN28375.1	ENA_AAN28375_AAN28375.1	1	0	539	4306	ENA_AAN28375_AAN28375	144	144	97.92	ENA_AAN28375_AAN28375.l15.c30.ctg.1	1384	387	0	.	p	.	0	A18S	NONSYN	52	54	GCT	691	693	TCT	1306;1310;1313	T,C;C;T	1305,1;1310;1313	.	Original name: ENA|AAN28375|AAN28375.1 Escherichia coli colicin lysis protein precursor
18787_6#68	ENA_CAC41014_CAC41014.1	ENA_CAC41014_CAC41014.1	1	0	531	12	ENA_-_12	285	261	99.62	ENA_-_12.l15.c4.ctg.1	446	2.4	0	.	p	.	0	I76F	NONSYN	226	228	ATT	411	413	TTT	2;2;2	T,A;T;T	0,2;2;2	.	Original name: ENA|CAC41014|CAC41014.1 Shigella sonnei colicin type 7
18787_6#68	ENA_CDU39502_CDU39502.1	ENA_CDU39502_CDU39502.1	1	0	27	756	ENA_CDU39502_CDU39502	429	429	100	ENA_CDU39502_CDU39502.l15.c4.ctg.1	1549	60.8	.	.	.	.	.	.	.	.	.	.	.	.	.	.	.	.	.	Original name: ENA|CDU39502|CDU39502.1 Escherichia coli Colicin import protein
18787_6#68	ENA_EFY8685335_EFY8685335.1	ENA_EFY8685335_EFY8685335.1	1	0	16	17670	ENA_-_31	1656	1278	99.61	ENA_-_31.l15.c30.ctg.1	2159	1011.7	.	.	.	.	.	.	.	.	.	.	.	.	.	.	.	.	.	Original name: ENA|EFY8685335|EFY8685335.1 Shigella sonnei colicin
18787_6#68	ENA_EGI20509_EGI20509.1	ENA_EGI20509_EGI20509.1	1	0	27	2118	ENA_-	1401	1401	100	ENA_-.l15.c30.ctg.1	3070	85.1	.	.	.	.	.	.	.	.	.	.	.	.	.	.	.	.	.	Original name: ENA|EGI20509|EGI20509.1 Escherichia coli M718 colicin I receptor
18787_6#68	ENA_EGI48000_EGI48000.1	ENA_EGI48000_EGI48000.1	1	0	539	26368	ENA_-_40	1566	1566	99.94	ENA_-_40.l15.c4.ctg.1	2728	1201.1	0	.	p	.	0	A335V	NONSYN	1003	1005	GCA	1655	1657	GTA	1738;1736;1747	G;T,C;A	1738;1735,1;1747	.	Original name: ENA|EGI48000|EGI48000.1 Escherichia coli H299 colicin-E1*
18787_6#68	ENA_OIY29016_OIY29016.1	ENA_OIY29016_OIY29016.1	1	0	27	25698	ENA_-_20	1485	1485	100	ENA_-_20.l15.c30.ctg.1	2877	1108.1	.	.	.	.	.	.	.	.	.	.	.	.	.	.	.	.	.	Original name: ENA|OIY29016|OIY29016.1 Escherichia coli colicin
18787_6#68	ENA_QPR02973_QPR02973.1	ENA_QPR02973_QPR02973.1	1	0	3	1116	ENA_-_52	543	458	99.78	ENA_-_52.l15.c17.ctg.1	1450	79.7	.	.	.	.	.	.	.	.	.	.	.	.	.	.	.	.	.	Original name: ENA|QPR02973|QPR02973.1 Escherichia coli colicin
18787_6#68	ENA_QPR02973_QPR02973.1	ENA_QPR02973_QPR02973.1	1	0	3	1116	ENA_-_52	543	90	100	ENA_-_52.l15.c17.ctg.4	181	64.8	.	.	.	.	.	.	.	.	.	.	.	.	.	.	.	.	.	Original name: ENA|QPR02973|QPR02973.1 Escherichia coli colicin
18787_6#68	ENA_TJQ31651_TJQ31651.1	ENA_TJQ31651_TJQ31651.1	1	0	528	200	ENA_-_54	420	145	95.17	ENA_-_54.l15.c17.ctg.1	1221	20.4	0	.	p	.	0	D23E	NONSYN	67	69	GAC	687	689	GAG	50;50;50	G;A;G	50;50;50	.	Original name: ENA|TJQ31651|TJQ31651.1 Escherichia coli colicin
18787_6#68	ENA_TJQ31651_TJQ31651.1	ENA_TJQ31651_TJQ31651.1	1	0	528	200	ENA_-_54	420	145	95.17	ENA_-_54.l15.c17.ctg.1	1221	20.4	0	.	p	.	0	I34T	NONSYN	100	102	ATA	720	722	ACA	39;39;39	A;C;A	39;39;39	.	Original name: ENA|TJQ31651|TJQ31651.1 Escherichia coli colicin
18787_6#68	ENA_TJQ31651_TJQ31651.1	ENA_TJQ31651_TJQ31651.1	1	0	528	200	ENA_-_54	420	145	95.17	ENA_-_54.l15.c17.ctg.1	1221	20.4	0	.	p	.	0	S52A	NONSYN	154	156	TCC	774	776	GCC	4;4;4	G;C;C	4;4;4	.	Original name: ENA|TJQ31651|TJQ31651.1 Escherichia coli colicin
18787_6#68	ENA_TJQ31651_TJQ31651.1	ENA_TJQ31651_TJQ31651.1	1	0	528	200	ENA_-_54	420	145	95.17	ENA_-_54.l15.c17.ctg.1	1221	20.4	0	.	p	.	0	D55G	NONSYN	163	165	GAT	783	785	GGT	5;5;5	G;G;T	5;5;5	.	Original name: ENA|TJQ31651|TJQ31651.1 Escherichia coli colicin
18787_6#68	ENA_TYF46196_TYF46196.1	ENA_TYF46196_TYF46196.1	1	0	27	15112	ENA_-_39	525	525	100	ENA_-_39.l15.c4.ctg.1	2242	816.7	.	.	.	.	.	.	.	.	.	.	.	.	.	.	.	.	.	Original name: ENA|TYF46196|TYF46196.1 Enterobacter hormaechei colicinSRR number	#ariba_ref_name	ref_name	gene	var_only	flag	reads	cluster	ref_len	ref_base_assembled	pc_ident	ctg	ctg_len	ctg_cov	known_var	var_type	var_seq_type	known_var_change	has_known_var
18787_6#69	ENA_CDU39502_CDU39502.1	ENA_CDU39502_CDU39502.1	1	0	27	718	ENA_CDU39502_CDU39502	429	429	100	ENA_CDU39502_CDU39502.l15.c17.ctg.1	1498	59.2	.	.	.	.	.	.	.	.	.	.	.	.	.	.	.	.	.	Original name: ENA|CDU39502|CDU39502.1 Escherichia coli Colicin import protein
18787_6#69	ENA_EGI20509_EGI20509.1	ENA_EGI20509_EGI20509.1	1	0	27	1876	ENA_-	1401	1401	99.93	ENA_-.l15.c4.ctg.1	3280	70.8	.	.	.	.	.	.	.	.	.	.	.	.	.	.	.	.	.	Original name: ENA|EGI20509|EGI20509.1 Escherichia coli M718 colicin I receptor
18787_6#69	ENA_EGI48000_EGI48000.1	ENA_EGI48000_EGI48000.1	1	0	539	14038	ENA_-_40	1566	1566	99.94	ENA_-_40.l15.c4.ctg.1	2652	656.5	0	.	p	.	0	A335V	NONSYN	1003	1005	GCA	1478	1480	GTA	938;933;927	G;T;A	938;933;927	.	Original name: ENA|EGI48000|EGI48000.1 Escherichia coli H299 colicin-E1*
18787_6#69	ENA_QPR02973_QPR02973.1	ENA_QPR02973_QPR02973.1	1	0	3	1006	ENA_-_52	543	458	99.78	ENA_-_52.l15.c4.ctg.1	1527	70.2	.	.	.	.	.	.	.	.	.	.	.	.	.	.	.	.	.	Original name: ENA|QPR02973|QPR02973.1 Escherichia coli colicin
18787_6#69	ENA_QPR02973_QPR02973.1	ENA_QPR02973_QPR02973.1	1	0	3	1006	ENA_-_52	543	90	100	ENA_-_52.l15.c4.ctg.2	176	50.3	.	.	.	.	.	.	.	.	.	.	.	.	.	.	.	.	.	Original name: ENA|QPR02973|QPR02973.1 Escherichia coli colicin
18787_6#69	ENA_TJQ31651_TJQ31651.1	ENA_TJQ31651_TJQ31651.1	1	0	528	216	ENA_-_54	420	145	95.17	ENA_-_54.l15.c17.ctg.1	1266	21.3	0	.	p	.	0	D23E	NONSYN	67	69	GAC	652	654	GAG	45;45;45	G;A;G	45;45;45	.	Original name: ENA|TJQ31651|TJQ31651.1 Escherichia coli colicin
18787_6#69	ENA_TJQ31651_TJQ31651.1	ENA_TJQ31651_TJQ31651.1	1	0	528	216	ENA_-_54	420	145	95.17	ENA_-_54.l15.c17.ctg.1	1266	21.3	0	.	p	.	0	I34T	NONSYN	100	102	ATA	685	687	ACA	32;32;32	A;C;A	32;32;32	.	Original name: ENA|TJQ31651|TJQ31651.1 Escherichia coli colicin
18787_6#69	ENA_TJQ31651_TJQ31651.1	ENA_TJQ31651_TJQ31651.1	1	0	528	216	ENA_-_54	420	145	95.17	ENA_-_54.l15.c17.ctg.1	1266	21.3	0	.	p	.	0	S52A	NONSYN	154	156	TCC	739	741	GCC	5;5;5	G;C;C	5;5;5	.	Original name: ENA|TJQ31651|TJQ31651.1 Escherichia coli colicin
18787_6#69	ENA_TJQ31651_TJQ31651.1	ENA_TJQ31651_TJQ31651.1	1	0	528	216	ENA_-_54	420	145	95.17	ENA_-_54.l15.c17.ctg.1	1266	21.3	0	.	p	.	0	D55G	NONSYN	163	165	GAT	748	750	GGT	7;7;7	G;G;T	7;7;7	.	Original name: ENA|TJQ31651|TJQ31651.1 Escherichia coli colicin
18787_6#69	ENA_TYF46196_TYF46196.1	ENA_TYF46196_TYF46196.1	1	0	27	7888	ENA_-_39	525	525	100	ENA_-_39.l15.c17.ctg.2	1916	467.4	.	.	.	.	.	.	.	.	.	.	.	.	.	.	.	.	.	Original name: ENA|TYF46196|TYF46196.1 Enterobacter hormaechei colicinSRR number	#ariba_ref_name	ref_name	gene	var_only	flag	reads	cluster	ref_len	ref_base_assembled	pc_ident	ctg	ctg_len	ctg_cov	known_var	var_type	var_seq_type	known_var_change	has_known_var
18787_6#7	ENA_AAK67298_AAK67298.1	ENA_AAK67298_AAK67298.1	1	0	27	9056	ENA_AAK67298_AAK67298	198	198	100	ENA_AAK67298_AAK67298.l15.c17.ctg.1	1176	952.9	.	.	.	.	.	.	.	.	.	.	.	.	.	.	.	.	.	Original name: ENA|AAK67298|AAK67298.1 Shigella sonnei Cjl
18787_6#7	ENA_AAK67300_AAK67300.1	ENA_AAK67300_AAK67300.1	1	0	27	14876	ENA_AAK67300_AAK67300	390	390	100	ENA_AAK67300_AAK67300.l15.c4.ctg.1	1387	1329.7	.	.	.	.	.	.	.	.	.	.	.	.	.	.	.	.	.	Original name: ENA|AAK67300|AAK67300.1 Shigella sonnei Cji
18787_6#7	ENA_CAC41014_CAC41014.1	ENA_CAC41014_CAC41014.1	1	0	27	11770	ENA_-_12	285	285	100	ENA_-_12.l15.c17.ctg.1	1348	1084	.	.	.	.	.	.	.	.	.	.	.	.	.	.	.	.	.	Original name: ENA|CAC41014|CAC41014.1 Shigella sonnei colicin type 7
18787_6#7	ENA_CDU39502_CDU39502.1	ENA_CDU39502_CDU39502.1	1	0	27	732	ENA_CDU39502_CDU39502	429	429	100	ENA_CDU39502_CDU39502.l15.c4.ctg.1	1479	61.2	.	.	.	.	.	.	.	.	.	.	.	.	.	.	.	.	.	Original name: ENA|CDU39502|CDU39502.1 Escherichia coli Colicin import protein
18787_6#7	ENA_EGI20509_EGI20509.1	ENA_EGI20509_EGI20509.1	1	0	27	2016	ENA_-	1401	1401	100	ENA_-.l15.c4.ctg.1	3003	82.4	.	.	.	.	.	.	.	.	.	.	.	.	.	.	.	.	.	Original name: ENA|EGI20509|EGI20509.1 Escherichia coli M718 colicin I receptor
18787_6#7	ENA_QPR02973_QPR02973.1	ENA_QPR02973_QPR02973.1	1	0	3	1180	ENA_-_52	543	458	99.78	ENA_-_52.l15.c4.ctg.1	1464	83.2	.	.	.	.	.	.	.	.	.	.	.	.	.	.	.	.	.	Original name: ENA|QPR02973|QPR02973.1 Escherichia coli colicin
18787_6#7	ENA_QPR02973_QPR02973.1	ENA_QPR02973_QPR02973.1	1	0	3	1180	ENA_-_52	543	90	100	ENA_-_52.l15.c4.ctg.3	507	30.9	.	.	.	.	.	.	.	.	.	.	.	.	.	.	.	.	.	Original name: ENA|QPR02973|QPR02973.1 Escherichia coli colicin
18787_6#7	ENA_TJQ31651_TJQ31651.1	ENA_TJQ31651_TJQ31651.1	1	0	528	268	ENA_-_54	420	145	95.17	ENA_-_54.l15.c4.ctg.1	1250	26.4	0	.	p	.	0	D23E	NONSYN	67	69	GAC	777	779	GAG	53;52;51	G;A,C;G	53;51,1;51	.	Original name: ENA|TJQ31651|TJQ31651.1 Escherichia coli colicin
18787_6#7	ENA_TJQ31651_TJQ31651.1	ENA_TJQ31651_TJQ31651.1	1	0	528	268	ENA_-_54	420	145	95.17	ENA_-_54.l15.c4.ctg.1	1250	26.4	0	.	p	.	0	I34T	NONSYN	100	102	ATA	810	812	ACA	33;33;33	A;C;A	33;33;33	.	Original name: ENA|TJQ31651|TJQ31651.1 Escherichia coli colicin
18787_6#7	ENA_TJQ31651_TJQ31651.1	ENA_TJQ31651_TJQ31651.1	1	0	528	268	ENA_-_54	420	145	95.17	ENA_-_54.l15.c4.ctg.1	1250	26.4	0	.	p	.	0	S52A	NONSYN	154	156	TCC	864	866	GCC	7;7;7	G;C;C	7;7;7	.	Original name: ENA|TJQ31651|TJQ31651.1 Escherichia coli colicin
18787_6#7	ENA_TJQ31651_TJQ31651.1	ENA_TJQ31651_TJQ31651.1	1	0	528	268	ENA_-_54	420	145	95.17	ENA_-_54.l15.c4.ctg.1	1250	26.4	0	.	p	.	0	D55G	NONSYN	163	165	GAT	873	875	GGT	7;8;8	G;G;T	7;8;8	.	Original name: ENA|TJQ31651|TJQ31651.1 Escherichia coli colicinSRR number	#ariba_ref_name	ref_name	gene	var_only	flag	reads	cluster	ref_len	ref_base_assembled	pc_ident	ctg	ctg_len	ctg_cov	known_var	var_type	var_seq_type	known_var_change	has_known_var
18787_6#70	ENA_AAK67298_AAK67298.1	ENA_AAK67298_AAK67298.1	1	0	27	8014	ENA_AAK67298_AAK67298	198	198	100	ENA_AAK67298_AAK67298.l15.c4.ctg.1	1354	735.1	.	.	.	.	.	.	.	.	.	.	.	.	.	.	.	.	.	Original name: ENA|AAK67298|AAK67298.1 Shigella sonnei Cjl
18787_6#70	ENA_AAK67300_AAK67300.1	ENA_AAK67300_AAK67300.1	1	0	27	13262	ENA_AAK67300_AAK67300	390	390	100	ENA_AAK67300_AAK67300.l15.c4.ctg.1	1575	1046.6	.	.	.	.	.	.	.	.	.	.	.	.	.	.	.	.	.	Original name: ENA|AAK67300|AAK67300.1 Shigella sonnei Cji
18787_6#70	ENA_AAN28375_AAN28375.1	ENA_AAN28375_AAN28375.1	1	0	539	910	ENA_AAN28375_AAN28375	144	144	95.14	ENA_AAN28375_AAN28375.l15.c17.ctg.1	717	119.6	0	.	p	.	0	G6W	NONSYN	16	18	GGG	523	525	TGG	52;55;64	T;G;G	52;55;64	.	Original name: ENA|AAN28375|AAN28375.1 Escherichia coli colicin lysis protein precursor
18787_6#70	ENA_AAN28375_AAN28375.1	ENA_AAN28375_AAN28375.1	1	0	539	910	ENA_AAN28375_AAN28375	144	144	95.14	ENA_AAN28375_AAN28375.l15.c17.ctg.1	717	119.6	0	.	p	.	0	V14A	NONSYN	40	42	GTC	547	549	GCC	109;109;109	G,C;C;C	108,1;109;109	.	Original name: ENA|AAN28375|AAN28375.1 Escherichia coli colicin lysis protein precursor
18787_6#70	ENA_AAN28375_AAN28375.1	ENA_AAN28375_AAN28375.1	1	0	539	910	ENA_AAN28375_AAN28375	144	144	95.14	ENA_AAN28375_AAN28375.l15.c17.ctg.1	717	119.6	0	.	p	.	0	T38S	NONSYN	112	114	ACA	619	621	TCA	456;456;456	T,A;C;A	453,2;455;455	.	Original name: ENA|AAN28375|AAN28375.1 Escherichia coli colicin lysis protein precursor
18787_6#70	ENA_AAN28375_AAN28375.1	ENA_AAN28375_AAN28375.1	1	0	539	910	ENA_AAN28375_AAN28375	144	144	95.14	ENA_AAN28375_AAN28375.l15.c17.ctg.1	717	119.6	0	.	p	.	0	V41L	NONSYN	121	123	GTG	628	630	CTG	456;456;456	C,G;T;G	454,1;455;455	.	Original name: ENA|AAN28375|AAN28375.1 Escherichia coli colicin lysis protein precursor
18787_6#70	ENA_ATH91132_ATH91132.1	ENA_ATH91132_ATH91132.1	1	0	528	11670	ENA_-_31	1656	1329	98.87	ENA_-_31.l15.c4.ctg.1	2498	580.3	0	.	p	.	0	N376E	NONSYN	1126	1128	AAT	1816	1818	GAA	1008;1007;1012	G,A;A,T;A,T	1007,1;1004,3;1011,1	.	Original name: ENA|ATH91132|ATH91132.1 Shigella sonnei colicin
18787_6#70	ENA_ATH91132_ATH91132.1	ENA_ATH91132_ATH91132.1	1	0	528	11670	ENA_-_31	1656	1329	98.87	ENA_-_31.l15.c4.ctg.1	2498	580.3	0	.	p	.	0	S419A	NONSYN	1255	1257	TCA	1945	1947	GCA	650;643;641	G,T;C,A;A	649,1;640,3;641	.	Original name: ENA|ATH91132|ATH91132.1 Shigella sonnei colicin
18787_6#70	ENA_ATH91132_ATH91132.1	ENA_ATH91132_ATH91132.1	1	0	528	11670	ENA_-_31	1656	1329	98.87	ENA_-_31.l15.c4.ctg.1	2498	580.3	0	.	p	.	0	S426I	NONSYN	1276	1278	AGT	1966	1968	ATT	566;559;552	A,G,C;T,G,A;T	564,1,1;557,1,1;552	.	Original name: ENA|ATH91132|ATH91132.1 Shigella sonnei colicin
18787_6#70	ENA_ATH91132_ATH91132.1	ENA_ATH91132_ATH91132.1	1	0	528	11670	ENA_-_31	1656	1329	98.87	ENA_-_31.l15.c4.ctg.1	2498	580.3	0	.	p	.	0	S427T	NONSYN	1279	1281	TCT	1969	1971	ACT	554;545;542	A,C;C,A;T,G	553,1;542,3;541,1	.	Original name: ENA|ATH91132|ATH91132.1 Shigella sonnei colicin
18787_6#70	ENA_ATH91132_ATH91132.1	ENA_ATH91132_ATH91132.1	1	0	528	11670	ENA_-_31	1656	1329	98.87	ENA_-_31.l15.c4.ctg.1	2498	580.3	0	.	p	.	0	K438N	NONSYN	1312	1314	AAG	2002	2004	AAT	455;455;444	A;A;T	455;455;444	.	Original name: ENA|ATH91132|ATH91132.1 Shigella sonnei colicin
18787_6#70	ENA_ATH91132_ATH91132.1	ENA_ATH91132_ATH91132.1	1	0	528	11670	ENA_-_31	1656	1329	98.87	ENA_-_31.l15.c4.ctg.1	2498	580.3	0	.	p	.	0	N441D	NONSYN	1321	1323	AAC	2011	2013	GAT	416;418;418	G,A;A;T	415,1;418;418	.	Original name: ENA|ATH91132|ATH91132.1 Shigella sonnei colicin
18787_6#70	ENA_CAC41014_CAC41014.1	ENA_CAC41014_CAC41014.1	1	0	27	10522	ENA_-_12	285	285	100	ENA_-_12.l15.c30.ctg.1	1492	876.9	.	.	.	.	.	.	.	.	.	.	.	.	.	.	.	.	.	Original name: ENA|CAC41014|CAC41014.1 Shigella sonnei colicin type 7
18787_6#70	ENA_CDU39502_CDU39502.1	ENA_CDU39502_CDU39502.1	1	0	27	672	ENA_CDU39502_CDU39502	429	429	100	ENA_CDU39502_CDU39502.l15.c4.ctg.1	1573	53.1	.	.	.	.	.	.	.	.	.	.	.	.	.	.	.	.	.	Original name: ENA|CDU39502|CDU39502.1 Escherichia coli Colicin import protein
18787_6#70	ENA_EGI20509_EGI20509.1	ENA_EGI20509_EGI20509.1	1	0	27	1816	ENA_-	1401	1401	100	ENA_-.l15.c30.ctg.1	3080	73	.	.	.	.	.	.	.	.	.	.	.	.	.	.	.	.	.	Original name: ENA|EGI20509|EGI20509.1 Escherichia coli M718 colicin I receptor
18787_6#70	ENA_QGK10780_QGK10780.1	ENA_QGK10780_QGK10780.1	1	0	27	15972	ENA_-_29	1671	1671	100	ENA_-_29.l15.c30.ctg.1	2805	706.6	.	.	.	.	.	.	.	.	.	.	.	.	.	.	.	.	.	Original name: ENA|QGK10780|QGK10780.1 Shigella sonnei colicin
18787_6#70	ENA_QPR02973_QPR02973.1	ENA_QPR02973_QPR02973.1	1	0	3	968	ENA_-_52	543	458	99.78	ENA_-_52.l15.c4.ctg.1	1505	67.2	.	.	.	.	.	.	.	.	.	.	.	.	.	.	.	.	.	Original name: ENA|QPR02973|QPR02973.1 Escherichia coli colicin
18787_6#70	ENA_QPR02973_QPR02973.1	ENA_QPR02973_QPR02973.1	1	0	3	968	ENA_-_52	543	90	100	ENA_-_52.l15.c4.ctg.4	180	53.4	.	.	.	.	.	.	.	.	.	.	.	.	.	.	.	.	.	Original name: ENA|QPR02973|QPR02973.1 Escherichia coli colicin
18787_6#70	ENA_TJQ31651_TJQ31651.1	ENA_TJQ31651_TJQ31651.1	1	0	528	220	ENA_-_54	420	145	95.17	ENA_-_54.l15.c17.ctg.1	1281	21.3	0	.	p	.	0	D23E	NONSYN	67	69	GAC	722	724	GAG	64;60;60	G;A;G	64;60;60	.	Original name: ENA|TJQ31651|TJQ31651.1 Escherichia coli colicin
18787_6#70	ENA_TJQ31651_TJQ31651.1	ENA_TJQ31651_TJQ31651.1	1	0	528	220	ENA_-_54	420	145	95.17	ENA_-_54.l15.c17.ctg.1	1281	21.3	0	.	p	.	0	I34T	NONSYN	100	102	ATA	755	757	ACA	45;45;45	A,G;C;A	44,1;45;45	.	Original name: ENA|TJQ31651|TJQ31651.1 Escherichia coli colicin
18787_6#70	ENA_TJQ31651_TJQ31651.1	ENA_TJQ31651_TJQ31651.1	1	0	528	220	ENA_-_54	420	145	95.17	ENA_-_54.l15.c17.ctg.1	1281	21.3	0	.	p	.	0	S52A	NONSYN	154	156	TCC	809	811	GCC	1;1;1	G;C;C	1;1;1	.	Original name: ENA|TJQ31651|TJQ31651.1 Escherichia coli colicin
18787_6#70	ENA_TJQ31651_TJQ31651.1	ENA_TJQ31651_TJQ31651.1	1	0	528	220	ENA_-_54	420	145	95.17	ENA_-_54.l15.c17.ctg.1	1281	21.3	0	.	p	.	0	D55G	NONSYN	163	165	GAT	818	820	GGT	1;1;1	G;G;T	1;1;1	.	Original name: ENA|TJQ31651|TJQ31651.1 Escherichia coli colicinSRR number	#ariba_ref_name	ref_name	gene	var_only	flag	reads	cluster	ref_len	ref_base_assembled	pc_ident	ctg	ctg_len	ctg_cov	known_var	var_type	var_seq_type	known_var_change	has_known_var
18787_6#71	ENA_CDU39502_CDU39502.1	ENA_CDU39502_CDU39502.1	1	0	27	846	ENA_CDU39502_CDU39502	429	429	100	ENA_CDU39502_CDU39502.l15.c4.ctg.1	1556	67.7	.	.	.	.	.	.	.	.	.	.	.	.	.	.	.	.	.	Original name: ENA|CDU39502|CDU39502.1 Escherichia coli Colicin import protein
18787_6#71	ENA_EGI20509_EGI20509.1	ENA_EGI20509_EGI20509.1	1	0	27	2214	ENA_-	1401	1401	100	ENA_-.l6.c30.ctg.1	3119	87.8	.	.	.	.	.	.	.	.	.	.	.	.	.	.	.	.	.	Original name: ENA|EGI20509|EGI20509.1 Escherichia coli M718 colicin I receptor
18787_6#71	ENA_HAO0105385_HAO0105385.1	ENA_HAO0105385_HAO0105385.1	1	0	528	282	ENA_-_54	528	258	95.74	ENA_-_54.l15.c4.ctg.2	306	57.4	0	.	p	.	0	V12F	NONSYN	34	36	GTT	82	84	TTT	56;57;57	T;T;T	56;57;57	.	Original name: ENA|HAO0105385|HAO0105385.1 Escherichia coli colicin
18787_6#71	ENA_HAO0105385_HAO0105385.1	ENA_HAO0105385_HAO0105385.1	1	0	528	282	ENA_-_54	528	258	95.74	ENA_-_54.l15.c4.ctg.2	306	57.4	0	.	p	.	0	V29A	NONSYN	85	87	GTT	133	135	GCA	78;76;74	G;C;A	78;76;74	.	Original name: ENA|HAO0105385|HAO0105385.1 Escherichia coli colicin
18787_6#71	ENA_HAO0105385_HAO0105385.1	ENA_HAO0105385_HAO0105385.1	1	0	528	282	ENA_-_54	528	258	95.74	ENA_-_54.l15.c4.ctg.2	306	57.4	0	.	p	.	0	F36L	NONSYN	106	108	TTC	154	156	CTC	63;64;65	C;T;C	63;64;65	.	Original name: ENA|HAO0105385|HAO0105385.1 Escherichia coli colicin
18787_6#71	ENA_HAO0105385_HAO0105385.1	ENA_HAO0105385_HAO0105385.1	1	0	528	282	ENA_-_54	528	258	95.74	ENA_-_54.l15.c4.ctg.2	306	57.4	0	.	p	.	0	D59E	NONSYN	175	177	GAC	223	225	GAG	63;60;60	G;A,G;G	63;59,1;60	.	Original name: ENA|HAO0105385|HAO0105385.1 Escherichia coli colicin
18787_6#71	ENA_HAO0105385_HAO0105385.1	ENA_HAO0105385_HAO0105385.1	1	0	528	282	ENA_-_54	528	258	95.74	ENA_-_54.l15.c4.ctg.2	306	57.4	0	.	p	.	0	I70T	NONSYN	208	210	ATA	256	258	ACA	48;48;48	A;C;A	48;48;48	.	Original name: ENA|HAO0105385|HAO0105385.1 Escherichia coli colicin
18787_6#71	ENA_QKF40137_QKF40137.1	ENA_QKF40137_QKF40137.1	1	0	27	17002	ENA_-_30	1638	1638	100	ENA_-_30.l15.c17.ctg.1	2707	781	.	.	.	.	.	.	.	.	.	.	.	.	.	.	.	.	.	Original name: ENA|QKF40137|QKF40137.1 Shigella sonnei colicin
18787_6#71	ENA_QPR02973_QPR02973.1	ENA_QPR02973_QPR02973.1	1	0	3	1172	ENA_-_52	543	458	99.78	ENA_-_52.l15.c4.ctg.1	1450	84.2	.	.	.	.	.	.	.	.	.	.	.	.	.	.	.	.	.	Original name: ENA|QPR02973|QPR02973.1 Escherichia coli colicin
18787_6#71	ENA_QPR02973_QPR02973.1	ENA_QPR02973_QPR02973.1	1	0	3	1172	ENA_-_52	543	90	100	ENA_-_52.l15.c4.ctg.2	177	65.4	.	.	.	.	.	.	.	.	.	.	.	.	.	.	.	.	.	Original name: ENA|QPR02973|QPR02973.1 Escherichia coli colicinSRR number	#ariba_ref_name	ref_name	gene	var_only	flag	reads	cluster	ref_len	ref_base_assembled	pc_ident	ctg	ctg_len	ctg_cov	known_var	var_type	var_seq_type	known_var_change	has_known_var
18787_6#72	ENA_AAK67298_AAK67298.1	ENA_AAK67298_AAK67298.1	1	0	27	2440	ENA_AAK67298_AAK67298	198	198	100	ENA_AAK67298_AAK67298.l15.c4.ctg.1	1410	215.2	.	.	.	.	.	.	.	.	.	.	.	.	.	.	.	.	.	Original name: ENA|AAK67298|AAK67298.1 Shigella sonnei Cjl
18787_6#72	ENA_AAK67300_AAK67300.1	ENA_AAK67300_AAK67300.1	1	0	27	4342	ENA_AAK67300_AAK67300	390	390	100	ENA_AAK67300_AAK67300.l15.c4.ctg.1	1657	326	.	.	.	.	.	.	.	.	.	.	.	.	.	.	.	.	.	Original name: ENA|AAK67300|AAK67300.1 Shigella sonnei Cji
18787_6#72	ENA_AAN28375_AAN28375.1	ENA_AAN28375_AAN28375.1	1	0	539	692	ENA_AAN28375_AAN28375	144	144	95.14	ENA_AAN28375_AAN28375.l15.c30.ctg.1	777	83.6	0	.	p	.	0	G6W	NONSYN	16	18	GGG	583	585	TGG	41;49;60	T;G;G	41;49;60	.	Original name: ENA|AAN28375|AAN28375.1 Escherichia coli colicin lysis protein precursor
18787_6#72	ENA_AAN28375_AAN28375.1	ENA_AAN28375_AAN28375.1	1	0	539	692	ENA_AAN28375_AAN28375	144	144	95.14	ENA_AAN28375_AAN28375.l15.c30.ctg.1	777	83.6	0	.	p	.	0	V14A	NONSYN	40	42	GTC	607	609	GCC	89;89;89	G;C;C	89;89;89	.	Original name: ENA|AAN28375|AAN28375.1 Escherichia coli colicin lysis protein precursor
18787_6#72	ENA_AAN28375_AAN28375.1	ENA_AAN28375_AAN28375.1	1	0	539	692	ENA_AAN28375_AAN28375	144	144	95.14	ENA_AAN28375_AAN28375.l15.c30.ctg.1	777	83.6	0	.	p	.	0	T38S	NONSYN	112	114	ACA	679	681	TCA	346;346;346	T;C;A	346;346;346	.	Original name: ENA|AAN28375|AAN28375.1 Escherichia coli colicin lysis protein precursor
18787_6#72	ENA_AAN28375_AAN28375.1	ENA_AAN28375_AAN28375.1	1	0	539	692	ENA_AAN28375_AAN28375	144	144	95.14	ENA_AAN28375_AAN28375.l15.c30.ctg.1	777	83.6	0	.	p	.	0	V41L	NONSYN	121	123	GTG	688	690	CTG	344;344;344	C;T;G	344;344;344	.	Original name: ENA|AAN28375|AAN28375.1 Escherichia coli colicin lysis protein precursor
18787_6#72	ENA_ATH91132_ATH91132.1	ENA_ATH91132_ATH91132.1	1	0	528	10480	ENA_-_31	1656	1329	98.19	ENA_-_31.l15.c4.ctg.1	2524	515.4	0	.	p	.	0	L103fs	FSHIFT	307	307	C	1047	1047	T	735	T	735	.	Original name: ENA|ATH91132|ATH91132.1 Shigella sonnei colicin
18787_6#72	ENA_CAC41014_CAC41014.1	ENA_CAC41014_CAC41014.1	1	0	27	3390	ENA_-_12	285	285	100	ENA_-_12.l15.c30.ctg.1	1484	284.6	.	.	.	.	.	.	.	.	.	.	.	.	.	.	.	.	.	Original name: ENA|CAC41014|CAC41014.1 Shigella sonnei colicin type 7
18787_6#72	ENA_CDU39502_CDU39502.1	ENA_CDU39502_CDU39502.1	1	0	27	742	ENA_CDU39502_CDU39502	429	429	100	ENA_CDU39502_CDU39502.l15.c4.ctg.1	1637	56.3	.	.	.	.	.	.	.	.	.	.	.	.	.	.	.	.	.	Original name: ENA|CDU39502|CDU39502.1 Escherichia coli Colicin import protein
18787_6#72	ENA_EGI20509_EGI20509.1	ENA_EGI20509_EGI20509.1	1	0	27	2018	ENA_-	1401	1401	100	ENA_-.l15.c4.ctg.1	3142	79.7	.	.	.	.	.	.	.	.	.	.	.	.	.	.	.	.	.	Original name: ENA|EGI20509|EGI20509.1 Escherichia coli M718 colicin I receptor
18787_6#72	ENA_EGO7375789_EGO7375789.1	ENA_EGO7375789_EGO7375789.1	1	0	16	36	ENA_-_37	1089	92	98.91	ENA_-_37.l15.c4.ctg.1	191	10.5	.	.	.	.	.	.	.	.	.	.	.	.	.	.	.	.	.	Original name: ENA|EGO7375789|EGO7375789.1 Salmonella enterica colicin
18787_6#72	ENA_HAO0105385_HAO0105385.1	ENA_HAO0105385_HAO0105385.1	1	0	528	226	ENA_-_54	528	259	95.75	ENA_-_54.l15.c30.ctg.1	777	27.7	0	.	p	.	0	V12F	NONSYN	34	36	GTT	552	554	TTT	39;41;43	T;T;T	39;41;43	.	Original name: ENA|HAO0105385|HAO0105385.1 Escherichia coli colicin
18787_6#72	ENA_HAO0105385_HAO0105385.1	ENA_HAO0105385_HAO0105385.1	1	0	528	226	ENA_-_54	528	259	95.75	ENA_-_54.l15.c30.ctg.1	777	27.7	0	.	p	.	0	V29A	NONSYN	85	87	GTT	603	605	GCA	73;72;72	G;C;A	73;72;72	.	Original name: ENA|HAO0105385|HAO0105385.1 Escherichia coli colicin
18787_6#72	ENA_HAO0105385_HAO0105385.1	ENA_HAO0105385_HAO0105385.1	1	0	528	226	ENA_-_54	528	259	95.75	ENA_-_54.l15.c30.ctg.1	777	27.7	0	.	p	.	0	F36L	NONSYN	106	108	TTC	624	626	CTC	67;70;71	C;T;C	67;70;71	.	Original name: ENA|HAO0105385|HAO0105385.1 Escherichia coli colicin
18787_6#72	ENA_HAO0105385_HAO0105385.1	ENA_HAO0105385_HAO0105385.1	1	0	528	226	ENA_-_54	528	259	95.75	ENA_-_54.l15.c30.ctg.1	777	27.7	0	.	p	.	0	D59E	NONSYN	175	177	GAC	693	695	GAG	55;50;48	G,A;A;G	54,1;50;48	.	Original name: ENA|HAO0105385|HAO0105385.1 Escherichia coli colicin
18787_6#72	ENA_HAO0105385_HAO0105385.1	ENA_HAO0105385_HAO0105385.1	1	0	528	226	ENA_-_54	528	259	95.75	ENA_-_54.l15.c30.ctg.1	777	27.7	0	.	p	.	0	I70T	NONSYN	208	210	ATA	726	728	ACA	34;34;34	A;C;A	34;34;34	.	Original name: ENA|HAO0105385|HAO0105385.1 Escherichia coli colicin
18787_6#72	ENA_MMX53677_MMX53677.1	ENA_MMX53677_MMX53677.1	1	0	531	14096	ENA_-_29	1671	1671	99.52	ENA_-_29.l15.c4.ctg.1	2701	647.6	0	.	p	.	0	L103fs	FSHIFT	307	307	C	848	848	T	731	T	731	.	Original name: ENA|MMX53677|MMX53677.1 Shigella sonnei colicin
18787_6#72	ENA_QPR02973_QPR02973.1	ENA_QPR02973_QPR02973.1	1	0	19	1040	ENA_-_52	543	458	99.78	ENA_-_52.l15.c30.ctg.1	1372	80.4	.	.	.	.	.	.	.	.	.	.	.	.	.	.	.	.	.	Original name: ENA|QPR02973|QPR02973.1 Escherichia coli colicin
18787_6#72	ENA_RBY13381_RBY13381.1	ENA_RBY13381_RBY13381.1	1	0	16	12	ENA_-_18	147	65	100	ENA_-_18.l15.c4.ctg.1	148	5.1	.	.	.	.	.	.	.	.	.	.	.	.	.	.	.	.	.	Original name: ENA|RBY13381|RBY13381.1 Escherichia coli colicinSRR number	#ariba_ref_name	ref_name	gene	var_only	flag	reads	cluster	ref_len	ref_base_assembled	pc_ident	ctg	ctg_len	ctg_cov	known_var	var_type	var_seq_type	known_var_change	has_known_var
18787_6#73	ENA_CDU39502_CDU39502.1	ENA_CDU39502_CDU39502.1	1	0	27	854	ENA_CDU39502_CDU39502	429	429	100	ENA_CDU39502_CDU39502.l15.c4.ctg.1	1557	68	.	.	.	.	.	.	.	.	.	.	.	.	.	.	.	.	.	Original name: ENA|CDU39502|CDU39502.1 Escherichia coli Colicin import protein
18787_6#73	ENA_EGI20509_EGI20509.1	ENA_EGI20509_EGI20509.1	1	0	27	2310	ENA_-	1401	1401	100	ENA_-.l15.c30.ctg.1	3290	87	.	.	.	.	.	.	.	.	.	.	.	.	.	.	.	.	.	Original name: ENA|EGI20509|EGI20509.1 Escherichia coli M718 colicin I receptor
18787_6#73	ENA_QPR02973_QPR02973.1	ENA_QPR02973_QPR02973.1	1	0	3	1244	ENA_-_52	543	458	99.78	ENA_-_52.l15.c4.ctg.1	1422	94.3	.	.	.	.	.	.	.	.	.	.	.	.	.	.	.	.	.	Original name: ENA|QPR02973|QPR02973.1 Escherichia coli colicin
18787_6#73	ENA_QPR02973_QPR02973.1	ENA_QPR02973_QPR02973.1	1	0	3	1244	ENA_-_52	543	90	100	ENA_-_52.l15.c4.ctg.2	180	56.7	.	.	.	.	.	.	.	.	.	.	.	.	.	.	.	.	.	Original name: ENA|QPR02973|QPR02973.1 Escherichia coli colicin
18787_6#73	ENA_TJQ31651_TJQ31651.1	ENA_TJQ31651_TJQ31651.1	1	0	528	278	ENA_-_54	420	145	95.17	ENA_-_54.l15.c30.ctg.1	1395	24.8	0	.	p	.	0	D23E	NONSYN	67	69	GAC	763	765	GAG	65;63;61	G;A;G	65;63;61	.	Original name: ENA|TJQ31651|TJQ31651.1 Escherichia coli colicin
18787_6#73	ENA_TJQ31651_TJQ31651.1	ENA_TJQ31651_TJQ31651.1	1	0	528	278	ENA_-_54	420	145	95.17	ENA_-_54.l15.c30.ctg.1	1395	24.8	0	.	p	.	0	I34T	NONSYN	100	102	ATA	796	798	ACA	45;45;45	A;C;A	45;45;45	.	Original name: ENA|TJQ31651|TJQ31651.1 Escherichia coli colicin
18787_6#73	ENA_TJQ31651_TJQ31651.1	ENA_TJQ31651_TJQ31651.1	1	0	528	278	ENA_-_54	420	145	95.17	ENA_-_54.l15.c30.ctg.1	1395	24.8	0	.	p	.	0	S52A	NONSYN	154	156	TCC	850	852	GCC	6;6;6	G;C;C	6;6;6	.	Original name: ENA|TJQ31651|TJQ31651.1 Escherichia coli colicin
18787_6#73	ENA_TJQ31651_TJQ31651.1	ENA_TJQ31651_TJQ31651.1	1	0	528	278	ENA_-_54	420	145	95.17	ENA_-_54.l15.c30.ctg.1	1395	24.8	0	.	p	.	0	D55G	NONSYN	163	165	GAT	859	861	GGT	10;10;10	G;G;T	10;10;10	.	Original name: ENA|TJQ31651|TJQ31651.1 Escherichia coli colicinSRR number	#ariba_ref_name	ref_name	gene	var_only	flag	reads	cluster	ref_len	ref_base_assembled	pc_ident	ctg	ctg_len	ctg_cov	known_var	var_type	var_seq_type	known_var_change	has_known_var
18787_6#74	ENA_AAK67298_AAK67298.1	ENA_AAK67298_AAK67298.1	1	0	27	2054	ENA_AAK67298_AAK67298	198	198	100	ENA_AAK67298_AAK67298.l15.c4.ctg.1	1365	186.8	.	.	.	.	.	.	.	.	.	.	.	.	.	.	.	.	.	Original name: ENA|AAK67298|AAK67298.1 Shigella sonnei Cjl
18787_6#74	ENA_AAK67300_AAK67300.1	ENA_AAK67300_AAK67300.1	1	0	27	3714	ENA_AAK67300_AAK67300	390	390	100	ENA_AAK67300_AAK67300.l15.c17.ctg.1	1532	301.3	.	.	.	.	.	.	.	.	.	.	.	.	.	.	.	.	.	Original name: ENA|AAK67300|AAK67300.1 Shigella sonnei Cji
18787_6#74	ENA_ATH91132_ATH91132.1	ENA_ATH91132_ATH91132.1	1	0	528	6024	ENA_-_31	1656	1329	98.19	ENA_-_31.l15.c4.ctg.1	2411	308.5	0	.	p	.	0	L103fs	FSHIFT	307	307	C	901	901	T	393	T,G	392,1	.	Original name: ENA|ATH91132|ATH91132.1 Shigella sonnei colicin
18787_6#74	ENA_CAC41014_CAC41014.1	ENA_CAC41014_CAC41014.1	1	0	27	2818	ENA_-_12	285	285	100	ENA_-_12.l15.c4.ctg.1	1479	236.8	.	.	.	.	.	.	.	.	.	.	.	.	.	.	.	.	.	Original name: ENA|CAC41014|CAC41014.1 Shigella sonnei colicin type 7
18787_6#74	ENA_CDU39502_CDU39502.1	ENA_CDU39502_CDU39502.1	1	0	27	622	ENA_CDU39502_CDU39502	429	429	100	ENA_CDU39502_CDU39502.l15.c17.ctg.1	1539	50.1	.	.	.	.	.	.	.	.	.	.	.	.	.	.	.	.	.	Original name: ENA|CDU39502|CDU39502.1 Escherichia coli Colicin import protein
18787_6#74	ENA_EGI20509_EGI20509.1	ENA_EGI20509_EGI20509.1	1	0	27	1950	ENA_-	1401	1401	100	ENA_-.l15.c30.ctg.1	2940	80.5	.	.	.	.	.	.	.	.	.	.	.	.	.	.	.	.	.	Original name: ENA|EGI20509|EGI20509.1 Escherichia coli M718 colicin I receptor
18787_6#74	ENA_EGO7375789_EGO7375789.1	ENA_EGO7375789_EGO7375789.1	1	0	16	106	ENA_-_37	1089	92	98.91	ENA_-_37.l15.c17.ctg.3	190	26.3	.	.	.	.	.	.	.	.	.	.	.	.	.	.	.	.	.	Original name: ENA|EGO7375789|EGO7375789.1 Salmonella enterica colicin
18787_6#74	ENA_MMX53677_MMX53677.1	ENA_MMX53677_MMX53677.1	1	0	531	8420	ENA_-_29	1671	1671	99.52	ENA_-_29.l15.c30.ctg.1	2771	375.4	0	.	p	.	0	L103fs	FSHIFT	307	307	C	822	822	T	390	T,G	389,1	.	Original name: ENA|MMX53677|MMX53677.1 Shigella sonnei colicin
18787_6#74	ENA_QPR02973_QPR02973.1	ENA_QPR02973_QPR02973.1	1	0	3	996	ENA_-_52	543	458	99.78	ENA_-_52.l15.c17.ctg.1	1509	68.6	.	.	.	.	.	.	.	.	.	.	.	.	.	.	.	.	.	Original name: ENA|QPR02973|QPR02973.1 Escherichia coli colicin
18787_6#74	ENA_QPR02973_QPR02973.1	ENA_QPR02973_QPR02973.1	1	0	3	996	ENA_-_52	543	90	100	ENA_-_52.l15.c17.ctg.3	180	56.8	.	.	.	.	.	.	.	.	.	.	.	.	.	.	.	.	.	Original name: ENA|QPR02973|QPR02973.1 Escherichia coli colicin
18787_6#74	ENA_RBY13381_RBY13381.1	ENA_RBY13381_RBY13381.1	1	0	16	46	ENA_-_18	147	70	100	ENA_-_18.l15.c17.ctg.2	170	16.9	.	.	.	.	.	.	.	.	.	.	.	.	.	.	.	.	.	Original name: ENA|RBY13381|RBY13381.1 Escherichia coli colicin
18787_6#74	ENA_TJQ31651_TJQ31651.1	ENA_TJQ31651_TJQ31651.1	1	0	528	202	ENA_-_54	420	145	95.17	ENA_-_54.l15.c30.ctg.1	1163	21.5	0	.	p	.	0	D23E	NONSYN	67	69	GAC	671	673	GAG	55;52;51	G;A;G	55;52;51	.	Original name: ENA|TJQ31651|TJQ31651.1 Escherichia coli colicin
18787_6#74	ENA_TJQ31651_TJQ31651.1	ENA_TJQ31651_TJQ31651.1	1	0	528	202	ENA_-_54	420	145	95.17	ENA_-_54.l15.c30.ctg.1	1163	21.5	0	.	p	.	0	I34T	NONSYN	100	102	ATA	704	706	ACA	40;40;40	A;C;A	40;40;40	.	Original name: ENA|TJQ31651|TJQ31651.1 Escherichia coli colicin
18787_6#74	ENA_TJQ31651_TJQ31651.1	ENA_TJQ31651_TJQ31651.1	1	0	528	202	ENA_-_54	420	145	95.17	ENA_-_54.l15.c30.ctg.1	1163	21.5	0	.	p	.	0	S52A	NONSYN	154	156	TCC	758	760	GCC	7;7;7	G;C;C	7;7;7	.	Original name: ENA|TJQ31651|TJQ31651.1 Escherichia coli colicin
18787_6#74	ENA_TJQ31651_TJQ31651.1	ENA_TJQ31651_TJQ31651.1	1	0	528	202	ENA_-_54	420	145	95.17	ENA_-_54.l15.c30.ctg.1	1163	21.5	0	.	p	.	0	D55G	NONSYN	163	165	GAT	767	769	GGT	7;7;7	G;G;T	7;7;7	.	Original name: ENA|TJQ31651|TJQ31651.1 Escherichia coli colicinSRR number	#ariba_ref_name	ref_name	gene	var_only	flag	reads	cluster	ref_len	ref_base_assembled	pc_ident	ctg	ctg_len	ctg_cov	known_var	var_type	var_seq_type	known_var_change	has_known_var
18787_6#77	ENA_CDU39502_CDU39502.1	ENA_CDU39502_CDU39502.1	1	0	27	644	ENA_CDU39502_CDU39502	429	429	100	ENA_CDU39502_CDU39502.l6.c30.ctg.1	1802	44.4	.	.	.	.	.	.	.	.	.	.	.	.	.	.	.	.	.	Original name: ENA|CDU39502|CDU39502.1 Escherichia coli Colicin import protein
18787_6#77	ENA_EGI20509_EGI20509.1	ENA_EGI20509_EGI20509.1	1	0	27	1772	ENA_-	1401	1401	100	ENA_-.l15.c4.ctg.1	3268	67.3	.	.	.	.	.	.	.	.	.	.	.	.	.	.	.	.	.	Original name: ENA|EGI20509|EGI20509.1 Escherichia coli M718 colicin I receptor
18787_6#77	ENA_QPR02973_QPR02973.1	ENA_QPR02973_QPR02973.1	1	0	3	980	ENA_-_52	543	458	99.78	ENA_-_52.l15.c17.ctg.1	1716	61.5	.	.	.	.	.	.	.	.	.	.	.	.	.	.	.	.	.	Original name: ENA|QPR02973|QPR02973.1 Escherichia coli colicin
18787_6#77	ENA_QPR02973_QPR02973.1	ENA_QPR02973_QPR02973.1	1	0	3	980	ENA_-_52	543	90	100	ENA_-_52.l15.c17.ctg.3	177	46.4	.	.	.	.	.	.	.	.	.	.	.	.	.	.	.	.	.	Original name: ENA|QPR02973|QPR02973.1 Escherichia coli colicin
18787_6#77	ENA_TJQ31651_TJQ31651.1	ENA_TJQ31651_TJQ31651.1	1	0	528	210	ENA_-_54	420	145	95.17	ENA_-_54.l15.c4.ctg.1	1449	17.9	0	.	p	.	0	D23E	NONSYN	67	69	GAC	713	715	GAG	50;50;49	G;A;G	50;50;49	.	Original name: ENA|TJQ31651|TJQ31651.1 Escherichia coli colicin
18787_6#77	ENA_TJQ31651_TJQ31651.1	ENA_TJQ31651_TJQ31651.1	1	0	528	210	ENA_-_54	420	145	95.17	ENA_-_54.l15.c4.ctg.1	1449	17.9	0	.	p	.	0	I34T	NONSYN	100	102	ATA	746	748	ACA	39;39;39	A;C;A	39;39;39	.	Original name: ENA|TJQ31651|TJQ31651.1 Escherichia coli colicin
18787_6#77	ENA_TJQ31651_TJQ31651.1	ENA_TJQ31651_TJQ31651.1	1	0	528	210	ENA_-_54	420	145	95.17	ENA_-_54.l15.c4.ctg.1	1449	17.9	0	.	p	.	0	S52A	NONSYN	154	156	TCC	800	802	GCC	2;2;2	G;C;C	2;2;2	.	Original name: ENA|TJQ31651|TJQ31651.1 Escherichia coli colicin
18787_6#77	ENA_TJQ31651_TJQ31651.1	ENA_TJQ31651_TJQ31651.1	1	0	528	210	ENA_-_54	420	145	95.17	ENA_-_54.l15.c4.ctg.1	1449	17.9	0	.	p	.	0	D55G	NONSYN	163	165	GAT	809	811	GGT	2;2;2	G;G;T	2;2;2	.	Original name: ENA|TJQ31651|TJQ31651.1 Escherichia coli colicinSRR number	#ariba_ref_name	ref_name	gene	var_only	flag	reads	cluster	ref_len	ref_base_assembled	pc_ident	ctg	ctg_len	ctg_cov	known_var	var_type	var_seq_type	known_var_change	has_known_var
18787_6#78	ENA_AAN28374_AAN28374.1	ENA_AAN28374_AAN28374.1	1	0	539	5310	ENA_AAN28374_AAN28374	261	261	98.46	ENA_AAN28374_AAN28374.l15.c17.ctg.1	1394	473.8	0	.	p	.	0	P81S	NONSYN	241	243	CCA	833	835	TCA	707;695;684	T;C;A	707;695;684	.	Original name: ENA|AAN28374|AAN28374.1 Escherichia coli colicin immunity protein
18787_6#78	ENA_AAN28375_AAN28375.1	ENA_AAN28375_AAN28375.1	1	0	539	3156	ENA_AAN28375_AAN28375	144	144	97.92	ENA_AAN28375_AAN28375.l15.c17.ctg.1	1373	285.5	0	.	p	.	0	A18S	NONSYN	52	54	GCT	648	650	TCT	985;984;979	T,C;C,G;T,A,G	982,2;981,2;976,1,1	.	Original name: ENA|AAN28375|AAN28375.1 Escherichia coli colicin lysis protein precursor
18787_6#78	ENA_CDU39502_CDU39502.1	ENA_CDU39502_CDU39502.1	1	0	27	724	ENA_CDU39502_CDU39502	429	429	100	ENA_CDU39502_CDU39502.l15.c4.ctg.1	1627	55.1	.	.	.	.	.	.	.	.	.	.	.	.	.	.	.	.	.	Original name: ENA|CDU39502|CDU39502.1 Escherichia coli Colicin import protein
18787_6#78	ENA_EFY8685335_EFY8685335.1	ENA_EFY8685335_EFY8685335.1	1	0	528	14348	ENA_-_31	1656	1278	99.53	ENA_-_31.l15.c4.ctg.1	2448	728.1	0	.	p	.	0	G69S	NONSYN	205	207	GGT	785	787	AGT	854;858;862	A,C;G,T;T,C	853,1;856,2;861,1	.	Original name: ENA|EFY8685335|EFY8685335.1 Shigella sonnei colicin
18787_6#78	ENA_EFY8685335_EFY8685335.1	ENA_EFY8685335_EFY8685335.1	1	0	528	14348	ENA_-_31	1656	1278	99.53	ENA_-_31.l15.c4.ctg.1	2448	728.1	0	.	p	.	0	N376D	NONSYN	1126	1128	AAT	1706	1708	GAT	1245;1247;1256	G;A;T	1245;1247;1255	.	Original name: ENA|EFY8685335|EFY8685335.1 Shigella sonnei colicin
18787_6#78	ENA_EFY8685335_EFY8685335.1	ENA_EFY8685335_EFY8685335.1	1	0	528	14348	ENA_-_31	1656	1278	99.53	ENA_-_31.l15.c4.ctg.1	2448	728.1	0	.	p	.	0	K418M	NONSYN	1252	1254	AAG	1832	1834	ATG	833;825;818	A,G;T,G;G	832,1;823,2;818	.	Original name: ENA|EFY8685335|EFY8685335.1 Shigella sonnei colicin
18787_6#78	ENA_EGI20509_EGI20509.1	ENA_EGI20509_EGI20509.1	1	0	27	1922	ENA_-	1401	1401	100	ENA_-.l15.c4.ctg.1	3156	75.7	.	.	.	.	.	.	.	.	.	.	.	.	.	.	.	.	.	Original name: ENA|EGI20509|EGI20509.1 Escherichia coli M718 colicin I receptor
18787_6#78	ENA_QBJ61514_QBJ61514.1	ENA_QBJ61514_QBJ61514.1	1	0	27	20758	ENA_-_20	1746	1746	100	ENA_-_20.l15.c17.ctg.1	2882	893.6	.	.	.	.	.	.	.	.	.	.	.	.	.	.	.	.	.	Original name: ENA|QBJ61514|QBJ61514.1 Shigella sonnei colicin
18787_6#78	ENA_QPR02973_QPR02973.1	ENA_QPR02973_QPR02973.1	1	0	3	1170	ENA_-_52	543	458	99.78	ENA_-_52.l15.c4.ctg.1	1522	81	.	.	.	.	.	.	.	.	.	.	.	.	.	.	.	.	.	Original name: ENA|QPR02973|QPR02973.1 Escherichia coli colicin
18787_6#78	ENA_QPR02973_QPR02973.1	ENA_QPR02973_QPR02973.1	1	0	3	1170	ENA_-_52	543	90	100	ENA_-_52.l15.c4.ctg.4	179	62	.	.	.	.	.	.	.	.	.	.	.	.	.	.	.	.	.	Original name: ENA|QPR02973|QPR02973.1 Escherichia coli colicin
18787_6#78	ENA_TJQ31651_TJQ31651.1	ENA_TJQ31651_TJQ31651.1	1	0	528	250	ENA_-_54	420	145	95.17	ENA_-_54.l15.c17.ctg.1	1297	23.9	0	.	p	.	0	D23E	NONSYN	67	69	GAC	707	709	GAG	66;64;63	G;A;G	66;64;63	.	Original name: ENA|TJQ31651|TJQ31651.1 Escherichia coli colicin
18787_6#78	ENA_TJQ31651_TJQ31651.1	ENA_TJQ31651_TJQ31651.1	1	0	528	250	ENA_-_54	420	145	95.17	ENA_-_54.l15.c17.ctg.1	1297	23.9	0	.	p	.	0	I34T	NONSYN	100	102	ATA	740	742	ACA	47;47;47	A;C;A	47;47;47	.	Original name: ENA|TJQ31651|TJQ31651.1 Escherichia coli colicin
18787_6#78	ENA_TJQ31651_TJQ31651.1	ENA_TJQ31651_TJQ31651.1	1	0	528	250	ENA_-_54	420	145	95.17	ENA_-_54.l15.c17.ctg.1	1297	23.9	0	.	p	.	0	S52A	NONSYN	154	156	TCC	794	796	GCC	4;4;4	G;C;C	4;4;4	.	Original name: ENA|TJQ31651|TJQ31651.1 Escherichia coli colicin
18787_6#78	ENA_TJQ31651_TJQ31651.1	ENA_TJQ31651_TJQ31651.1	1	0	528	250	ENA_-_54	420	145	95.17	ENA_-_54.l15.c17.ctg.1	1297	23.9	0	.	p	.	0	D55G	NONSYN	163	165	GAT	803	805	GGT	4;5;5	G;G;T	4;5;5	.	Original name: ENA|TJQ31651|TJQ31651.1 Escherichia coli colicinSRR number	#ariba_ref_name	ref_name	gene	var_only	flag	reads	cluster	ref_len	ref_base_assembled	pc_ident	ctg	ctg_len	ctg_cov	known_var	var_type	var_seq_type	known_var_change	has_known_var
18787_6#79	ENA_AAK67298_AAK67298.1	ENA_AAK67298_AAK67298.1	1	0	27	6720	ENA_AAK67298_AAK67298	198	198	100	ENA_AAK67298_AAK67298.l6.c30.ctg.1	1296	643.3	.	.	.	.	.	.	.	.	.	.	.	.	.	.	.	.	.	Original name: ENA|AAK67298|AAK67298.1 Shigella sonnei Cjl
18787_6#79	ENA_AAK67300_AAK67300.1	ENA_AAK67300_AAK67300.1	1	0	27	11324	ENA_AAK67300_AAK67300	390	390	100	ENA_AAK67300_AAK67300.l15.c4.ctg.1	1633	861.9	.	.	.	.	.	.	.	.	.	.	.	.	.	.	.	.	.	Original name: ENA|AAK67300|AAK67300.1 Shigella sonnei Cji
18787_6#79	ENA_AAN28374_AAN28374.1	ENA_AAN28374_AAN28374.1	1	0	539	7156	ENA_AAN28374_AAN28374	261	261	98.46	ENA_AAN28374_AAN28374.l15.c4.ctg.1	1347	658.9	0	.	p	.	0	P81S	NONSYN	241	243	CCA	838	840	TCA	951;942;939	T;C;A	951;942;939	.	Original name: ENA|AAN28374|AAN28374.1 Escherichia coli colicin immunity protein
18787_6#79	ENA_AAN28375_AAN28375.1	ENA_AAN28375_AAN28375.1	1	0	539	4344	ENA_AAN28375_AAN28375	144	144	97.92	ENA_AAN28375_AAN28375.l15.c17.ctg.1	1334	404.4	0	.	p	.	0	A18S	NONSYN	52	54	GCT	702	704	TCT	1365;1368;1367	T;C;T	1365;1368;1367	.	Original name: ENA|AAN28375|AAN28375.1 Escherichia coli colicin lysis protein precursor
18787_6#79	ENA_CAC41014_CAC41014.1	ENA_CAC41014_CAC41014.1	1	0	27	9010	ENA_-_12	285	285	100	ENA_-_12.l15.c4.ctg.1	1428	783.8	.	.	.	.	.	.	.	.	.	.	.	.	.	.	.	.	.	Original name: ENA|CAC41014|CAC41014.1 Shigella sonnei colicin type 7
18787_6#79	ENA_CDU39502_CDU39502.1	ENA_CDU39502_CDU39502.1	1	0	27	818	ENA_CDU39502_CDU39502	429	429	100	ENA_CDU39502_CDU39502.l15.c4.ctg.1	1521	66.6	.	.	.	.	.	.	.	.	.	.	.	.	.	.	.	.	.	Original name: ENA|CDU39502|CDU39502.1 Escherichia coli Colicin import protein
18787_6#79	ENA_EFY8685335_EFY8685335.1	ENA_EFY8685335_EFY8685335.1	1	0	528	18808	ENA_-_31	1656	1278	99.53	ENA_-_31.l6.c4.ctg.1	2289	1019.2	0	.	p	.	0	G69S	NONSYN	205	207	GGT	715	717	AGT	1163;1165;1164	A,G;G,C,A;T,C,G	1160,3;1163,1,1;1162,1,1	.	Original name: ENA|EFY8685335|EFY8685335.1 Shigella sonnei colicin
18787_6#79	ENA_EFY8685335_EFY8685335.1	ENA_EFY8685335_EFY8685335.1	1	0	528	18808	ENA_-_31	1656	1278	99.53	ENA_-_31.l6.c4.ctg.1	2289	1019.2	0	.	p	.	0	N376D	NONSYN	1126	1128	AAT	1636	1638	GAT	1740;1745;1740	G,T,C;A,T,C;T,G,C	1737,1,1;1742,1,1;1736,2,1	.	Original name: ENA|EFY8685335|EFY8685335.1 Shigella sonnei colicin
18787_6#79	ENA_EFY8685335_EFY8685335.1	ENA_EFY8685335_EFY8685335.1	1	0	528	18808	ENA_-_31	1656	1278	99.53	ENA_-_31.l6.c4.ctg.1	2289	1019.2	0	.	p	.	0	K418M	NONSYN	1252	1254	AAG	1762	1764	ATG	1075;1070;1076	A;T,G,A;G	1075;1066,3,1;1076	.	Original name: ENA|EFY8685335|EFY8685335.1 Shigella sonnei colicin
18787_6#79	ENA_EGI20509_EGI20509.1	ENA_EGI20509_EGI20509.1	1	0	27	2104	ENA_-	1401	1401	100	ENA_-.l15.c30.ctg.1	3073	84	.	.	.	.	.	.	.	.	.	.	.	.	.	.	.	.	.	Original name: ENA|EGI20509|EGI20509.1 Escherichia coli M718 colicin I receptor
18787_6#79	ENA_QBJ61514_QBJ61514.1	ENA_QBJ61514_QBJ61514.1	1	0	27	27366	ENA_-_20	1746	1746	100	ENA_-_20.l15.c30.ctg.1	3019	1125.6	.	.	.	.	.	.	.	.	.	.	.	.	.	.	.	.	.	Original name: ENA|QBJ61514|QBJ61514.1 Shigella sonnei colicin
18787_6#79	ENA_QPR02973_QPR02973.1	ENA_QPR02973_QPR02973.1	1	0	3	1180	ENA_-_52	543	458	99.78	ENA_-_52.l15.c17.ctg.1	1426	87.2	.	.	.	.	.	.	.	.	.	.	.	.	.	.	.	.	.	Original name: ENA|QPR02973|QPR02973.1 Escherichia coli colicin
18787_6#79	ENA_QPR02973_QPR02973.1	ENA_QPR02973_QPR02973.1	1	0	3	1180	ENA_-_52	543	90	100	ENA_-_52.l15.c17.ctg.2	390	32.4	.	.	.	.	.	.	.	.	.	.	.	.	.	.	.	.	.	Original name: ENA|QPR02973|QPR02973.1 Escherichia coli colicin
18787_6#79	ENA_TJQ31651_TJQ31651.1	ENA_TJQ31651_TJQ31651.1	1	0	528	248	ENA_-_54	420	145	95.17	ENA_-_54.l15.c17.ctg.1	1275	24.2	0	.	p	.	0	D23E	NONSYN	67	69	GAC	770	772	GAG	57;56;53	G;A;G	57;56;53	.	Original name: ENA|TJQ31651|TJQ31651.1 Escherichia coli colicin
18787_6#79	ENA_TJQ31651_TJQ31651.1	ENA_TJQ31651_TJQ31651.1	1	0	528	248	ENA_-_54	420	145	95.17	ENA_-_54.l15.c17.ctg.1	1275	24.2	0	.	p	.	0	I34T	NONSYN	100	102	ATA	803	805	ACA	36;36;36	A;C;A	36;36;36	.	Original name: ENA|TJQ31651|TJQ31651.1 Escherichia coli colicin
18787_6#79	ENA_TJQ31651_TJQ31651.1	ENA_TJQ31651_TJQ31651.1	1	0	528	248	ENA_-_54	420	145	95.17	ENA_-_54.l15.c17.ctg.1	1275	24.2	0	.	p	.	0	S52A	NONSYN	154	156	TCC	857	859	GCC	3;3;3	G;C;C	3;3;3	.	Original name: ENA|TJQ31651|TJQ31651.1 Escherichia coli colicin
18787_6#79	ENA_TJQ31651_TJQ31651.1	ENA_TJQ31651_TJQ31651.1	1	0	528	248	ENA_-_54	420	145	95.17	ENA_-_54.l15.c17.ctg.1	1275	24.2	0	.	p	.	0	D55G	NONSYN	163	165	GAT	866	868	GGT	4;4;4	G;G;T	4;4;4	.	Original name: ENA|TJQ31651|TJQ31651.1 Escherichia coli colicinSRR number	#ariba_ref_name	ref_name	gene	var_only	flag	reads	cluster	ref_len	ref_base_assembled	pc_ident	ctg	ctg_len	ctg_cov	known_var	var_type	var_seq_type	known_var_change	has_known_var
18787_6#8	ENA_AAK67298_AAK67298.1	ENA_AAK67298_AAK67298.1	1	0	27	5044	ENA_AAK67298_AAK67298	198	198	100	ENA_AAK67298_AAK67298.l15.c17.ctg.1	1200	520.4	.	.	.	.	.	.	.	.	.	.	.	.	.	.	.	.	.	Original name: ENA|AAK67298|AAK67298.1 Shigella sonnei Cjl
18787_6#8	ENA_AAK67300_AAK67300.1	ENA_AAK67300_AAK67300.1	1	0	27	8780	ENA_AAK67300_AAK67300	390	390	100	ENA_AAK67300_AAK67300.l15.c4.ctg.1	1413	770	.	.	.	.	.	.	.	.	.	.	.	.	.	.	.	.	.	Original name: ENA|AAK67300|AAK67300.1 Shigella sonnei Cji
18787_6#8	ENA_AAN28374_AAN28374.1	ENA_AAN28374_AAN28374.1	1	0	539	5416	ENA_AAN28374_AAN28374	261	261	98.46	ENA_AAN28374_AAN28374.l15.c4.ctg.1	1405	479.3	0	.	p	.	0	P81S	NONSYN	241	243	CCA	883	885	TCA	700;687;691	T;C,A;A	699;684,2;690	.	Original name: ENA|AAN28374|AAN28374.1 Escherichia coli colicin immunity protein
18787_6#8	ENA_AAN28375_AAN28375.1	ENA_AAN28375_AAN28375.1	1	0	539	3508	ENA_AAN28375_AAN28375	144	144	97.92	ENA_AAN28375_AAN28375.l15.c17.ctg.1	1282	339.8	0	.	p	.	0	A18S	NONSYN	52	54	GCT	581	583	TCT	1060;1050;1053	T;C;T,A	1060;1049;1052,1	.	Original name: ENA|AAN28375|AAN28375.1 Escherichia coli colicin lysis protein precursor
18787_6#8	ENA_CAC41014_CAC41014.1	ENA_CAC41014_CAC41014.1	1	0	27	6938	ENA_-_12	285	285	100	ENA_-_12.l15.c4.ctg.1	1463	589.6	.	.	.	.	.	.	.	.	.	.	.	.	.	.	.	.	.	Original name: ENA|CAC41014|CAC41014.1 Shigella sonnei colicin type 7
18787_6#8	ENA_CDU39502_CDU39502.1	ENA_CDU39502_CDU39502.1	1	0	27	794	ENA_CDU39502_CDU39502	429	429	100	ENA_CDU39502_CDU39502.l15.c4.ctg.1	1525	64.8	.	.	.	.	.	.	.	.	.	.	.	.	.	.	.	.	.	Original name: ENA|CDU39502|CDU39502.1 Escherichia coli Colicin import protein
18787_6#8	ENA_EFY8685335_EFY8685335.1	ENA_EFY8685335_EFY8685335.1	1	0	528	13848	ENA_-_31	1656	1278	99.53	ENA_-_31.l15.c4.ctg.1	2297	748.9	0	.	p	.	0	G69S	NONSYN	205	207	GGT	739	741	AGT	851;854;859	A,C,G;G;T,G	847,2,1;853;857,1	.	Original name: ENA|EFY8685335|EFY8685335.1 Shigella sonnei colicin
18787_6#8	ENA_EFY8685335_EFY8685335.1	ENA_EFY8685335_EFY8685335.1	1	0	528	13848	ENA_-_31	1656	1278	99.53	ENA_-_31.l15.c4.ctg.1	2297	748.9	0	.	p	.	0	N376D	NONSYN	1126	1128	AAT	1660	1662	GAT	1315;1329;1329	G,C;A,C;T	1313,2;1328,1;1329	.	Original name: ENA|EFY8685335|EFY8685335.1 Shigella sonnei colicin
18787_6#8	ENA_EFY8685335_EFY8685335.1	ENA_EFY8685335_EFY8685335.1	1	0	528	13848	ENA_-_31	1656	1278	99.53	ENA_-_31.l15.c4.ctg.1	2297	748.9	0	.	p	.	0	K418M	NONSYN	1252	1254	AAG	1786	1788	ATG	819;816;818	A;T,G;G	819;815,1;818	.	Original name: ENA|EFY8685335|EFY8685335.1 Shigella sonnei colicin
18787_6#8	ENA_EGI20509_EGI20509.1	ENA_EGI20509_EGI20509.1	1	0	27	2116	ENA_-	1401	1401	100	ENA_-.l15.c4.ctg.1	3139	83.5	.	.	.	.	.	.	.	.	.	.	.	.	.	.	.	.	.	Original name: ENA|EGI20509|EGI20509.1 Escherichia coli M718 colicin I receptor
18787_6#8	ENA_QBJ61514_QBJ61514.1	ENA_QBJ61514_QBJ61514.1	1	0	27	20330	ENA_-_20	1746	1746	100	ENA_-_20.l15.c17.ctg.1	2769	909.4	.	.	.	.	.	.	.	.	.	.	.	.	.	.	.	.	.	Original name: ENA|QBJ61514|QBJ61514.1 Shigella sonnei colicin
18787_6#8	ENA_QPR02973_QPR02973.1	ENA_QPR02973_QPR02973.1	1	0	19	1090	ENA_-_52	543	458	99.78	ENA_-_52.l15.c30.ctg.1	1621	74.2	.	.	.	.	.	.	.	.	.	.	.	.	.	.	.	.	.	Original name: ENA|QPR02973|QPR02973.1 Escherichia coli colicin
18787_6#8	ENA_TJQ31651_TJQ31651.1	ENA_TJQ31651_TJQ31651.1	1	0	528	256	ENA_-_54	420	145	95.17	ENA_-_54.l15.c4.ctg.1	1371	23.3	0	.	p	.	0	D23E	NONSYN	67	69	GAC	787	789	GAG	66;64;61	G;A;G	66;64;61	.	Original name: ENA|TJQ31651|TJQ31651.1 Escherichia coli colicin
18787_6#8	ENA_TJQ31651_TJQ31651.1	ENA_TJQ31651_TJQ31651.1	1	0	528	256	ENA_-_54	420	145	95.17	ENA_-_54.l15.c4.ctg.1	1371	23.3	0	.	p	.	0	I34T	NONSYN	100	102	ATA	820	822	ACA	55;55;56	A;C;A	55;55;56	.	Original name: ENA|TJQ31651|TJQ31651.1 Escherichia coli colicin
18787_6#8	ENA_TJQ31651_TJQ31651.1	ENA_TJQ31651_TJQ31651.1	1	0	528	256	ENA_-_54	420	145	95.17	ENA_-_54.l15.c4.ctg.1	1371	23.3	0	.	p	.	0	S52A	NONSYN	154	156	TCC	874	876	GCC	8;8;9	G;C;C	8;8;9	.	Original name: ENA|TJQ31651|TJQ31651.1 Escherichia coli colicin
18787_6#8	ENA_TJQ31651_TJQ31651.1	ENA_TJQ31651_TJQ31651.1	1	0	528	256	ENA_-_54	420	145	95.17	ENA_-_54.l15.c4.ctg.1	1371	23.3	0	.	p	.	0	D55G	NONSYN	163	165	GAT	883	885	GGT	10;12;12	G;G;T	10;12;12	.	Original name: ENA|TJQ31651|TJQ31651.1 Escherichia coli colicinSRR number	#ariba_ref_name	ref_name	gene	var_only	flag	reads	cluster	ref_len	ref_base_assembled	pc_ident	ctg	ctg_len	ctg_cov	known_var	var_type	var_seq_type	known_var_change	has_known_var
18787_6#80	ENA_CDU39502_CDU39502.1	ENA_CDU39502_CDU39502.1	1	0	27	700	ENA_CDU39502_CDU39502	429	429	100	ENA_CDU39502_CDU39502.l15.c4.ctg.1	1572	55.2	.	.	.	.	.	.	.	.	.	.	.	.	.	.	.	.	.	Original name: ENA|CDU39502|CDU39502.1 Escherichia coli Colicin import protein
18787_6#80	ENA_EFB3735259_EFB3735259.1	ENA_EFB3735259_EFB3735259.1	1	0	27	3984	ENA_-_37	126	126	100	ENA_-_37.l15.c4.ctg.1	2641	174.8	.	.	.	.	.	.	.	.	.	.	.	.	.	.	.	.	.	Original name: ENA|EFB3735259|EFB3735259.1 Escherichia coli colicin
18787_6#80	ENA_EGI20509_EGI20509.1	ENA_EGI20509_EGI20509.1	1	0	27	1974	ENA_-	1401	1401	100	ENA_-.l15.c4.ctg.1	3360	72.8	.	.	.	.	.	.	.	.	.	.	.	.	.	.	.	.	.	Original name: ENA|EGI20509|EGI20509.1 Escherichia coli M718 colicin I receptor
18787_6#80	ENA_HAL4276437_HAL4276437.1	ENA_HAL4276437_HAL4276437.1	1	0	528	1286	ENA_-_48	1332	664	98.34	ENA_-_48.l15.c4.ctg.1	1732	92.3	0	.	p	.	0	R22Q	NONSYN	64	66	CGG	614	616	CAG	171;169;170	C;A;G	171;169;170	.	Original name: ENA|HAL4276437|HAL4276437.1 Escherichia coli colicin
18787_6#80	ENA_HAL4276437_HAL4276437.1	ENA_HAL4276437_HAL4276437.1	1	0	528	1286	ENA_-_48	1332	664	98.34	ENA_-_48.l15.c4.ctg.1	1732	92.3	0	.	p	.	0	E78G	NONSYN	232	234	GAG	782	784	GGG	169;167;168	G;G;G	169;167;168	.	Original name: ENA|HAL4276437|HAL4276437.1 Escherichia coli colicin
18787_6#80	ENA_HAL4276437_HAL4276437.1	ENA_HAL4276437_HAL4276437.1	1	0	528	1286	ENA_-_48	1332	664	98.34	ENA_-_48.l15.c4.ctg.1	1732	92.3	0	.	p	.	0	N132K	NONSYN	394	396	AAT	944	946	AAA	154;154;155	A,G;A;A	153,1;154;155	.	Original name: ENA|HAL4276437|HAL4276437.1 Escherichia coli colicin
18787_6#80	ENA_HAL4276437_HAL4276437.1	ENA_HAL4276437_HAL4276437.1	1	0	528	1286	ENA_-_48	1332	664	98.34	ENA_-_48.l15.c4.ctg.1	1732	92.3	0	.	p	.	0	C166R	NONSYN	496	498	TGT	1046	1048	CGT	131;134;137	C;G;T	131;134;137	.	Original name: ENA|HAL4276437|HAL4276437.1 Escherichia coli colicin
18787_6#80	ENA_OJL53369_OJL53369.1	ENA_OJL53369_OJL53369.1	1	0	19	238	ENA_OJL53369_OJL53369	126	93	100	ENA_OJL53369_OJL53369.l15.c30.ctg.1	171	76.7	.	.	.	.	.	.	.	.	.	.	.	.	.	.	.	.	.	Original name: ENA|OJL53369|OJL53369.1 Escherichia coli colicin
18787_6#80	ENA_QPR02973_QPR02973.1	ENA_QPR02973_QPR02973.1	1	0	3	1174	ENA_-_52	543	458	99.78	ENA_-_52.l15.c17.ctg.1	1544	77.9	.	.	.	.	.	.	.	.	.	.	.	.	.	.	.	.	.	Original name: ENA|QPR02973|QPR02973.1 Escherichia coli colicin
18787_6#80	ENA_QPR02973_QPR02973.1	ENA_QPR02973_QPR02973.1	1	0	3	1174	ENA_-_52	543	90	100	ENA_-_52.l15.c17.ctg.3	157	66.4	.	.	.	.	.	.	.	.	.	.	.	.	.	.	.	.	.	Original name: ENA|QPR02973|QPR02973.1 Escherichia coli colicin
18787_6#80	ENA_RBY13381_RBY13381.1	ENA_RBY13381_RBY13381.1	1	0	27	806	ENA_-_18	147	147	100	ENA_-_18.l15.c4.ctg.1	1413	70.8	.	.	.	.	.	.	.	.	.	.	.	.	.	.	.	.	.	Original name: ENA|RBY13381|RBY13381.1 Escherichia coli colicin
18787_6#80	ENA_TFA78262_TFA78262.1	ENA_TFA78262_TFA78262.1	1	0	27	4904	ENA_-_43	360	360	100	ENA_-_43.l15.c17.ctg.1	2860	194.2	.	.	.	.	.	.	.	.	.	.	.	.	.	.	.	.	.	Original name: ENA|TFA78262|TFA78262.1 Escherichia coli colicin
18787_6#80	ENA_TJQ31651_TJQ31651.1	ENA_TJQ31651_TJQ31651.1	1	0	528	244	ENA_-_54	420	145	95.17	ENA_-_54.l15.c4.ctg.1	1238	24.3	0	.	p	.	0	D23E	NONSYN	67	69	GAC	701	703	GAG	54;53;53	G;A;G	54;53;53	.	Original name: ENA|TJQ31651|TJQ31651.1 Escherichia coli colicin
18787_6#80	ENA_TJQ31651_TJQ31651.1	ENA_TJQ31651_TJQ31651.1	1	0	528	244	ENA_-_54	420	145	95.17	ENA_-_54.l15.c4.ctg.1	1238	24.3	0	.	p	.	0	I34T	NONSYN	100	102	ATA	734	736	ACA	38;38;38	A;C;A	38;38;38	.	Original name: ENA|TJQ31651|TJQ31651.1 Escherichia coli colicin
18787_6#80	ENA_TJQ31651_TJQ31651.1	ENA_TJQ31651_TJQ31651.1	1	0	528	244	ENA_-_54	420	145	95.17	ENA_-_54.l15.c4.ctg.1	1238	24.3	0	.	p	.	0	S52A	NONSYN	154	156	TCC	788	790	GCC	6;7;7	G;C;C	6;7;7	.	Original name: ENA|TJQ31651|TJQ31651.1 Escherichia coli colicin
18787_6#80	ENA_TJQ31651_TJQ31651.1	ENA_TJQ31651_TJQ31651.1	1	0	528	244	ENA_-_54	420	145	95.17	ENA_-_54.l15.c4.ctg.1	1238	24.3	0	.	p	.	0	D55G	NONSYN	163	165	GAT	797	799	GGT	7;8;8	G;G;T	7;8;8	.	Original name: ENA|TJQ31651|TJQ31651.1 Escherichia coli colicinSRR number	#ariba_ref_name	ref_name	gene	var_only	flag	reads	cluster	ref_len	ref_base_assembled	pc_ident	ctg	ctg_len	ctg_cov	known_var	var_type	var_seq_type	known_var_change	has_known_var
18787_6#81	ENA_AAK67298_AAK67298.1	ENA_AAK67298_AAK67298.1	1	0	27	14786	ENA_AAK67298_AAK67298	198	198	100	ENA_AAK67298_AAK67298.l15.c30.ctg.1	1395	1318.6	.	.	.	.	.	.	.	.	.	.	.	.	.	.	.	.	.	Original name: ENA|AAK67298|AAK67298.1 Shigella sonnei Cjl
18787_6#81	ENA_AAK67300_AAK67300.1	ENA_AAK67300_AAK67300.1	1	0	27	23618	ENA_AAK67300_AAK67300	390	390	100	ENA_AAK67300_AAK67300.l15.c17.ctg.1	1478	1985.2	.	.	.	.	.	.	.	.	.	.	.	.	.	.	.	.	.	Original name: ENA|AAK67300|AAK67300.1 Shigella sonnei Cji
18787_6#81	ENA_AAN28374_AAN28374.1	ENA_AAN28374_AAN28374.1	1	0	539	6788	ENA_AAN28374_AAN28374	261	261	98.46	ENA_AAN28374_AAN28374.l15.c4.ctg.1	1149	724.7	0	.	p	.	0	P81S	NONSYN	241	243	CCA	728	730	TCA	908;900;890	T;C;A	907;899;889	.	Original name: ENA|AAN28374|AAN28374.1 Escherichia coli colicin immunity protein
18787_6#81	ENA_AAN28375_AAN28375.1	ENA_AAN28375_AAN28375.1	1	0	539	4184	ENA_AAN28375_AAN28375	144	144	97.92	ENA_AAN28375_AAN28375.l15.c30.ctg.1	1296	401.6	0	.	p	.	0	A18S	NONSYN	52	54	GCT	649	651	TCT	1341;1342;1356	T,G;C,T,A;T,G	1340,1;1340,1,1;1355,1	.	Original name: ENA|AAN28375|AAN28375.1 Escherichia coli colicin lysis protein precursor
18787_6#81	ENA_CAC41014_CAC41014.1	ENA_CAC41014_CAC41014.1	1	0	27	18764	ENA_-_12	285	285	100	ENA_-_12.l15.c30.ctg.1	1503	1554.4	.	.	.	.	.	.	.	.	.	.	.	.	.	.	.	.	.	Original name: ENA|CAC41014|CAC41014.1 Shigella sonnei colicin type 7
18787_6#81	ENA_CDU39502_CDU39502.1	ENA_CDU39502_CDU39502.1	1	0	27	936	ENA_CDU39502_CDU39502	429	429	100	ENA_CDU39502_CDU39502.l15.c4.ctg.1	1552	75.1	.	.	.	.	.	.	.	.	.	.	.	.	.	.	.	.	.	Original name: ENA|CDU39502|CDU39502.1 Escherichia coli Colicin import protein
18787_6#81	ENA_EFY8685335_EFY8685335.1	ENA_EFY8685335_EFY8685335.1	1	0	528	19314	ENA_-_31	1656	1278	99.53	ENA_-_31.l15.c4.ctg.1	2207	1086.1	0	.	p	.	0	G69S	NONSYN	205	207	GGT	715	717	AGT	1166;1170;1179	A,C,G;G,T;T,G	1164,1,1;1169,1;1178,1	.	Original name: ENA|EFY8685335|EFY8685335.1 Shigella sonnei colicin
18787_6#81	ENA_EFY8685335_EFY8685335.1	ENA_EFY8685335_EFY8685335.1	1	0	528	19314	ENA_-_31	1656	1278	99.53	ENA_-_31.l15.c4.ctg.1	2207	1086.1	0	.	p	.	0	N376D	NONSYN	1126	1128	AAT	1636	1638	GAT	1762;1764;1759	G,A;A,G;T,G	1761,1;1763,1;1757,2	.	Original name: ENA|EFY8685335|EFY8685335.1 Shigella sonnei colicin
18787_6#81	ENA_EFY8685335_EFY8685335.1	ENA_EFY8685335_EFY8685335.1	1	0	528	19314	ENA_-_31	1656	1278	99.53	ENA_-_31.l15.c4.ctg.1	2207	1086.1	0	.	p	.	0	K418M	NONSYN	1252	1254	AAG	1762	1764	ATG	1077;1069;1058	A;T,C;G	1077;1067,2;1058	.	Original name: ENA|EFY8685335|EFY8685335.1 Shigella sonnei colicin
18787_6#81	ENA_EGI20509_EGI20509.1	ENA_EGI20509_EGI20509.1	1	0	27	2612	ENA_-	1401	1401	100	ENA_-.l15.c4.ctg.1	3142	103.3	.	.	.	.	.	.	.	.	.	.	.	.	.	.	.	.	.	Original name: ENA|EGI20509|EGI20509.1 Escherichia coli M718 colicin I receptor
18787_6#81	ENA_QBJ61514_QBJ61514.1	ENA_QBJ61514_QBJ61514.1	1	0	27	27642	ENA_-_20	1746	1746	100	ENA_-_20.l15.c4.ctg.1	2707	1264.9	.	.	.	.	.	.	.	.	.	.	.	.	.	.	.	.	.	Original name: ENA|QBJ61514|QBJ61514.1 Shigella sonnei colicin
18787_6#81	ENA_QPR02973_QPR02973.1	ENA_QPR02973_QPR02973.1	1	0	3	1326	ENA_-_52	543	458	99.78	ENA_-_52.l15.c17.ctg.1	1533	90.9	.	.	.	.	.	.	.	.	.	.	.	.	.	.	.	.	.	Original name: ENA|QPR02973|QPR02973.1 Escherichia coli colicin
18787_6#81	ENA_QPR02973_QPR02973.1	ENA_QPR02973_QPR02973.1	1	0	3	1326	ENA_-_52	543	90	100	ENA_-_52.l15.c17.ctg.3	256	50.1	.	.	.	.	.	.	.	.	.	.	.	.	.	.	.	.	.	Original name: ENA|QPR02973|QPR02973.1 Escherichia coli colicin
18787_6#81	ENA_TJQ31651_TJQ31651.1	ENA_TJQ31651_TJQ31651.1	1	0	528	292	ENA_-_54	420	145	95.17	ENA_-_54.l15.c30.ctg.1	1233	29.5	0	.	p	.	0	D23E	NONSYN	67	69	GAC	667	669	GAG	77;76;72	G;A;G	77;76;72	.	Original name: ENA|TJQ31651|TJQ31651.1 Escherichia coli colicin
18787_6#81	ENA_TJQ31651_TJQ31651.1	ENA_TJQ31651_TJQ31651.1	1	0	528	292	ENA_-_54	420	145	95.17	ENA_-_54.l15.c30.ctg.1	1233	29.5	0	.	p	.	0	I34T	NONSYN	100	102	ATA	700	702	ACA	55;55;55	A;C;A	55;55;55	.	Original name: ENA|TJQ31651|TJQ31651.1 Escherichia coli colicin
18787_6#81	ENA_TJQ31651_TJQ31651.1	ENA_TJQ31651_TJQ31651.1	1	0	528	292	ENA_-_54	420	145	95.17	ENA_-_54.l15.c30.ctg.1	1233	29.5	0	.	p	.	0	S52A	NONSYN	154	156	TCC	754	756	GCC	4;4;4	G;C;C	4;4;4	.	Original name: ENA|TJQ31651|TJQ31651.1 Escherichia coli colicin
18787_6#81	ENA_TJQ31651_TJQ31651.1	ENA_TJQ31651_TJQ31651.1	1	0	528	292	ENA_-_54	420	145	95.17	ENA_-_54.l15.c30.ctg.1	1233	29.5	0	.	p	.	0	D55G	NONSYN	163	165	GAT	763	765	GGT	4;4;4	G;G;T	4;4;4	.	Original name: ENA|TJQ31651|TJQ31651.1 Escherichia coli colicinSRR number	#ariba_ref_name	ref_name	gene	var_only	flag	reads	cluster	ref_len	ref_base_assembled	pc_ident	ctg	ctg_len	ctg_cov	known_var	var_type	var_seq_type	known_var_change	has_known_var
18787_6#82	ENA_AAK67298_AAK67298.1	ENA_AAK67298_AAK67298.1	1	0	27	2768	ENA_AAK67298_AAK67298	198	198	100	ENA_AAK67298_AAK67298.l15.c4.ctg.1	1439	238.9	.	.	.	.	.	.	.	.	.	.	.	.	.	.	.	.	.	Original name: ENA|AAK67298|AAK67298.1 Shigella sonnei Cjl
18787_6#82	ENA_AAK67300_AAK67300.1	ENA_AAK67300_AAK67300.1	1	0	27	4468	ENA_AAK67300_AAK67300	390	390	100	ENA_AAK67300_AAK67300.l15.c17.ctg.1	1703	326.6	.	.	.	.	.	.	.	.	.	.	.	.	.	.	.	.	.	Original name: ENA|AAK67300|AAK67300.1 Shigella sonnei Cji
18787_6#82	ENA_AAN28374_AAN28374.1	ENA_AAN28374_AAN28374.1	1	0	539	2610	ENA_AAN28374_AAN28374	261	261	98.46	ENA_AAN28374_AAN28374.l15.c17.ctg.1	1564	207.9	0	.	p	.	0	P81S	NONSYN	241	243	CCA	946	948	TCA	375;367;365	T;C,G;A	375;366,1;365	.	Original name: ENA|AAN28374|AAN28374.1 Escherichia coli colicin immunity protein
18787_6#82	ENA_AAN28375_AAN28375.1	ENA_AAN28375_AAN28375.1	1	0	539	1490	ENA_AAN28375_AAN28375	144	144	97.92	ENA_AAN28375_AAN28375.l15.c4.ctg.1	1366	135.4	0	.	p	.	0	A18S	NONSYN	52	54	GCT	663	665	TCT	448;448;445	T,G;C;T	445,3;448;445	.	Original name: ENA|AAN28375|AAN28375.1 Escherichia coli colicin lysis protein precursor
18787_6#82	ENA_CAC41014_CAC41014.1	ENA_CAC41014_CAC41014.1	1	0	27	3630	ENA_-_12	285	285	100	ENA_-_12.l6.c30.ctg.1	1506	298.4	.	.	.	.	.	.	.	.	.	.	.	.	.	.	.	.	.	Original name: ENA|CAC41014|CAC41014.1 Shigella sonnei colicin type 7
18787_6#82	ENA_CDU39502_CDU39502.1	ENA_CDU39502_CDU39502.1	1	0	27	354	ENA_CDU39502_CDU39502	429	429	100	ENA_CDU39502_CDU39502.l6.c30.ctg.1	1604	27.4	.	.	.	.	.	.	.	.	.	.	.	.	.	.	.	.	.	Original name: ENA|CDU39502|CDU39502.1 Escherichia coli Colicin import protein
18787_6#82	ENA_EFY8685335_EFY8685335.1	ENA_EFY8685335_EFY8685335.1	1	0	528	7024	ENA_-_31	1656	1278	99.53	ENA_-_31.l15.c17.ctg.1	2223	391.4	0	.	p	.	0	G69S	NONSYN	205	207	GGT	672	674	AGT	447;446;446	A;G;T,G	447;446;445,1	.	Original name: ENA|EFY8685335|EFY8685335.1 Shigella sonnei colicin
18787_6#82	ENA_EFY8685335_EFY8685335.1	ENA_EFY8685335_EFY8685335.1	1	0	528	7024	ENA_-_31	1656	1278	99.53	ENA_-_31.l15.c17.ctg.1	2223	391.4	0	.	p	.	0	N376D	NONSYN	1126	1128	AAT	1593	1595	GAT	634;642;646	G;A,T;T,C	634;641,1;645,1	.	Original name: ENA|EFY8685335|EFY8685335.1 Shigella sonnei colicin
18787_6#82	ENA_EFY8685335_EFY8685335.1	ENA_EFY8685335_EFY8685335.1	1	0	528	7024	ENA_-_31	1656	1278	99.53	ENA_-_31.l15.c17.ctg.1	2223	391.4	0	.	p	.	0	K418M	NONSYN	1252	1254	AAG	1719	1721	ATG	384;374;374	A;T;G,T	384;374;373,1	.	Original name: ENA|EFY8685335|EFY8685335.1 Shigella sonnei colicin
18787_6#82	ENA_EGI18103_EGI18103.1	ENA_EGI18103_EGI18103.1	1	0	531	16	ENA_EGI-	297	268	99.25	ENA_EGI-.l15.c4.ctg.1	279	2.6	0	.	p	.	0	H4R	NONSYN	10	12	CAT	20	22	CGT	1;1;1	C;G;T	1;1;1	.	Original name: ENA|EGI18103|EGI18103.1 Escherichia coli M605 colicin immunity protein
18787_6#82	ENA_EGI18103_EGI18103.1	ENA_EGI18103_EGI18103.1	1	0	531	16	ENA_EGI-	297	268	99.25	ENA_EGI-.l15.c4.ctg.1	279	2.6	0	.	p	.	0	Y8D	NONSYN	22	24	TAT	32	34	GAT	1;1;1	G;A;T	1;1;1	.	Original name: ENA|EGI18103|EGI18103.1 Escherichia coli M605 colicin immunity protein
18787_6#82	ENA_EGI18105_EGI18105.1	ENA_EGI18105_EGI18105.1	1	0	539	24	ENA_EGI-_1	291	291	99.31	ENA_EGI-_1.l15.c30.ctg.1	540	3	0	.	p	.	0	V37E	NONSYN	109	111	GTG	355	357	GAG	5;5;5	G;A;G	5;5;5	.	Original name: ENA|EGI18105|EGI18105.1 Escherichia coli M605 colicin immunity protein
18787_6#82	ENA_EGI18105_EGI18105.1	ENA_EGI18105_EGI18105.1	1	0	539	24	ENA_EGI-_1	291	291	99.31	ENA_EGI-_1.l15.c30.ctg.1	540	3	0	.	p	.	0	E72K	NONSYN	214	216	GAA	460	462	AAA	3;3;3	A;A;A	3;3;3	.	Original name: ENA|EGI18105|EGI18105.1 Escherichia coli M605 colicin immunity protein
18787_6#82	ENA_EGI20509_EGI20509.1	ENA_EGI20509_EGI20509.1	1	0	27	1150	ENA_-	1401	1401	100	ENA_-.l15.c17.ctg.1	3034	46.9	.	.	.	.	.	.	.	.	.	.	.	.	.	.	.	.	.	Original name: ENA|EGI20509|EGI20509.1 Escherichia coli M718 colicin I receptor
18787_6#82	ENA_QBJ61514_QBJ61514.1	ENA_QBJ61514_QBJ61514.1	1	0	27	10150	ENA_-_20	1746	1746	100	ENA_-_20.l15.c4.ctg.1	2846	442.5	.	.	.	.	.	.	.	.	.	.	.	.	.	.	.	.	.	Original name: ENA|QBJ61514|QBJ61514.1 Shigella sonnei colicin
18787_6#82	ENA_QPR02973_QPR02973.1	ENA_QPR02973_QPR02973.1	1	0	3	506	ENA_-_52	543	458	99.78	ENA_-_52.l15.c4.ctg.1	1559	35.3	.	.	.	.	.	.	.	.	.	.	.	.	.	.	.	.	.	Original name: ENA|QPR02973|QPR02973.1 Escherichia coli colicin
18787_6#82	ENA_QPR02973_QPR02973.1	ENA_QPR02973_QPR02973.1	1	0	3	506	ENA_-_52	543	90	100	ENA_-_52.l15.c4.ctg.3	174	22.2	.	.	.	.	.	.	.	.	.	.	.	.	.	.	.	.	.	Original name: ENA|QPR02973|QPR02973.1 Escherichia coli colicin
18787_6#82	ENA_RRL08037_RRL08037.1	ENA_RRL08037_RRL08037.1	1	0	531	128	ENA_-_54	429	409	99.02	ENA_-_54.l15.c30.ctg.2	448	2.8	0	.	p	.	0	F9L	NONSYN	25	27	TTT	64	66	CTT	2;2;2	C,T;T;T	0,1;1;1	.	Original name: ENA|RRL08037|RRL08037.1 Escherichia coli colicin
18787_6#82	ENA_RRL08037_RRL08037.1	ENA_RRL08037_RRL08037.1	1	0	531	128	ENA_-_54	429	409	99.02	ENA_-_54.l15.c30.ctg.2	448	2.8	0	.	p	.	0	V50F	NONSYN	148	150	GTT	187	189	TTT	1;1;1	T,G;T;T	0,1;1;1	.	Original name: ENA|RRL08037|RRL08037.1 Escherichia coli colicin
18787_6#82	ENA_RRL08037_RRL08037.1	ENA_RRL08037_RRL08037.1	1	0	531	128	ENA_-_54	429	409	99.02	ENA_-_54.l15.c30.ctg.2	448	2.8	0	.	p	.	0	D58G	NONSYN	172	174	GAT	211	213	GGT	2;2;2	G;G,A;T	2;0,2;2	.	Original name: ENA|RRL08037|RRL08037.1 Escherichia coli colicin
18787_6#82	ENA_VFS36402_VFS36402.1	ENA_VFS36402_VFS36402.1	1	0	528	64	ENA_-_13	1176	918	98.15	ENA_-_13.l6.c30.ctg.1	975	3.3	0	.	p	.	0	C72R	NONSYN	214	216	TGC	187	189	CGC	4;4;4	C;G;C	4;4;4	.	Original name: ENA|VFS36402|VFS36402.1 Escherichia coli colicin
18787_6#82	ENA_VFS36402_VFS36402.1	ENA_VFS36402_VFS36402.1	1	0	528	64	ENA_-_13	1176	918	98.15	ENA_-_13.l6.c30.ctg.1	975	3.3	0	.	p	.	0	G131S	NONSYN	391	393	GGC	364	366	AGC	2;2;2	A;G;C	2;2;2	.	Original name: ENA|VFS36402|VFS36402.1 Escherichia coli colicin
18787_6#82	ENA_VFS36402_VFS36402.1	ENA_VFS36402_VFS36402.1	1	0	528	64	ENA_-_13	1176	918	98.15	ENA_-_13.l6.c30.ctg.1	975	3.3	0	.	p	.	0	Q155L	NONSYN	463	465	CAG	436	438	CTG	4;4;4	C;T;G	4;4;4	.	Original name: ENA|VFS36402|VFS36402.1 Escherichia coli colicin
18787_6#82	ENA_VFS36402_VFS36402.1	ENA_VFS36402_VFS36402.1	1	0	528	64	ENA_-_13	1176	918	98.15	ENA_-_13.l6.c30.ctg.1	975	3.3	0	.	p	.	0	Q159E	NONSYN	475	477	CAG	448	450	GAG	3;3;3	G;A;G	3;3;3	.	Original name: ENA|VFS36402|VFS36402.1 Escherichia coli colicin
18787_6#82	ENA_VFS36402_VFS36402.1	ENA_VFS36402_VFS36402.1	1	0	528	64	ENA_-_13	1176	918	98.15	ENA_-_13.l6.c30.ctg.1	975	3.3	0	.	p	.	0	T160R	NONSYN	478	480	ACG	451	453	AGG	4;4;4	A;G;G	4;4;4	.	Original name: ENA|VFS36402|VFS36402.1 Escherichia coli colicin
18787_6#82	ENA_VFS36402_VFS36402.1	ENA_VFS36402_VFS36402.1	1	0	528	64	ENA_-_13	1176	918	98.15	ENA_-_13.l6.c30.ctg.1	975	3.3	0	.	p	.	0	Y187N	NONSYN	559	561	TAT	532	534	AAT	4;4;4	A;A;T	4;4;4	.	Original name: ENA|VFS36402|VFS36402.1 Escherichia coli colicin
18787_6#82	ENA_VFS36402_VFS36402.1	ENA_VFS36402_VFS36402.1	1	0	528	64	ENA_-_13	1176	918	98.15	ENA_-_13.l6.c30.ctg.1	975	3.3	0	.	p	.	0	E200D	NONSYN	598	600	GAG	571	573	GAT	4;4;4	G;A;T	4;4;4	.	Original name: ENA|VFS36402|VFS36402.1 Escherichia coli colicin
18787_6#82	ENA_VFS36402_VFS36402.1	ENA_VFS36402_VFS36402.1	1	0	528	64	ENA_-_13	1176	918	98.15	ENA_-_13.l6.c30.ctg.1	975	3.3	0	.	p	.	0	P266L	NONSYN	796	798	CCG	769	771	CTG	2;2;2	C;T;G	2;2;2	.	Original name: ENA|VFS36402|VFS36402.1 Escherichia coli colicinSRR number	#ariba_ref_name	ref_name	gene	var_only	flag	reads	cluster	ref_len	ref_base_assembled	pc_ident	ctg	ctg_len	ctg_cov	known_var	var_type	var_seq_type	known_var_change	has_known_var
18787_6#83	ENA_AAN28375_AAN28375.1	ENA_AAN28375_AAN28375.1	1	0	27	3948	ENA_AAN28375_AAN28375	144	144	98.61	ENA_AAN28375_AAN28375.l6.c30.ctg.1	1407	349.2	.	.	.	.	.	.	.	.	.	.	.	.	.	.	.	.	.	Original name: ENA|AAN28375|AAN28375.1 Escherichia coli colicin lysis protein precursor
18787_6#83	ENA_AJE60862_AJE60862.1	ENA_AJE60862_AJE60862.1	1	0	539	2936	ENA_AJE60862_AJE60862	258	258	95.72	ENA_AJE60862_AJE60862.l15.c30.ctg.1	1421	257.1	0	.	p	.	0	K5N	NONSYN	13	15	AAA	503	505	AAC	149;147;145	A;A;C	149;147;145	.	Original name: ENA|AJE60862|AJE60862.1 Escherichia coli Colicin E8 immunity protein
18787_6#83	ENA_AJE60862_AJE60862.1	ENA_AJE60862_AJE60862.1	1	0	539	2936	ENA_AJE60862_AJE60862	258	258	95.72	ENA_AJE60862_AJE60862.l15.c30.ctg.1	1421	257.1	0	.	p	.	0	G8S	NONSYN	22	24	GGT	512	514	AGT	134;131;131	A;G;T	134;131;131	.	Original name: ENA|AJE60862|AJE60862.1 Escherichia coli Colicin E8 immunity protein
18787_6#83	ENA_AJE60862_AJE60862.1	ENA_AJE60862_AJE60862.1	1	0	539	2936	ENA_AJE60862_AJE60862	258	258	95.72	ENA_AJE60862_AJE60862.l15.c30.ctg.1	1421	257.1	0	.	p	.	0	F18I	NONSYN	52	54	TTT	542	544	ATT	144;140;148	A;T;T	144;140;148	.	Original name: ENA|AJE60862|AJE60862.1 Escherichia coli Colicin E8 immunity protein
18787_6#83	ENA_AJE60862_AJE60862.1	ENA_AJE60862_AJE60862.1	1	0	539	2936	ENA_AJE60862_AJE60862	258	258	95.72	ENA_AJE60862_AJE60862.l15.c30.ctg.1	1421	257.1	0	.	p	.	0	Y38H	NONSYN	112	114	TAT	602	604	CAT	344;346;346	C;A;T	344;346;346	.	Original name: ENA|AJE60862|AJE60862.1 Escherichia coli Colicin E8 immunity protein
18787_6#83	ENA_AJE60862_AJE60862.1	ENA_AJE60862_AJE60862.1	1	0	539	2936	ENA_AJE60862_AJE60862	258	258	95.72	ENA_AJE60862_AJE60862.l15.c30.ctg.1	1421	257.1	0	.	p	.	0	N41S	NONSYN	121	123	AAT	611	613	AGT	397;411;421	A;G;T	397;411;421	.	Original name: ENA|AJE60862|AJE60862.1 Escherichia coli Colicin E8 immunity protein
18787_6#83	ENA_AJE60862_AJE60862.1	ENA_AJE60862_AJE60862.1	1	0	539	2936	ENA_AJE60862_AJE60862	258	258	95.72	ENA_AJE60862_AJE60862.l15.c30.ctg.1	1421	257.1	0	.	p	.	0	G65A	NONSYN	193	195	GGT	683	685	GCT	879;881;886	G;C,T;T	879;880,1;886	.	Original name: ENA|AJE60862|AJE60862.1 Escherichia coli Colicin E8 immunity protein
18787_6#83	ENA_CDU39502_CDU39502.1	ENA_CDU39502_CDU39502.1	1	0	27	776	ENA_CDU39502_CDU39502	429	429	100	ENA_CDU39502_CDU39502.l15.c4.ctg.1	1587	60.8	.	.	.	.	.	.	.	.	.	.	.	.	.	.	.	.	.	Original name: ENA|CDU39502|CDU39502.1 Escherichia coli Colicin import protein
18787_6#83	ENA_EGE7941392_EGE7941392.1	ENA_EGE7941392_EGE7941392.1	1	0	528	14542	ENA_-_31	1656	1278	99.45	ENA_-_31.l15.c4.ctg.1	2219	811.6	0	.	p	.	0	N376D	NONSYN	1126	1128	AAT	1615	1617	GAT	1255;1263;1261	G;A,C;T,G	1255;1262,1;1260,1	.	Original name: ENA|EGE7941392|EGE7941392.1 Escherichia coli colicin
18787_6#83	ENA_EGE7941392_EGE7941392.1	ENA_EGE7941392_EGE7941392.1	1	0	528	14542	ENA_-_31	1656	1278	99.45	ENA_-_31.l15.c4.ctg.1	2219	811.6	0	.	p	.	0	A384S	NONSYN	1150	1152	GCT	1639	1641	TCT	1199;1195;1196	T,G;C;T,G	1197,2;1195;1195,1	.	Original name: ENA|EGE7941392|EGE7941392.1 Escherichia coli colicin
18787_6#83	ENA_EGI20509_EGI20509.1	ENA_EGI20509_EGI20509.1	1	0	27	1974	ENA_-	1401	1401	100	ENA_-.l15.c4.ctg.1	3283	74.5	.	.	.	.	.	.	.	.	.	.	.	.	.	.	.	.	.	Original name: ENA|EGI20509|EGI20509.1 Escherichia coli M718 colicin I receptor
18787_6#83	ENA_HAO0105385_HAO0105385.1	ENA_HAO0105385_HAO0105385.1	1	0	528	238	ENA_-_54	528	259	95.75	ENA_-_54.l6.c17.ctg.1	677	32.5	0	.	p	.	0	V12F	NONSYN	34	36	GTT	452	454	TTT	49;51;54	T;T;T	49;51;54	.	Original name: ENA|HAO0105385|HAO0105385.1 Escherichia coli colicin
18787_6#83	ENA_HAO0105385_HAO0105385.1	ENA_HAO0105385_HAO0105385.1	1	0	528	238	ENA_-_54	528	259	95.75	ENA_-_54.l6.c17.ctg.1	677	32.5	0	.	p	.	0	V29A	NONSYN	85	87	GTT	503	505	GCA	68;67;65	G;C;A	68;67;65	.	Original name: ENA|HAO0105385|HAO0105385.1 Escherichia coli colicin
18787_6#83	ENA_HAO0105385_HAO0105385.1	ENA_HAO0105385_HAO0105385.1	1	0	528	238	ENA_-_54	528	259	95.75	ENA_-_54.l6.c17.ctg.1	677	32.5	0	.	p	.	0	F36L	NONSYN	106	108	TTC	524	526	CTC	51;53;56	C;T;C	51;53;56	.	Original name: ENA|HAO0105385|HAO0105385.1 Escherichia coli colicin
18787_6#83	ENA_HAO0105385_HAO0105385.1	ENA_HAO0105385_HAO0105385.1	1	0	528	238	ENA_-_54	528	259	95.75	ENA_-_54.l6.c17.ctg.1	677	32.5	0	.	p	.	0	D59E	NONSYN	175	177	GAC	593	595	GAG	53;51;51	G;A;G	53;51;51	.	Original name: ENA|HAO0105385|HAO0105385.1 Escherichia coli colicin
18787_6#83	ENA_HAO0105385_HAO0105385.1	ENA_HAO0105385_HAO0105385.1	1	0	528	238	ENA_-_54	528	259	95.75	ENA_-_54.l6.c17.ctg.1	677	32.5	0	.	p	.	0	I70T	NONSYN	208	210	ATA	626	628	ACA	41;41;41	A;C;A	41;41;41	.	Original name: ENA|HAO0105385|HAO0105385.1 Escherichia coli colicin
18787_6#83	ENA_POS41367_POS41367.1	ENA_POS41367_POS41367.1	1	0	539	20674	ENA_-_25	1488	1488	96.78	ENA_-_25.l15.c4.ctg.1	3003	855.3	0	.	p	.	0	S23G	NONSYN	67	69	AGC	1016	1018	GGA	1040;1032;1018	G;G;A,T	1039;1031;1017,1	.	Original name: ENA|POS41367|POS41367.1 Escherichia coli colicin
18787_6#83	ENA_POS41367_POS41367.1	ENA_POS41367_POS41367.1	1	0	539	20674	ENA_-_25	1488	1488	96.78	ENA_-_25.l15.c4.ctg.1	3003	855.3	0	.	p	.	0	E24A	NONSYN	70	72	GAA	1019	1021	GCA	1029;1025;1024	G,T;C,T,G;A,G	1028,1;1023,1,1;1022,2	.	Original name: ENA|POS41367|POS41367.1 Escherichia coli colicin
18787_6#83	ENA_POS41367_POS41367.1	ENA_POS41367_POS41367.1	1	0	539	20674	ENA_-_25	1488	1488	96.78	ENA_-_25.l15.c4.ctg.1	3003	855.3	0	.	p	.	0	G31D	NONSYN	91	93	GGT	1040	1042	GAT	1022;1018;1014	G,T;A,C;T,C	1021,1;1017,1;1013,1	.	Original name: ENA|POS41367|POS41367.1 Escherichia coli colicin
18787_6#83	ENA_POS41367_POS41367.1	ENA_POS41367_POS41367.1	1	0	539	20674	ENA_-_25	1488	1488	96.78	ENA_-_25.l15.c4.ctg.1	3003	855.3	0	.	p	.	0	I33M	NONSYN	97	99	ATT	1046	1048	ATG	1020;1021;1030	A,G;T;G,T	1019,1;1021;1028,2	.	Original name: ENA|POS41367|POS41367.1 Escherichia coli colicin
18787_6#83	ENA_POS41367_POS41367.1	ENA_POS41367_POS41367.1	1	0	539	20674	ENA_-_25	1488	1488	96.78	ENA_-_25.l15.c4.ctg.1	3003	855.3	0	.	p	.	0	K35A	NONSYN	103	105	AAA	1052	1054	GCC	1022;1023;1023	G,T;C;C,T	1021,1;1023;1021,1	.	Original name: ENA|POS41367|POS41367.1 Escherichia coli colicin
18787_6#83	ENA_POS41367_POS41367.1	ENA_POS41367_POS41367.1	1	0	539	20674	ENA_-_25	1488	1488	96.78	ENA_-_25.l15.c4.ctg.1	3003	855.3	0	.	p	.	0	.	MULTIPLE	106	108	TTA	1055	1056	CT	1026;1017	C,G;T	1025,1;1017	.	Original name: ENA|POS41367|POS41367.1 Escherichia coli colicin
18787_6#83	ENA_POS41367_POS41367.1	ENA_POS41367_POS41367.1	1	0	539	20674	ENA_-_25	1488	1488	96.78	ENA_-_25.l15.c4.ctg.1	3003	855.3	0	.	p	.	0	V39G	NONSYN	115	117	GTA	1061	1063	GGA	1021;1030;1025	G,C,T;G,C;A,T,C	1018,1,2;1029,1;1023,1,1	.	Original name: ENA|POS41367|POS41367.1 Escherichia coli colicin
18787_6#83	ENA_POS41367_POS41367.1	ENA_POS41367_POS41367.1	1	0	539	20674	ENA_-_25	1488	1488	96.78	ENA_-_25.l15.c4.ctg.1	3003	855.3	0	.	p	.	0	N40P	NONSYN	118	120	AAT	1064	1066	CCG	1025;1024;1019	C;C,G,A;G,A,T	1025;1020,2,2;1016,1,1	.	Original name: ENA|POS41367|POS41367.1 Escherichia coli colicin
18787_6#83	ENA_POS41367_POS41367.1	ENA_POS41367_POS41367.1	1	0	539	20674	ENA_-_25	1488	1488	96.78	ENA_-_25.l15.c4.ctg.1	3003	855.3	0	.	p	.	0	L41F	NONSYN	121	123	CTT	1067	1069	TTT	1007;1009;1002	T,G,C,A;T,G;T,G	1003,1,1,1;1006,1;999,1	.	Original name: ENA|POS41367|POS41367.1 Escherichia coli colicin
18787_6#83	ENA_POS41367_POS41367.1	ENA_POS41367_POS41367.1	1	0	539	20674	ENA_-_25	1488	1488	96.78	ENA_-_25.l15.c4.ctg.1	3003	855.3	0	.	p	.	0	T44G	NONSYN	130	132	ACT	1076	1078	GGT	991;990;996	G;G,T;T,G	990;988,1;994,1	.	Original name: ENA|POS41367|POS41367.1 Escherichia coli colicin
18787_6#83	ENA_POS41367_POS41367.1	ENA_POS41367_POS41367.1	1	0	539	20674	ENA_-_25	1488	1488	96.78	ENA_-_25.l15.c4.ctg.1	3003	855.3	0	.	p	.	0	P45fs	FSHIFT	133	133	C	1078	1078	T	996	T,G	994,1	.	Original name: ENA|POS41367|POS41367.1 Escherichia coli colicin
18787_6#83	ENA_POS41367_POS41367.1	ENA_POS41367_POS41367.1	1	0	539	20674	ENA_-_25	1488	1488	96.78	ENA_-_25.l15.c4.ctg.1	3003	855.3	0	.	p	.	0	F46L	NONSYN	136	138	TTT	1081	1083	TTG	1002;1005;1006	T,G,C,A;T,G;G,T	998,1,1,1;1003,1;1004,1	.	Original name: ENA|POS41367|POS41367.1 Escherichia coli colicin
18787_6#83	ENA_POS41367_POS41367.1	ENA_POS41367_POS41367.1	1	0	539	20674	ENA_-_25	1488	1488	96.78	ENA_-_25.l15.c4.ctg.1	3003	855.3	0	.	p	.	0	V48G	NONSYN	142	144	GTT	1087	1089	GGT	1015;1019;1017	G,T,A;G,T;T,G,C	1011,1,1;1016,1;1013,2,1	.	Original name: ENA|POS41367|POS41367.1 Escherichia coli colicin
18787_6#83	ENA_POS41367_POS41367.1	ENA_POS41367_POS41367.1	1	0	539	20674	ENA_-_25	1488	1488	96.78	ENA_-_25.l15.c4.ctg.1	3003	855.3	0	.	p	.	0	.	MULTIPLE	146	147	TC	1091	1093	GCT	1026;1015;1027	G,C,T,A;C;T,G	1021,1,2,1;1014;1025,1	.	Original name: ENA|POS41367|POS41367.1 Escherichia coli colicin
18787_6#83	ENA_POS41367_POS41367.1	ENA_POS41367_POS41367.1	1	0	539	20674	ENA_-_25	1488	1488	96.78	ENA_-_25.l15.c4.ctg.1	3003	855.3	0	.	p	.	0	S51Y	NONSYN	151	153	TCT	1097	1099	TAT	1015;1010;1015	T;A;T	1013;1008;1013	.	Original name: ENA|POS41367|POS41367.1 Escherichia coli colicin
18787_6#83	ENA_POS41367_POS41367.1	ENA_POS41367_POS41367.1	1	0	539	20674	ENA_-_25	1488	1488	96.78	ENA_-_25.l15.c4.ctg.1	3003	855.3	0	.	p	.	0	S52G	NONSYN	154	156	TCA	1100	1102	GGT	1014;1019;1009	G,T;G;T,C	1012,1;1018;1007,1	.	Original name: ENA|POS41367|POS41367.1 Escherichia coli colicin
18787_6#83	ENA_POS41367_POS41367.1	ENA_POS41367_POS41367.1	1	0	539	20674	ENA_-_25	1488	1488	96.78	ENA_-_25.l15.c4.ctg.1	3003	855.3	0	.	p	.	0	L53V	NONSYN	157	159	TTA	1103	1105	GTA	1013;1009;1004	G,A;T;A,C	1011,1;1008;1002,1	.	Original name: ENA|POS41367|POS41367.1 Escherichia coli colicin
18787_6#83	ENA_POS41367_POS41367.1	ENA_POS41367_POS41367.1	1	0	539	20674	ENA_-_25	1488	1488	96.78	ENA_-_25.l15.c4.ctg.1	3003	855.3	0	.	p	.	0	I54L	NONSYN	160	162	ATT	1106	1108	TTG	1007;1000;999	T,C,G;T;G,T	1003,1,1;999;996,2	.	Original name: ENA|POS41367|POS41367.1 Escherichia coli colicin
18787_6#83	ENA_POS41367_POS41367.1	ENA_POS41367_POS41367.1	1	0	539	20674	ENA_-_25	1488	1488	96.78	ENA_-_25.l15.c4.ctg.1	3003	855.3	0	.	p	.	0	E57Q	NONSYN	169	171	GAA	1115	1117	CAA	994;1003;1003	C,T;A,C;A,G,C	991,1;1000,1;1000,1,1	.	Original name: ENA|POS41367|POS41367.1 Escherichia coli colicin
18787_6#83	ENA_POS41367_POS41367.1	ENA_POS41367_POS41367.1	1	0	539	20674	ENA_-_25	1488	1488	96.78	ENA_-_25.l15.c4.ctg.1	3003	855.3	0	.	p	.	0	N290D	NONSYN	868	870	AAT	1814	1816	GAT	1281;1289;1287	G;A,C;T,G	1281;1288,1;1286,1	.	Original name: ENA|POS41367|POS41367.1 Escherichia coli colicin
18787_6#83	ENA_POS41367_POS41367.1	ENA_POS41367_POS41367.1	1	0	539	20674	ENA_-_25	1488	1488	96.78	ENA_-_25.l15.c4.ctg.1	3003	855.3	0	.	p	.	0	A298S	NONSYN	892	894	GCT	1838	1840	TCT	1262;1258;1259	T,G;C;T,G	1260,2;1258;1258,1	.	Original name: ENA|POS41367|POS41367.1 Escherichia coli colicin
18787_6#83	ENA_QPR02973_QPR02973.1	ENA_QPR02973_QPR02973.1	1	0	3	1164	ENA_-_52	543	458	99.78	ENA_-_52.l15.c4.ctg.1	1465	80.7	.	.	.	.	.	.	.	.	.	.	.	.	.	.	.	.	.	Original name: ENA|QPR02973|QPR02973.1 Escherichia coli colicin
18787_6#83	ENA_QPR02973_QPR02973.1	ENA_QPR02973_QPR02973.1	1	0	3	1164	ENA_-_52	543	90	100	ENA_-_52.l15.c4.ctg.2	180	74	.	.	.	.	.	.	.	.	.	.	.	.	.	.	.	.	.	Original name: ENA|QPR02973|QPR02973.1 Escherichia coli colicin
18787_6#83	ENA_RNI40545_RNI40545.1	ENA_RNI40545_RNI40545.1	1	0	27	21272	ENA_-_20	1746	1746	100	ENA_-_20.l15.c4.ctg.1	2945	896.3	.	.	.	.	.	.	.	.	.	.	.	.	.	.	.	.	.	Original name: ENA|RNI40545|RNI40545.1 Escherichia coli colicinSRR number	#ariba_ref_name	ref_name	gene	var_only	flag	reads	cluster	ref_len	ref_base_assembled	pc_ident	ctg	ctg_len	ctg_cov	known_var	var_type	var_seq_type	known_var_change	has_known_var
18787_6#84	ENA_AAK67298_AAK67298.1	ENA_AAK67298_AAK67298.1	1	0	27	10480	ENA_AAK67298_AAK67298	198	198	100	ENA_AAK67298_AAK67298.l15.c4.ctg.1	1424	915.9	.	.	.	.	.	.	.	.	.	.	.	.	.	.	.	.	.	Original name: ENA|AAK67298|AAK67298.1 Shigella sonnei Cjl
18787_6#84	ENA_AAK67300_AAK67300.1	ENA_AAK67300_AAK67300.1	1	0	27	17692	ENA_AAK67300_AAK67300	390	390	100	ENA_AAK67300_AAK67300.l6.c30.ctg.1	1390	1575	.	.	.	.	.	.	.	.	.	.	.	.	.	.	.	.	.	Original name: ENA|AAK67300|AAK67300.1 Shigella sonnei Cji
18787_6#84	ENA_AAN28374_AAN28374.1	ENA_AAN28374_AAN28374.1	1	0	539	6402	ENA_AAN28374_AAN28374	261	261	98.46	ENA_AAN28374_AAN28374.l15.c17.ctg.1	1457	546.6	0	.	p	.	0	P81S	NONSYN	241	243	CCA	807	809	TCA	844;837;834	T,A;C;A	843,1;837;834	.	Original name: ENA|AAN28374|AAN28374.1 Escherichia coli colicin immunity protein
18787_6#84	ENA_AAN28375_AAN28375.1	ENA_AAN28375_AAN28375.1	1	0	539	3788	ENA_AAN28375_AAN28375	144	144	97.92	ENA_AAN28375_AAN28375.l15.c30.ctg.1	1498	315	0	.	p	.	0	A18S	NONSYN	52	54	GCT	794	796	TCT	1159;1163;1170	T,A;C,T;T,C	1157,2;1162,1;1169,1	.	Original name: ENA|AAN28375|AAN28375.1 Escherichia coli colicin lysis protein precursor
18787_6#84	ENA_CAC41014_CAC41014.1	ENA_CAC41014_CAC41014.1	1	0	27	13672	ENA_-_12	285	285	100	ENA_-_12.l15.c17.ctg.1	1397	1215	.	.	.	.	.	.	.	.	.	.	.	.	.	.	.	.	.	Original name: ENA|CAC41014|CAC41014.1 Shigella sonnei colicin type 7
18787_6#84	ENA_CDU39502_CDU39502.1	ENA_CDU39502_CDU39502.1	1	0	27	874	ENA_CDU39502_CDU39502	429	429	100	ENA_CDU39502_CDU39502.l15.c4.ctg.1	1594	68.3	.	.	.	.	.	.	.	.	.	.	.	.	.	.	.	.	.	Original name: ENA|CDU39502|CDU39502.1 Escherichia coli Colicin import protein
18787_6#84	ENA_EFY8685335_EFY8685335.1	ENA_EFY8685335_EFY8685335.1	1	0	528	17024	ENA_-_31	1656	1278	99.53	ENA_-_31.l15.c4.ctg.1	2338	905.1	0	.	p	.	0	G69S	NONSYN	205	207	GGT	758	760	AGT	1029;1033;1042	A,G;G;T,G,A	1028,1;1033;1040,1,1	.	Original name: ENA|EFY8685335|EFY8685335.1 Shigella sonnei colicin
18787_6#84	ENA_EFY8685335_EFY8685335.1	ENA_EFY8685335_EFY8685335.1	1	0	528	17024	ENA_-_31	1656	1278	99.53	ENA_-_31.l15.c4.ctg.1	2338	905.1	0	.	p	.	0	N376D	NONSYN	1126	1128	AAT	1679	1681	GAT	1531;1527;1528	G,A;A,T;T	1530,1;1526,1;1528	.	Original name: ENA|EFY8685335|EFY8685335.1 Shigella sonnei colicin
18787_6#84	ENA_EFY8685335_EFY8685335.1	ENA_EFY8685335_EFY8685335.1	1	0	528	17024	ENA_-_31	1656	1278	99.53	ENA_-_31.l15.c4.ctg.1	2338	905.1	0	.	p	.	0	K418M	NONSYN	1252	1254	AAG	1805	1807	ATG	931;920;920	A;T,C;G	931;919,1;920	.	Original name: ENA|EFY8685335|EFY8685335.1 Shigella sonnei colicin
18787_6#84	ENA_EGI20509_EGI20509.1	ENA_EGI20509_EGI20509.1	1	0	27	2090	ENA_-	1401	1401	100	ENA_-.l15.c30.ctg.1	2974	86.2	.	.	.	.	.	.	.	.	.	.	.	.	.	.	.	.	.	Original name: ENA|EGI20509|EGI20509.1 Escherichia coli M718 colicin I receptor
18787_6#84	ENA_QBJ61514_QBJ61514.1	ENA_QBJ61514_QBJ61514.1	1	0	27	24856	ENA_-_20	1746	1746	100	ENA_-_20.l15.c4.ctg.1	2889	1068.6	.	.	.	.	.	.	.	.	.	.	.	.	.	.	.	.	.	Original name: ENA|QBJ61514|QBJ61514.1 Shigella sonnei colicin
18787_6#84	ENA_QPR02973_QPR02973.1	ENA_QPR02973_QPR02973.1	1	0	19	1146	ENA_-_52	543	458	99.78	ENA_-_52.l15.c30.ctg.1	1498	82.4	.	.	.	.	.	.	.	.	.	.	.	.	.	.	.	.	.	Original name: ENA|QPR02973|QPR02973.1 Escherichia coli colicin
18787_6#84	ENA_TJQ31651_TJQ31651.1	ENA_TJQ31651_TJQ31651.1	1	0	528	264	ENA_-_54	420	145	95.17	ENA_-_54.l15.c17.ctg.1	1270	25.9	0	.	p	.	0	D23E	NONSYN	67	69	GAC	729	731	GAG	64;61;61	G;A;G	64;61;61	.	Original name: ENA|TJQ31651|TJQ31651.1 Escherichia coli colicin
18787_6#84	ENA_TJQ31651_TJQ31651.1	ENA_TJQ31651_TJQ31651.1	1	0	528	264	ENA_-_54	420	145	95.17	ENA_-_54.l15.c17.ctg.1	1270	25.9	0	.	p	.	0	I34T	NONSYN	100	102	ATA	762	764	ACA	45;45;45	A;C;A	45;45;45	.	Original name: ENA|TJQ31651|TJQ31651.1 Escherichia coli colicin
18787_6#84	ENA_TJQ31651_TJQ31651.1	ENA_TJQ31651_TJQ31651.1	1	0	528	264	ENA_-_54	420	145	95.17	ENA_-_54.l15.c17.ctg.1	1270	25.9	0	.	p	.	0	S52A	NONSYN	154	156	TCC	816	818	GCC	6;6;6	G;C;C	6;6;6	.	Original name: ENA|TJQ31651|TJQ31651.1 Escherichia coli colicin
18787_6#84	ENA_TJQ31651_TJQ31651.1	ENA_TJQ31651_TJQ31651.1	1	0	528	264	ENA_-_54	420	145	95.17	ENA_-_54.l15.c17.ctg.1	1270	25.9	0	.	p	.	0	D55G	NONSYN	163	165	GAT	825	827	GGT	7;7;7	G;G;T	7;7;7	.	Original name: ENA|TJQ31651|TJQ31651.1 Escherichia coli colicinSRR number	#ariba_ref_name	ref_name	gene	var_only	flag	reads	cluster	ref_len	ref_base_assembled	pc_ident	ctg	ctg_len	ctg_cov	known_var	var_type	var_seq_type	known_var_change	has_known_var
18787_6#85	ENA_AAK67298_AAK67298.1	ENA_AAK67298_AAK67298.1	1	0	27	2770	ENA_AAK67298_AAK67298	198	198	100	ENA_AAK67298_AAK67298.l15.c17.ctg.1	1355	253.8	.	.	.	.	.	.	.	.	.	.	.	.	.	.	.	.	.	Original name: ENA|AAK67298|AAK67298.1 Shigella sonnei Cjl
18787_6#85	ENA_AAK67300_AAK67300.1	ENA_AAK67300_AAK67300.1	1	0	27	4876	ENA_AAK67300_AAK67300	390	390	100	ENA_AAK67300_AAK67300.l6.c4.ctg.1	1448	418.1	.	.	.	.	.	.	.	.	.	.	.	.	.	.	.	.	.	Original name: ENA|AAK67300|AAK67300.1 Shigella sonnei Cji
18787_6#85	ENA_ATH91132_ATH91132.1	ENA_ATH91132_ATH91132.1	1	0	528	10420	ENA_-_31	1656	1329	98.19	ENA_-_31.l15.c17.ctg.1	2403	538.8	0	.	p	.	0	L103fs	FSHIFT	307	307	C	847	847	T	702	T	702	.	Original name: ENA|ATH91132|ATH91132.1 Shigella sonnei colicin
18787_6#85	ENA_CAC41014_CAC41014.1	ENA_CAC41014_CAC41014.1	1	0	27	3842	ENA_-_12	285	285	100	ENA_-_12.l15.c4.ctg.1	1454	328.8	.	.	.	.	.	.	.	.	.	.	.	.	.	.	.	.	.	Original name: ENA|CAC41014|CAC41014.1 Shigella sonnei colicin type 7
18787_6#85	ENA_CDU39502_CDU39502.1	ENA_CDU39502_CDU39502.1	1	0	27	598	ENA_CDU39502_CDU39502	429	429	100	ENA_CDU39502_CDU39502.l15.c4.ctg.1	1532	48.5	.	.	.	.	.	.	.	.	.	.	.	.	.	.	.	.	.	Original name: ENA|CDU39502|CDU39502.1 Escherichia coli Colicin import protein
18787_6#85	ENA_EGI20509_EGI20509.1	ENA_EGI20509_EGI20509.1	1	0	27	1602	ENA_-	1401	1401	100	ENA_-.l15.c4.ctg.1	3198	62.1	.	.	.	.	.	.	.	.	.	.	.	.	.	.	.	.	.	Original name: ENA|EGI20509|EGI20509.1 Escherichia coli M718 colicin I receptor
18787_6#85	ENA_EGO7375789_EGO7375789.1	ENA_EGO7375789_EGO7375789.1	1	0	16	144	ENA_-_37	1089	92	98.91	ENA_-_37.l15.c30.ctg.3	189	35.5	.	.	.	.	.	.	.	.	.	.	.	.	.	.	.	.	.	Original name: ENA|EGO7375789|EGO7375789.1 Salmonella enterica colicin
18787_6#85	ENA_MMX53677_MMX53677.1	ENA_MMX53677_MMX53677.1	1	0	531	14754	ENA_-_29	1671	1671	99.52	ENA_-_29.l15.c30.ctg.1	2769	662.1	0	.	p	.	0	L103fs	FSHIFT	307	307	C	879	879	T	702	T	702	.	Original name: ENA|MMX53677|MMX53677.1 Shigella sonnei colicin
18787_6#85	ENA_QPR02973_QPR02973.1	ENA_QPR02973_QPR02973.1	1	0	19	854	ENA_-_52	543	458	99.78	ENA_-_52.l15.c30.ctg.1	1511	60	.	.	.	.	.	.	.	.	.	.	.	.	.	.	.	.	.	Original name: ENA|QPR02973|QPR02973.1 Escherichia coli colicin
18787_6#85	ENA_RBY13381_RBY13381.1	ENA_RBY13381_RBY13381.1	1	0	16	60	ENA_-_18	147	70	100	ENA_-_18.l15.c4.ctg.1	169	22.1	.	.	.	.	.	.	.	.	.	.	.	.	.	.	.	.	.	Original name: ENA|RBY13381|RBY13381.1 Escherichia coli colicin
18787_6#85	ENA_TJQ31651_TJQ31651.1	ENA_TJQ31651_TJQ31651.1	1	0	528	166	ENA_-_54	420	145	95.17	ENA_-_54.l15.c30.ctg.1	1333	15.5	0	.	p	.	0	D23E	NONSYN	67	69	GAC	731	733	GAG	32;32;31	G;A;G	32;32;31	.	Original name: ENA|TJQ31651|TJQ31651.1 Escherichia coli colicin
18787_6#85	ENA_TJQ31651_TJQ31651.1	ENA_TJQ31651_TJQ31651.1	1	0	528	166	ENA_-_54	420	145	95.17	ENA_-_54.l15.c30.ctg.1	1333	15.5	0	.	p	.	0	I34T	NONSYN	100	102	ATA	764	766	ACA	23;23;23	A;C;A	23;23;23	.	Original name: ENA|TJQ31651|TJQ31651.1 Escherichia coli colicin
18787_6#85	ENA_TJQ31651_TJQ31651.1	ENA_TJQ31651_TJQ31651.1	1	0	528	166	ENA_-_54	420	145	95.17	ENA_-_54.l15.c30.ctg.1	1333	15.5	0	.	p	.	0	S52A	NONSYN	154	156	TCC	818	820	GCC	3;3;3	G;C;C	3;3;3	.	Original name: ENA|TJQ31651|TJQ31651.1 Escherichia coli colicin
18787_6#85	ENA_TJQ31651_TJQ31651.1	ENA_TJQ31651_TJQ31651.1	1	0	528	166	ENA_-_54	420	145	95.17	ENA_-_54.l15.c30.ctg.1	1333	15.5	0	.	p	.	0	D55G	NONSYN	163	165	GAT	827	829	GGT	3;3;3	G;G;T	3;3;3	.	Original name: ENA|TJQ31651|TJQ31651.1 Escherichia coli colicinSRR number	#ariba_ref_name	ref_name	gene	var_only	flag	reads	cluster	ref_len	ref_base_assembled	pc_ident	ctg	ctg_len	ctg_cov	known_var	var_type	var_seq_type	known_var_change	has_known_var
18787_6#86	ENA_CDU39502_CDU39502.1	ENA_CDU39502_CDU39502.1	1	0	27	728	ENA_CDU39502_CDU39502	429	429	100	ENA_CDU39502_CDU39502.l15.c4.ctg.1	1559	58.2	.	.	.	.	.	.	.	.	.	.	.	.	.	.	.	.	.	Original name: ENA|CDU39502|CDU39502.1 Escherichia coli Colicin import protein
18787_6#86	ENA_EGI20509_EGI20509.1	ENA_EGI20509_EGI20509.1	1	0	27	2222	ENA_-	1401	1401	100	ENA_-.l15.c4.ctg.1	3334	83	.	.	.	.	.	.	.	.	.	.	.	.	.	.	.	.	.	Original name: ENA|EGI20509|EGI20509.1 Escherichia coli M718 colicin I receptor
18787_6#86	ENA_QKF40137_QKF40137.1	ENA_QKF40137_QKF40137.1	1	0	27	15098	ENA_-_30	1638	1638	100	ENA_-_30.l15.c4.ctg.1	2676	701.2	.	.	.	.	.	.	.	.	.	.	.	.	.	.	.	.	.	Original name: ENA|QKF40137|QKF40137.1 Shigella sonnei colicin
18787_6#86	ENA_QPR02973_QPR02973.1	ENA_QPR02973_QPR02973.1	1	0	19	1118	ENA_-_52	543	458	99.78	ENA_-_52.l15.c30.ctg.1	1555	75	.	.	.	.	.	.	.	.	.	.	.	.	.	.	.	.	.	Original name: ENA|QPR02973|QPR02973.1 Escherichia coli colicin
18787_6#86	ENA_TJQ31651_TJQ31651.1	ENA_TJQ31651_TJQ31651.1	1	0	528	246	ENA_-_54	420	145	95.17	ENA_-_54.l15.c17.ctg.1	1227	24.8	0	.	p	.	0	D23E	NONSYN	67	69	GAC	689	691	GAG	48;48;48	G;A,G;G	48;47,1;48	.	Original name: ENA|TJQ31651|TJQ31651.1 Escherichia coli colicin
18787_6#86	ENA_TJQ31651_TJQ31651.1	ENA_TJQ31651_TJQ31651.1	1	0	528	246	ENA_-_54	420	145	95.17	ENA_-_54.l15.c17.ctg.1	1227	24.8	0	.	p	.	0	I34T	NONSYN	100	102	ATA	722	724	ACA	37;37;37	A;C;A	37;37;37	.	Original name: ENA|TJQ31651|TJQ31651.1 Escherichia coli colicin
18787_6#86	ENA_TJQ31651_TJQ31651.1	ENA_TJQ31651_TJQ31651.1	1	0	528	246	ENA_-_54	420	145	95.17	ENA_-_54.l15.c17.ctg.1	1227	24.8	0	.	p	.	0	S52A	NONSYN	154	156	TCC	776	778	GCC	4;6;6	G;C;C	4;6;6	.	Original name: ENA|TJQ31651|TJQ31651.1 Escherichia coli colicin
18787_6#86	ENA_TJQ31651_TJQ31651.1	ENA_TJQ31651_TJQ31651.1	1	0	528	246	ENA_-_54	420	145	95.17	ENA_-_54.l15.c17.ctg.1	1227	24.8	0	.	p	.	0	D55G	NONSYN	163	165	GAT	785	787	GGT	7;7;7	G;G;T	7;7;7	.	Original name: ENA|TJQ31651|TJQ31651.1 Escherichia coli colicinSRR number	#ariba_ref_name	ref_name	gene	var_only	flag	reads	cluster	ref_len	ref_base_assembled	pc_ident	ctg	ctg_len	ctg_cov	known_var	var_type	var_seq_type	known_var_change	has_known_var
18787_6#87	ENA_AAK67298_AAK67298.1	ENA_AAK67298_AAK67298.1	1	0	27	5430	ENA_AAK67298_AAK67298	198	198	100	ENA_AAK67298_AAK67298.l15.c4.ctg.1	1377	489.3	.	.	.	.	.	.	.	.	.	.	.	.	.	.	.	.	.	Original name: ENA|AAK67298|AAK67298.1 Shigella sonnei Cjl
18787_6#87	ENA_AAK67300_AAK67300.1	ENA_AAK67300_AAK67300.1	1	0	27	8930	ENA_AAK67300_AAK67300	390	390	100	ENA_AAK67300_AAK67300.l15.c30.ctg.1	1441	768.9	.	.	.	.	.	.	.	.	.	.	.	.	.	.	.	.	.	Original name: ENA|AAK67300|AAK67300.1 Shigella sonnei Cji
18787_6#87	ENA_AAN28374_AAN28374.1	ENA_AAN28374_AAN28374.1	1	0	539	6870	ENA_AAN28374_AAN28374	261	261	98.46	ENA_AAN28374_AAN28374.l15.c30.ctg.1	1504	568.5	0	.	p	.	0	P81S	NONSYN	241	243	CCA	850	852	TCA	967;947;943	T;C;A	966;946;942	.	Original name: ENA|AAN28374|AAN28374.1 Escherichia coli colicin immunity protein
18787_6#87	ENA_AAN28375_AAN28375.1	ENA_AAN28375_AAN28375.1	1	0	539	4068	ENA_AAN28375_AAN28375	144	144	97.92	ENA_AAN28375_AAN28375.l15.c4.ctg.1	1418	357.1	0	.	p	.	0	A18S	NONSYN	52	54	GCT	666	668	TCT	1293;1309;1311	T,G;C;T,G	1292,1;1309;1310,1	.	Original name: ENA|AAN28375|AAN28375.1 Escherichia coli colicin lysis protein precursor
18787_6#87	ENA_CAC41014_CAC41014.1	ENA_CAC41014_CAC41014.1	1	0	27	6940	ENA_-_12	285	285	100	ENA_-_12.l15.c17.ctg.1	1539	561.5	.	.	.	.	.	.	.	.	.	.	.	.	.	.	.	.	.	Original name: ENA|CAC41014|CAC41014.1 Shigella sonnei colicin type 7
18787_6#87	ENA_CDU39502_CDU39502.1	ENA_CDU39502_CDU39502.1	1	0	27	678	ENA_CDU39502_CDU39502	429	429	100	ENA_CDU39502_CDU39502.l15.c4.ctg.1	1485	56.5	.	.	.	.	.	.	.	.	.	.	.	.	.	.	.	.	.	Original name: ENA|CDU39502|CDU39502.1 Escherichia coli Colicin import protein
18787_6#87	ENA_EFY8685335_EFY8685335.1	ENA_EFY8685335_EFY8685335.1	1	0	528	16668	ENA_-_31	1656	1278	99.53	ENA_-_31.l15.c17.ctg.1	2275	907.2	0	.	p	.	0	G69S	NONSYN	205	207	GGT	737	739	AGT	1037;1042;1043	A,G,C;G;T	1035,1,1;1042;1043	.	Original name: ENA|EFY8685335|EFY8685335.1 Shigella sonnei colicin
18787_6#87	ENA_EFY8685335_EFY8685335.1	ENA_EFY8685335_EFY8685335.1	1	0	528	16668	ENA_-_31	1656	1278	99.53	ENA_-_31.l15.c17.ctg.1	2275	907.2	0	.	p	.	0	N376D	NONSYN	1126	1128	AAT	1658	1660	GAT	1467;1474;1475	G;A;T,A	1467;1474;1474,1	.	Original name: ENA|EFY8685335|EFY8685335.1 Shigella sonnei colicin
18787_6#87	ENA_EFY8685335_EFY8685335.1	ENA_EFY8685335_EFY8685335.1	1	0	528	16668	ENA_-_31	1656	1278	99.53	ENA_-_31.l15.c17.ctg.1	2275	907.2	0	.	p	.	0	K418M	NONSYN	1252	1254	AAG	1784	1786	ATG	971;963;971	A;T,G,A;G	971;961,1,1;971	.	Original name: ENA|EFY8685335|EFY8685335.1 Shigella sonnei colicin
18787_6#87	ENA_EGI20509_EGI20509.1	ENA_EGI20509_EGI20509.1	1	0	27	1828	ENA_-	1401	1401	100	ENA_-.l15.c30.ctg.1	3071	73.6	.	.	.	.	.	.	.	.	.	.	.	.	.	.	.	.	.	Original name: ENA|EGI20509|EGI20509.1 Escherichia coli M718 colicin I receptor
18787_6#87	ENA_QBJ61514_QBJ61514.1	ENA_QBJ61514_QBJ61514.1	1	0	27	24896	ENA_-_20	1746	1746	100	ENA_-_20.l15.c17.ctg.1	2768	1112.3	.	.	.	.	.	.	.	.	.	.	.	.	.	.	.	.	.	Original name: ENA|QBJ61514|QBJ61514.1 Shigella sonnei colicin
18787_6#87	ENA_QPR02973_QPR02973.1	ENA_QPR02973_QPR02973.1	1	0	3	1070	ENA_-_52	543	458	99.78	ENA_-_52.l6.c17.ctg.1	1522	74.2	.	.	.	.	.	.	.	.	.	.	.	.	.	.	.	.	.	Original name: ENA|QPR02973|QPR02973.1 Escherichia coli colicin
18787_6#87	ENA_QPR02973_QPR02973.1	ENA_QPR02973_QPR02973.1	1	0	3	1070	ENA_-_52	543	90	100	ENA_-_52.l6.c17.ctg.2	177	54.9	.	.	.	.	.	.	.	.	.	.	.	.	.	.	.	.	.	Original name: ENA|QPR02973|QPR02973.1 Escherichia coli colicin
18787_6#87	ENA_TJQ31651_TJQ31651.1	ENA_TJQ31651_TJQ31651.1	1	0	528	224	ENA_-_54	420	145	95.17	ENA_-_54.l15.c30.ctg.1	1072	24.9	0	.	p	.	0	D23E	NONSYN	67	69	GAC	551	553	GAG	49;47;46	G;A;G	49;47;46	.	Original name: ENA|TJQ31651|TJQ31651.1 Escherichia coli colicin
18787_6#87	ENA_TJQ31651_TJQ31651.1	ENA_TJQ31651_TJQ31651.1	1	0	528	224	ENA_-_54	420	145	95.17	ENA_-_54.l15.c30.ctg.1	1072	24.9	0	.	p	.	0	I34T	NONSYN	100	102	ATA	584	586	ACA	37;37;37	A;C;A	37;37;37	.	Original name: ENA|TJQ31651|TJQ31651.1 Escherichia coli colicin
18787_6#87	ENA_TJQ31651_TJQ31651.1	ENA_TJQ31651_TJQ31651.1	1	0	528	224	ENA_-_54	420	145	95.17	ENA_-_54.l15.c30.ctg.1	1072	24.9	0	.	p	.	0	S52A	NONSYN	154	156	TCC	638	640	GCC	4;4;4	G;C;C	4;4;4	.	Original name: ENA|TJQ31651|TJQ31651.1 Escherichia coli colicin
18787_6#87	ENA_TJQ31651_TJQ31651.1	ENA_TJQ31651_TJQ31651.1	1	0	528	224	ENA_-_54	420	145	95.17	ENA_-_54.l15.c30.ctg.1	1072	24.9	0	.	p	.	0	D55G	NONSYN	163	165	GAT	647	649	GGT	6;6;7	G;G;T	6;6;7	.	Original name: ENA|TJQ31651|TJQ31651.1 Escherichia coli colicinSRR number	#ariba_ref_name	ref_name	gene	var_only	flag	reads	cluster	ref_len	ref_base_assembled	pc_ident	ctg	ctg_len	ctg_cov	known_var	var_type	var_seq_type	known_var_change	has_known_var
18787_6#88	ENA_AAK67298_AAK67298.1	ENA_AAK67298_AAK67298.1	1	0	27	5434	ENA_AAK67298_AAK67298	198	198	100	ENA_AAK67298_AAK67298.l15.c4.ctg.1	1284	525.7	.	.	.	.	.	.	.	.	.	.	.	.	.	.	.	.	.	Original name: ENA|AAK67298|AAK67298.1 Shigella sonnei Cjl
18787_6#88	ENA_AAK67300_AAK67300.1	ENA_AAK67300_AAK67300.1	1	0	27	9312	ENA_AAK67300_AAK67300	390	390	100	ENA_AAK67300_AAK67300.l15.c17.ctg.1	1476	783.6	.	.	.	.	.	.	.	.	.	.	.	.	.	.	.	.	.	Original name: ENA|AAK67300|AAK67300.1 Shigella sonnei Cji
18787_6#88	ENA_AAN28374_AAN28374.1	ENA_AAN28374_AAN28374.1	1	0	539	6574	ENA_AAN28374_AAN28374	261	261	98.46	ENA_AAN28374_AAN28374.l15.c17.ctg.1	1443	566.7	0	.	p	.	0	P81S	NONSYN	241	243	CCA	833	835	TCA	878;871;861	T;C;A	877;870;860	.	Original name: ENA|AAN28374|AAN28374.1 Escherichia coli colicin immunity protein
18787_6#88	ENA_AAN28375_AAN28375.1	ENA_AAN28375_AAN28375.1	1	0	539	3966	ENA_AAN28375_AAN28375	144	144	97.92	ENA_AAN28375_AAN28375.l6.c17.ctg.1	1220	403.1	0	.	p	.	0	A18S	NONSYN	52	54	GCT	594	596	TCT	1282;1283;1283	T,G;C;T	1281,1;1283;1283	.	Original name: ENA|AAN28375|AAN28375.1 Escherichia coli colicin lysis protein precursor
18787_6#88	ENA_CAC41014_CAC41014.1	ENA_CAC41014_CAC41014.1	1	0	27	7374	ENA_-_12	285	285	100	ENA_-_12.l15.c30.ctg.1	1462	626.7	.	.	.	.	.	.	.	.	.	.	.	.	.	.	.	.	.	Original name: ENA|CAC41014|CAC41014.1 Shigella sonnei colicin type 7
18787_6#88	ENA_CDU39502_CDU39502.1	ENA_CDU39502_CDU39502.1	1	0	27	718	ENA_CDU39502_CDU39502	429	429	100	ENA_CDU39502_CDU39502.l15.c4.ctg.1	1674	53.3	.	.	.	.	.	.	.	.	.	.	.	.	.	.	.	.	.	Original name: ENA|CDU39502|CDU39502.1 Escherichia coli Colicin import protein
18787_6#88	ENA_EFY8685335_EFY8685335.1	ENA_EFY8685335_EFY8685335.1	1	0	528	16566	ENA_-_31	1656	1278	99.53	ENA_-_31.l15.c4.ctg.1	2231	920.3	0	.	p	.	0	G69S	NONSYN	205	207	GGT	727	729	AGT	1035;1042;1057	A,T;G,T;T	1033,2;1041,1;1057	.	Original name: ENA|EFY8685335|EFY8685335.1 Shigella sonnei colicin
18787_6#88	ENA_EFY8685335_EFY8685335.1	ENA_EFY8685335_EFY8685335.1	1	0	528	16566	ENA_-_31	1656	1278	99.53	ENA_-_31.l15.c4.ctg.1	2231	920.3	0	.	p	.	0	N376D	NONSYN	1126	1128	AAT	1648	1650	GAT	1514;1515;1512	G,T;A,C;T,G,A	1513,1;1514,1;1510,1,1	.	Original name: ENA|EFY8685335|EFY8685335.1 Shigella sonnei colicin
18787_6#88	ENA_EFY8685335_EFY8685335.1	ENA_EFY8685335_EFY8685335.1	1	0	528	16566	ENA_-_31	1656	1278	99.53	ENA_-_31.l15.c4.ctg.1	2231	920.3	0	.	p	.	0	K418M	NONSYN	1252	1254	AAG	1774	1776	ATG	941;937;940	A;T,G,A;G	941;935,1,1;940	.	Original name: ENA|EFY8685335|EFY8685335.1 Shigella sonnei colicin
18787_6#88	ENA_EGI20509_EGI20509.1	ENA_EGI20509_EGI20509.1	1	0	27	1970	ENA_-	1401	1401	100	ENA_-.l15.c17.ctg.1	2980	80.8	.	.	.	.	.	.	.	.	.	.	.	.	.	.	.	.	.	Original name: ENA|EGI20509|EGI20509.1 Escherichia coli M718 colicin I receptor
18787_6#88	ENA_QBJ61514_QBJ61514.1	ENA_QBJ61514_QBJ61514.1	1	0	27	24388	ENA_-_20	1746	1746	100	ENA_-_20.l15.c17.ctg.1	2905	1040.6	.	.	.	.	.	.	.	.	.	.	.	.	.	.	.	.	.	Original name: ENA|QBJ61514|QBJ61514.1 Shigella sonnei colicin
18787_6#88	ENA_QPR02973_QPR02973.1	ENA_QPR02973_QPR02973.1	1	0	19	958	ENA_-_52	543	458	99.78	ENA_-_52.l15.c30.ctg.1	1567	64.6	.	.	.	.	.	.	.	.	.	.	.	.	.	.	.	.	.	Original name: ENA|QPR02973|QPR02973.1 Escherichia coli colicin
18787_6#88	ENA_TJQ31651_TJQ31651.1	ENA_TJQ31651_TJQ31651.1	1	0	528	196	ENA_-_54	420	145	95.17	ENA_-_54.l15.c30.ctg.1	1308	18.7	0	.	p	.	0	D23E	NONSYN	67	69	GAC	727	729	GAG	51;48;48	G;A;G	51;48;48	.	Original name: ENA|TJQ31651|TJQ31651.1 Escherichia coli colicin
18787_6#88	ENA_TJQ31651_TJQ31651.1	ENA_TJQ31651_TJQ31651.1	1	0	528	196	ENA_-_54	420	145	95.17	ENA_-_54.l15.c30.ctg.1	1308	18.7	0	.	p	.	0	I34T	NONSYN	100	102	ATA	760	762	ACA	38;38;38	A;C;A	38;38;38	.	Original name: ENA|TJQ31651|TJQ31651.1 Escherichia coli colicin
18787_6#88	ENA_TJQ31651_TJQ31651.1	ENA_TJQ31651_TJQ31651.1	1	0	528	196	ENA_-_54	420	145	95.17	ENA_-_54.l15.c30.ctg.1	1308	18.7	0	.	p	.	0	S52A	NONSYN	154	156	TCC	814	816	GCC	4;4;4	G;C;C	4;4;4	.	Original name: ENA|TJQ31651|TJQ31651.1 Escherichia coli colicin
18787_6#88	ENA_TJQ31651_TJQ31651.1	ENA_TJQ31651_TJQ31651.1	1	0	528	196	ENA_-_54	420	145	95.17	ENA_-_54.l15.c30.ctg.1	1308	18.7	0	.	p	.	0	D55G	NONSYN	163	165	GAT	823	825	GGT	6;6;6	G;G;T	6;6;6	.	Original name: ENA|TJQ31651|TJQ31651.1 Escherichia coli colicinSRR number	#ariba_ref_name	ref_name	gene	var_only	flag	reads	cluster	ref_len	ref_base_assembled	pc_ident	ctg	ctg_len	ctg_cov	known_var	var_type	var_seq_type	known_var_change	has_known_var
18787_6#89	ENA_AAK67298_AAK67298.1	ENA_AAK67298_AAK67298.1	1	0	27	6534	ENA_AAK67298_AAK67298	198	198	100	ENA_AAK67298_AAK67298.l15.c30.ctg.1	1368	592.7	.	.	.	.	.	.	.	.	.	.	.	.	.	.	.	.	.	Original name: ENA|AAK67298|AAK67298.1 Shigella sonnei Cjl
18787_6#89	ENA_AAK67300_AAK67300.1	ENA_AAK67300_AAK67300.1	1	0	27	10998	ENA_AAK67300_AAK67300	390	390	100	ENA_AAK67300_AAK67300.l15.c17.ctg.1	1615	847	.	.	.	.	.	.	.	.	.	.	.	.	.	.	.	.	.	Original name: ENA|AAK67300|AAK67300.1 Shigella sonnei Cji
18787_6#89	ENA_AAN28374_AAN28374.1	ENA_AAN28374_AAN28374.1	1	0	539	8764	ENA_AAN28374_AAN28374	261	261	98.46	ENA_AAN28374_AAN28374.l15.c4.ctg.1	1345	808.6	0	.	p	.	0	P81S	NONSYN	241	243	CCA	837	839	TCA	1206;1188;1176	T;C;A	1205;1187;1175	.	Original name: ENA|AAN28374|AAN28374.1 Escherichia coli colicin immunity protein
18787_6#89	ENA_AAN28375_AAN28375.1	ENA_AAN28375_AAN28375.1	1	0	539	5338	ENA_AAN28375_AAN28375	144	144	97.92	ENA_AAN28375_AAN28375.l6.c30.ctg.1	1304	508.4	0	.	p	.	0	A18S	NONSYN	52	54	GCT	635	637	TCT	1660;1659;1662	T,G;C,A;T	1656,1;1655,1;1659	.	Original name: ENA|AAN28375|AAN28375.1 Escherichia coli colicin lysis protein precursor
18787_6#89	ENA_CAC41014_CAC41014.1	ENA_CAC41014_CAC41014.1	1	0	27	8218	ENA_-_12	285	285	100	ENA_-_12.l15.c30.ctg.1	1365	748	.	.	.	.	.	.	.	.	.	.	.	.	.	.	.	.	.	Original name: ENA|CAC41014|CAC41014.1 Shigella sonnei colicin type 7
18787_6#89	ENA_CDU39502_CDU39502.1	ENA_CDU39502_CDU39502.1	1	0	27	888	ENA_CDU39502_CDU39502	429	429	100	ENA_CDU39502_CDU39502.l15.c4.ctg.1	1644	67.1	.	.	.	.	.	.	.	.	.	.	.	.	.	.	.	.	.	Original name: ENA|CDU39502|CDU39502.1 Escherichia coli Colicin import protein
18787_6#89	ENA_EFY8685335_EFY8685335.1	ENA_EFY8685335_EFY8685335.1	1	0	528	21990	ENA_-_31	1656	1278	99.53	ENA_-_31.l15.c30.ctg.1	2314	1179.7	0	.	p	.	0	G69S	NONSYN	205	207	GGT	733	735	AGT	1310;1317;1309	A;G;T,C	1310;1317;1308,1	.	Original name: ENA|EFY8685335|EFY8685335.1 Shigella sonnei colicin
18787_6#89	ENA_EFY8685335_EFY8685335.1	ENA_EFY8685335_EFY8685335.1	1	0	528	21990	ENA_-_31	1656	1278	99.53	ENA_-_31.l15.c30.ctg.1	2314	1179.7	0	.	p	.	0	N376D	NONSYN	1126	1128	AAT	1654	1656	GAT	1974;1981;1987	G,T,A;A,T;T,A,G	1972,1,1;1979,1;1983,1,2	.	Original name: ENA|EFY8685335|EFY8685335.1 Shigella sonnei colicin
18787_6#89	ENA_EFY8685335_EFY8685335.1	ENA_EFY8685335_EFY8685335.1	1	0	528	21990	ENA_-_31	1656	1278	99.53	ENA_-_31.l15.c30.ctg.1	2314	1179.7	0	.	p	.	0	K418M	NONSYN	1252	1254	AAG	1780	1782	ATG	1309;1295;1291	A;T,A;G,T	1309;1294,1;1290,1	.	Original name: ENA|EFY8685335|EFY8685335.1 Shigella sonnei colicin
18787_6#89	ENA_EGI20509_EGI20509.1	ENA_EGI20509_EGI20509.1	1	0	27	2604	ENA_-	1401	1401	100	ENA_-.l15.c30.ctg.1	3210	100.4	.	.	.	.	.	.	.	.	.	.	.	.	.	.	.	.	.	Original name: ENA|EGI20509|EGI20509.1 Escherichia coli M718 colicin I receptor
18787_6#89	ENA_QBJ61514_QBJ61514.1	ENA_QBJ61514_QBJ61514.1	1	0	27	32852	ENA_-_20	1746	1746	100	ENA_-_20.l15.c30.ctg.1	3004	1357.2	.	.	.	.	.	.	.	.	.	.	.	.	.	.	.	.	.	Original name: ENA|QBJ61514|QBJ61514.1 Shigella sonnei colicin
18787_6#89	ENA_QPR02973_QPR02973.1	ENA_QPR02973_QPR02973.1	1	0	3	1590	ENA_-_52	543	458	99.78	ENA_-_52.l15.c17.ctg.1	1423	115.7	.	.	.	.	.	.	.	.	.	.	.	.	.	.	.	.	.	Original name: ENA|QPR02973|QPR02973.1 Escherichia coli colicin
18787_6#89	ENA_QPR02973_QPR02973.1	ENA_QPR02973_QPR02973.1	1	0	3	1590	ENA_-_52	543	90	100	ENA_-_52.l15.c17.ctg.3	170	97.2	.	.	.	.	.	.	.	.	.	.	.	.	.	.	.	.	.	Original name: ENA|QPR02973|QPR02973.1 Escherichia coli colicin
18787_6#89	ENA_TJQ31651_TJQ31651.1	ENA_TJQ31651_TJQ31651.1	1	0	528	302	ENA_-_54	420	145	95.17	ENA_-_54.l15.c4.ctg.1	1211	31.1	0	.	p	.	0	D23E	NONSYN	67	69	GAC	664	666	GAG	74;73;73	G;A;G	74;73;73	.	Original name: ENA|TJQ31651|TJQ31651.1 Escherichia coli colicin
18787_6#89	ENA_TJQ31651_TJQ31651.1	ENA_TJQ31651_TJQ31651.1	1	0	528	302	ENA_-_54	420	145	95.17	ENA_-_54.l15.c4.ctg.1	1211	31.1	0	.	p	.	0	I34T	NONSYN	100	102	ATA	697	699	ACA	60;60;62	A;C;A	60;60;62	.	Original name: ENA|TJQ31651|TJQ31651.1 Escherichia coli colicin
18787_6#89	ENA_TJQ31651_TJQ31651.1	ENA_TJQ31651_TJQ31651.1	1	0	528	302	ENA_-_54	420	145	95.17	ENA_-_54.l15.c4.ctg.1	1211	31.1	0	.	p	.	0	S52A	NONSYN	154	156	TCC	751	753	GCC	10;10;10	G;C;C	10;10;10	.	Original name: ENA|TJQ31651|TJQ31651.1 Escherichia coli colicin
18787_6#89	ENA_TJQ31651_TJQ31651.1	ENA_TJQ31651_TJQ31651.1	1	0	528	302	ENA_-_54	420	145	95.17	ENA_-_54.l15.c4.ctg.1	1211	31.1	0	.	p	.	0	D55G	NONSYN	163	165	GAT	760	762	GGT	11;11;11	G;G;T	11;11;11	.	Original name: ENA|TJQ31651|TJQ31651.1 Escherichia coli colicinSRR number	#ariba_ref_name	ref_name	gene	var_only	flag	reads	cluster	ref_len	ref_base_assembled	pc_ident	ctg	ctg_len	ctg_cov	known_var	var_type	var_seq_type	known_var_change	has_known_var
18787_6#9	ENA_AAN28374_AAN28374.1	ENA_AAN28374_AAN28374.1	1	0	539	3026	ENA_AAN28374_AAN28374	261	261	97.95	ENA_AAN28374_AAN28374.l15.c4.ctg.1	1263	296.5	0	.	p	.	0	F18L	NONSYN	52	54	TTT	548	550	CTT	434;445;452	C,A;T;T	433,1;445;452	.	Original name: ENA|AAN28374|AAN28374.1 Escherichia coli colicin immunity protein
18787_6#9	ENA_AAN28374_AAN28374.1	ENA_AAN28374_AAN28374.1	1	0	539	3026	ENA_AAN28374_AAN28374	261	261	97.95	ENA_AAN28374_AAN28374.l15.c4.ctg.1	1263	296.5	0	.	p	.	0	P81S	NONSYN	241	243	CCA	737	739	TCA	611;600;597	T;C;A	610;599;596	.	Original name: ENA|AAN28374|AAN28374.1 Escherichia coli colicin immunity protein
18787_6#9	ENA_AAN28375_AAN28375.1	ENA_AAN28375_AAN28375.1	1	0	187	6052	ENA_AAN28375_AAN28375	144	144	98.61	ENA_AAN28375_AAN28375.l15.c30.ctg.1	871	591.7	0	HET	.	.	.	G121C	.	121	121	G	619	619	G	1364	G,C	714650	.	Original name: ENA|AAN28375|AAN28375.1 Escherichia coli colicin lysis protein precursor
18787_6#9	ENA_AAN28375_AAN28375.1	ENA_AAN28375_AAN28375.1	1	0	187	6052	ENA_AAN28375_AAN28375	144	144	98.61	ENA_AAN28375_AAN28375.l15.c30.ctg.1	871	591.7	0	HET	.	.	.	G91T,C	.	91	91	G	589	589	G	1665	G,T,C	821,841,1	.	Original name: ENA|AAN28375|AAN28375.1 Escherichia coli colicin lysis protein precursor
18787_6#9	ENA_AAN28375_AAN28375.1	ENA_AAN28375_AAN28375.1	1	0	187	6052	ENA_AAN28375_AAN28375	144	144	98.61	ENA_AAN28375_AAN28375.l15.c30.ctg.1	871	591.7	0	HET	.	.	.	G97A	.	97	97	G	595	595	G	1490	G,A	760730	.	Original name: ENA|AAN28375|AAN28375.1 Escherichia coli colicin lysis protein precursor
18787_6#9	ENA_AJE60862_AJE60862.1	ENA_AJE60862_AJE60862.1	1	0	539	2864	ENA_AJE60862_AJE60862	258	258	95.72	ENA_AJE60862_AJE60862.l6.c30.ctg.1	1332	223.8	0	.	p	.	0	K5N	NONSYN	13	15	AAA	532	534	AAC	96;94;90	A;A;C	96;94;90	.	Original name: ENA|AJE60862|AJE60862.1 Escherichia coli Colicin E8 immunity protein
18787_6#9	ENA_AJE60862_AJE60862.1	ENA_AJE60862_AJE60862.1	1	0	539	2864	ENA_AJE60862_AJE60862	258	258	95.72	ENA_AJE60862_AJE60862.l6.c30.ctg.1	1332	223.8	0	.	p	.	0	G8S	NONSYN	22	24	GGT	541	543	AGT	84;82;82	A;G;T	84;82;82	.	Original name: ENA|AJE60862|AJE60862.1 Escherichia coli Colicin E8 immunity protein
18787_6#9	ENA_AJE60862_AJE60862.1	ENA_AJE60862_AJE60862.1	1	0	539	2864	ENA_AJE60862_AJE60862	258	258	95.72	ENA_AJE60862_AJE60862.l6.c30.ctg.1	1332	223.8	0	.	p	.	0	F18I	NONSYN	52	54	TTT	571	573	ATT	115;118;122	A;T;T	115;118;122	.	Original name: ENA|AJE60862|AJE60862.1 Escherichia coli Colicin E8 immunity protein
18787_6#9	ENA_AJE60862_AJE60862.1	ENA_AJE60862_AJE60862.1	1	0	539	2864	ENA_AJE60862_AJE60862	258	258	95.72	ENA_AJE60862_AJE60862.l6.c30.ctg.1	1332	223.8	0	.	p	.	0	Y38H	NONSYN	112	114	TAT	631	633	CAT	303;307;308	C;A;T	303;307;308	.	Original name: ENA|AJE60862|AJE60862.1 Escherichia coli Colicin E8 immunity protein
18787_6#9	ENA_AJE60862_AJE60862.1	ENA_AJE60862_AJE60862.1	1	0	539	2864	ENA_AJE60862_AJE60862	258	258	95.72	ENA_AJE60862_AJE60862.l6.c30.ctg.1	1332	223.8	0	.	p	.	0	N41S	NONSYN	121	123	AAT	640	642	AGT	351;362;373	A;G;T	351;361;373	.	Original name: ENA|AJE60862|AJE60862.1 Escherichia coli Colicin E8 immunity protein
18787_6#9	ENA_AJE60862_AJE60862.1	ENA_AJE60862_AJE60862.1	1	0	539	2864	ENA_AJE60862_AJE60862	258	258	95.72	ENA_AJE60862_AJE60862.l6.c30.ctg.1	1332	223.8	0	.	p	.	0	G65A	NONSYN	193	195	GGT	712	714	GCT	681;679;675	G;C,G;T,G	681;677,1;673,1	.	Original name: ENA|AJE60862|AJE60862.1 Escherichia coli Colicin E8 immunity protein
18787_6#9	ENA_CDU39502_CDU39502.1	ENA_CDU39502_CDU39502.1	1	0	27	644	ENA_CDU39502_CDU39502	429	429	100	ENA_CDU39502_CDU39502.l15.c17.ctg.1	1619	49.1	.	.	.	.	.	.	.	.	.	.	.	.	.	.	.	.	.	Original name: ENA|CDU39502|CDU39502.1 Escherichia coli Colicin import protein
18787_6#9	ENA_EFY8685335_EFY8685335.1	ENA_EFY8685335_EFY8685335.1	1	0	512	14078	ENA_-_31	1656	1278	99.3	ENA_-_31.l6.c30.ctg.1	2649	607.5	0	.	p	.	0	N376D	NONSYN	1126	1128	AAT	1635	1637	GAT	1097;1101;1101	G,T;A;T	1096,1;1101;1101	.	Original name: ENA|EFY8685335|EFY8685335.1 Shigella sonnei colicin
18787_6#9	ENA_EFY8685335_EFY8685335.1	ENA_EFY8685335_EFY8685335.1	1	0	512	14078	ENA_-_31	1656	1278	99.3	ENA_-_31.l6.c30.ctg.1	2649	607.5	0	.	p	.	0	A384S	NONSYN	1150	1152	GCT	1659	1661	TCT	1074;1077;1080	T;C,T;T	1073;1075,1;1080	.	Original name: ENA|EFY8685335|EFY8685335.1 Shigella sonnei colicin
18787_6#9	ENA_EFY8685335_EFY8685335.1	ENA_EFY8685335_EFY8685335.1	1	0	512	14078	ENA_-_31	1656	111	98.2	ENA_-_31.l6.c30.ctg.3	198	465.6	0	.	p	.	0	E531D	NONSYN	1591	1593	GAG	48	50	GAT	474;481;485	G;A;T	474;481;485	.	Original name: ENA|EFY8685335|EFY8685335.1 Shigella sonnei colicin
18787_6#9	ENA_EFZ7557666_EFZ7557666.1	ENA_EFZ7557666_EFZ7557666.1	1	0	27	18138	ENA_-_20	1746	1746	100	ENA_-_20.l15.c17.ctg.1	2978	755	.	.	.	.	.	.	.	.	.	.	.	.	.	.	.	.	.	Original name: ENA|EFZ7557666|EFZ7557666.1 Shigella sonnei colicin
18787_6#9	ENA_EGI20509_EGI20509.1	ENA_EGI20509_EGI20509.1	1	0	27	1862	ENA_-	1401	1401	100	ENA_-.l15.c4.ctg.1	3067	74.9	.	.	.	.	.	.	.	.	.	.	.	.	.	.	.	.	.	Original name: ENA|EGI20509|EGI20509.1 Escherichia coli M718 colicin I receptor
18787_6#9	ENA_EGI48000_EGI48000.1	ENA_EGI48000_EGI48000.1	1	0	539	2270	ENA_-_40	1566	1566	99.94	ENA_-_40.l15.c4.ctg.1	2593	108.6	0	.	p	.	0	A335V	NONSYN	1003	1005	GCA	1502	1504	GTA	152;150;146	G;T;A	152;150;146	.	Original name: ENA|EGI48000|EGI48000.1 Escherichia coli H299 colicin-E1*
18787_6#9	ENA_POS41367_POS41367.1	ENA_POS41367_POS41367.1	1	0	539	17826	ENA_-_25	1488	1488	96.84	ENA_-_25.l15.c30.ctg.1	2954	749.5	0	.	p	.	0	S23G	NONSYN	67	69	AGC	912	914	GGA	888;883;875	G;G,T,C;A,C	888;880,2,1;874,1	.	Original name: ENA|POS41367|POS41367.1 Escherichia coli colicin
18787_6#9	ENA_POS41367_POS41367.1	ENA_POS41367_POS41367.1	1	0	539	17826	ENA_-_25	1488	1488	96.84	ENA_-_25.l15.c30.ctg.1	2954	749.5	0	.	p	.	0	E24A	NONSYN	70	72	GAA	915	917	GCA	885;883;886	G;C;A	885;883;886	.	Original name: ENA|POS41367|POS41367.1 Escherichia coli colicin
18787_6#9	ENA_POS41367_POS41367.1	ENA_POS41367_POS41367.1	1	0	539	17826	ENA_-_25	1488	1488	96.84	ENA_-_25.l15.c30.ctg.1	2954	749.5	0	.	p	.	0	G31D	NONSYN	91	93	GGT	936	938	GAT	860;858;856	G;A,C,T;T	858;852,3,1;854	.	Original name: ENA|POS41367|POS41367.1 Escherichia coli colicin
18787_6#9	ENA_POS41367_POS41367.1	ENA_POS41367_POS41367.1	1	0	539	17826	ENA_-_25	1488	1488	96.84	ENA_-_25.l15.c30.ctg.1	2954	749.5	0	.	p	.	0	I33M	NONSYN	97	99	ATT	942	944	ATG	840;842;848	A,T;T;G,T,C	836,2;840;843,2,1	.	Original name: ENA|POS41367|POS41367.1 Escherichia coli colicin
18787_6#9	ENA_POS41367_POS41367.1	ENA_POS41367_POS41367.1	1	0	539	17826	ENA_-_25	1488	1488	96.84	ENA_-_25.l15.c30.ctg.1	2954	749.5	0	.	p	.	0	K35A	NONSYN	103	105	AAA	948	950	GCC	844;846;844	G;C,T;C,A	842;843,1;841,1	.	Original name: ENA|POS41367|POS41367.1 Escherichia coli colicin
18787_6#9	ENA_POS41367_POS41367.1	ENA_POS41367_POS41367.1	1	0	539	17826	ENA_-_25	1488	1488	96.84	ENA_-_25.l15.c30.ctg.1	2954	749.5	0	.	p	.	0	.	MULTIPLE	106	108	TTA	951	952	CT	847;848	C;T,A	845;845,1	.	Original name: ENA|POS41367|POS41367.1 Escherichia coli colicin
18787_6#9	ENA_POS41367_POS41367.1	ENA_POS41367_POS41367.1	1	0	539	17826	ENA_-_25	1488	1488	96.84	ENA_-_25.l15.c30.ctg.1	2954	749.5	0	.	p	.	0	V39G	NONSYN	115	117	GTA	957	959	GGA	858;864;859	G,T;G,A;A,C	854,2;861,1;856,1	.	Original name: ENA|POS41367|POS41367.1 Escherichia coli colicin
18787_6#9	ENA_POS41367_POS41367.1	ENA_POS41367_POS41367.1	1	0	539	17826	ENA_-_25	1488	1488	96.84	ENA_-_25.l15.c30.ctg.1	2954	749.5	0	.	p	.	0	N40P	NONSYN	118	120	AAT	960	962	CCG	857;852;847	C,T,A;C,T;G	853,1,1;849,1;845	.	Original name: ENA|POS41367|POS41367.1 Escherichia coli colicin
18787_6#9	ENA_POS41367_POS41367.1	ENA_POS41367_POS41367.1	1	0	539	17826	ENA_-_25	1488	1488	96.84	ENA_-_25.l15.c30.ctg.1	2954	749.5	0	.	p	.	0	L41F	NONSYN	121	123	CTT	963	965	TTT	848;854;851	T,G;T;T	845,1;852;849	.	Original name: ENA|POS41367|POS41367.1 Escherichia coli colicin
18787_6#9	ENA_POS41367_POS41367.1	ENA_POS41367_POS41367.1	1	0	539	17826	ENA_-_25	1488	1488	96.84	ENA_-_25.l15.c30.ctg.1	2954	749.5	0	.	p	.	0	T44G	NONSYN	130	132	ACT	972	974	GGT	837;836;833	G,T;G,T;T,G	832,3;833,1;830,1	.	Original name: ENA|POS41367|POS41367.1 Escherichia coli colicin
18787_6#9	ENA_POS41367_POS41367.1	ENA_POS41367_POS41367.1	1	0	539	17826	ENA_-_25	1488	1488	96.84	ENA_-_25.l15.c30.ctg.1	2954	749.5	0	.	p	.	0	P45fs	FSHIFT	133	133	C	974	974	T	833	T,G	830,1	.	Original name: ENA|POS41367|POS41367.1 Escherichia coli colicin
18787_6#9	ENA_POS41367_POS41367.1	ENA_POS41367_POS41367.1	1	0	539	17826	ENA_-_25	1488	1488	96.84	ENA_-_25.l15.c30.ctg.1	2954	749.5	0	.	p	.	0	F46L	NONSYN	136	138	TTT	977	979	TTG	841;843;844	T;T,C;G,A	840;840,1;842,1	.	Original name: ENA|POS41367|POS41367.1 Escherichia coli colicin
18787_6#9	ENA_POS41367_POS41367.1	ENA_POS41367_POS41367.1	1	0	539	17826	ENA_-_25	1488	1488	96.84	ENA_-_25.l15.c30.ctg.1	2954	749.5	0	.	p	.	0	V48G	NONSYN	142	144	GTT	983	985	GGT	839;840;845	G,T;G;T,G	835,1;837;841,2	.	Original name: ENA|POS41367|POS41367.1 Escherichia coli colicin
18787_6#9	ENA_POS41367_POS41367.1	ENA_POS41367_POS41367.1	1	0	539	17826	ENA_-_25	1488	1488	96.84	ENA_-_25.l15.c30.ctg.1	2954	749.5	0	.	p	.	0	.	MULTIPLE	146	147	TC	987	989	GCT	852;849;853	G,T;C;T	849,2;848;852	.	Original name: ENA|POS41367|POS41367.1 Escherichia coli colicin
18787_6#9	ENA_POS41367_POS41367.1	ENA_POS41367_POS41367.1	1	0	539	17826	ENA_-_25	1488	1488	96.84	ENA_-_25.l15.c30.ctg.1	2954	749.5	0	.	p	.	0	S51Y	NONSYN	151	153	TCT	993	995	TAT	847;850;855	T;A,G;T	846;846,2;854	.	Original name: ENA|POS41367|POS41367.1 Escherichia coli colicin
18787_6#9	ENA_POS41367_POS41367.1	ENA_POS41367_POS41367.1	1	0	539	17826	ENA_-_25	1488	1488	96.84	ENA_-_25.l15.c30.ctg.1	2954	749.5	0	.	p	.	0	S52G	NONSYN	154	156	TCA	996	998	GGT	855;857;850	G,C,T;G,A;T	852,1,1;855,1;849	.	Original name: ENA|POS41367|POS41367.1 Escherichia coli colicin
18787_6#9	ENA_POS41367_POS41367.1	ENA_POS41367_POS41367.1	1	0	539	17826	ENA_-_25	1488	1488	96.84	ENA_-_25.l15.c30.ctg.1	2954	749.5	0	.	p	.	0	L53V	NONSYN	157	159	TTA	999	1001	GTA	853;858;854	G,A;T,A;A,T	851,1;856,1;852,1	.	Original name: ENA|POS41367|POS41367.1 Escherichia coli colicin
18787_6#9	ENA_POS41367_POS41367.1	ENA_POS41367_POS41367.1	1	0	539	17826	ENA_-_25	1488	1488	96.84	ENA_-_25.l15.c30.ctg.1	2954	749.5	0	.	p	.	0	I54L	NONSYN	160	162	ATT	1002	1004	TTG	850;853;859	T,A;T;G,T	848,1;852;857,1	.	Original name: ENA|POS41367|POS41367.1 Escherichia coli colicin
18787_6#9	ENA_POS41367_POS41367.1	ENA_POS41367_POS41367.1	1	0	539	17826	ENA_-_25	1488	1488	96.84	ENA_-_25.l15.c30.ctg.1	2954	749.5	0	.	p	.	0	E57Q	NONSYN	169	171	GAA	1011	1013	CAA	874;881;872	C;A;A,T	873;880;870,1	.	Original name: ENA|POS41367|POS41367.1 Escherichia coli colicin
18787_6#9	ENA_POS41367_POS41367.1	ENA_POS41367_POS41367.1	1	0	539	17826	ENA_-_25	1488	1488	96.84	ENA_-_25.l15.c30.ctg.1	2954	749.5	0	.	p	.	0	N290D	NONSYN	868	870	AAT	1710	1712	GAT	1145;1150;1150	G,T;A;T	1144,1;1150;1150	.	Original name: ENA|POS41367|POS41367.1 Escherichia coli colicin
18787_6#9	ENA_POS41367_POS41367.1	ENA_POS41367_POS41367.1	1	0	539	17826	ENA_-_25	1488	1488	96.84	ENA_-_25.l15.c30.ctg.1	2954	749.5	0	.	p	.	0	A298S	NONSYN	892	894	GCT	1734	1736	TCT	1175;1178;1181	T;C,T;T	1174;1176,1;1181	.	Original name: ENA|POS41367|POS41367.1 Escherichia coli colicin
18787_6#9	ENA_QPR02973_QPR02973.1	ENA_QPR02973_QPR02973.1	1	0	3	1056	ENA_-_52	543	458	99.78	ENA_-_52.l15.c4.ctg.1	1487	73.7	.	.	.	.	.	.	.	.	.	.	.	.	.	.	.	.	.	Original name: ENA|QPR02973|QPR02973.1 Escherichia coli colicin
18787_6#9	ENA_QPR02973_QPR02973.1	ENA_QPR02973_QPR02973.1	1	0	3	1056	ENA_-_52	543	90	100	ENA_-_52.l15.c4.ctg.2	712	23.2	.	.	.	.	.	.	.	.	.	.	.	.	.	.	.	.	.	Original name: ENA|QPR02973|QPR02973.1 Escherichia coli colicin
18787_6#9	ENA_TJQ31651_TJQ31651.1	ENA_TJQ31651_TJQ31651.1	1	0	528	210	ENA_-_54	420	145	95.17	ENA_-_54.l6.c17.ctg.1	1267	20.1	0	.	p	.	0	D23E	NONSYN	67	69	GAC	513	515	GAG	53;53;52	G;A;G	53;53;52	.	Original name: ENA|TJQ31651|TJQ31651.1 Escherichia coli colicin
18787_6#9	ENA_TJQ31651_TJQ31651.1	ENA_TJQ31651_TJQ31651.1	1	0	528	210	ENA_-_54	420	145	95.17	ENA_-_54.l6.c17.ctg.1	1267	20.1	0	.	p	.	0	I34T	NONSYN	100	102	ATA	546	548	ACA	38;38;38	A;C;A	38;38;38	.	Original name: ENA|TJQ31651|TJQ31651.1 Escherichia coli colicin
18787_6#9	ENA_TJQ31651_TJQ31651.1	ENA_TJQ31651_TJQ31651.1	1	0	528	210	ENA_-_54	420	145	95.17	ENA_-_54.l6.c17.ctg.1	1267	20.1	0	.	p	.	0	S52A	NONSYN	154	156	TCC	600	602	GCC	2;2;2	G;C;C	2;2;2	.	Original name: ENA|TJQ31651|TJQ31651.1 Escherichia coli colicin
18787_6#9	ENA_TJQ31651_TJQ31651.1	ENA_TJQ31651_TJQ31651.1	1	0	528	210	ENA_-_54	420	145	95.17	ENA_-_54.l6.c17.ctg.1	1267	20.1	0	.	p	.	0	D55G	NONSYN	163	165	GAT	609	611	GGT	3;3;3	G;G;T	3;3;3	.	Original name: ENA|TJQ31651|TJQ31651.1 Escherichia coli colicin
18787_6#9	ENA_TYF46196_TYF46196.1	ENA_TYF46196_TYF46196.1	1	0	27	1350	ENA_-_39	525	525	100	ENA_-_39.l15.c30.ctg.1	2236	73.1	.	.	.	.	.	.	.	.	.	.	.	.	.	.	.	.	.	Original name: ENA|TYF46196|TYF46196.1 Enterobacter hormaechei colicinSRR number	#ariba_ref_name	ref_name	gene	var_only	flag	reads	cluster	ref_len	ref_base_assembled	pc_ident	ctg	ctg_len	ctg_cov	known_var	var_type	var_seq_type	known_var_change	has_known_var
18787_6#90	ENA_AAK67298_AAK67298.1	ENA_AAK67298_AAK67298.1	1	0	27	9500	ENA_AAK67298_AAK67298	198	198	100	ENA_AAK67298_AAK67298.l15.c4.ctg.1	1310	898.8	.	.	.	.	.	.	.	.	.	.	.	.	.	.	.	.	.	Original name: ENA|AAK67298|AAK67298.1 Shigella sonnei Cjl
18787_6#90	ENA_AAK67300_AAK67300.1	ENA_AAK67300_AAK67300.1	1	0	27	15722	ENA_AAK67300_AAK67300	390	390	100	ENA_AAK67300_AAK67300.l15.c4.ctg.1	1573	1240.1	.	.	.	.	.	.	.	.	.	.	.	.	.	.	.	.	.	Original name: ENA|AAK67300|AAK67300.1 Shigella sonnei Cji
18787_6#90	ENA_AAN28374_AAN28374.1	ENA_AAN28374_AAN28374.1	1	0	539	6460	ENA_AAN28374_AAN28374	261	261	98.46	ENA_AAN28374_AAN28374.l15.c17.ctg.1	1236	643.1	0	.	p	.	0	P81S	NONSYN	241	243	CCA	780	782	TCA	865;851;849	T;C,A;A	864;849,1;848	.	Original name: ENA|AAN28374|AAN28374.1 Escherichia coli colicin immunity protein
18787_6#90	ENA_AAN28375_AAN28375.1	ENA_AAN28375_AAN28375.1	1	0	539	4072	ENA_AAN28375_AAN28375	144	144	97.92	ENA_AAN28375_AAN28375.l15.c4.ctg.1	1229	410.4	0	.	p	.	0	A18S	NONSYN	52	54	GCT	620	622	TCT	1263;1266;1273	T,G;C;T	1261,2;1266;1273	.	Original name: ENA|AAN28375|AAN28375.1 Escherichia coli colicin lysis protein precursor
18787_6#90	ENA_CAC41014_CAC41014.1	ENA_CAC41014_CAC41014.1	1	0	27	12254	ENA_-_12	285	285	100	ENA_-_12.l15.c30.ctg.1	1472	1033.7	.	.	.	.	.	.	.	.	.	.	.	.	.	.	.	.	.	Original name: ENA|CAC41014|CAC41014.1 Shigella sonnei colicin type 7
18787_6#90	ENA_CDU39502_CDU39502.1	ENA_CDU39502_CDU39502.1	1	0	27	794	ENA_CDU39502_CDU39502	429	429	100	ENA_CDU39502_CDU39502.l15.c4.ctg.1	1775	55.6	.	.	.	.	.	.	.	.	.	.	.	.	.	.	.	.	.	Original name: ENA|CDU39502|CDU39502.1 Escherichia coli Colicin import protein
18787_6#90	ENA_EFY8685335_EFY8685335.1	ENA_EFY8685335_EFY8685335.1	1	0	528	16972	ENA_-_31	1656	1278	99.53	ENA_-_31.l15.c30.ctg.1	2218	946.8	0	.	p	.	0	G69S	NONSYN	205	207	GGT	679	681	AGT	1080;1090;1096	A,G,T;G,A;T,A	1078,1,1;1089,1;1095,1	.	Original name: ENA|EFY8685335|EFY8685335.1 Shigella sonnei colicin
18787_6#90	ENA_EFY8685335_EFY8685335.1	ENA_EFY8685335_EFY8685335.1	1	0	528	16972	ENA_-_31	1656	1278	99.53	ENA_-_31.l15.c30.ctg.1	2218	946.8	0	.	p	.	0	N376D	NONSYN	1126	1128	AAT	1600	1602	GAT	1576;1583;1580	G,T;A,G;T,G	1575,1;1582,1;1578,2	.	Original name: ENA|EFY8685335|EFY8685335.1 Shigella sonnei colicin
18787_6#90	ENA_EFY8685335_EFY8685335.1	ENA_EFY8685335_EFY8685335.1	1	0	528	16972	ENA_-_31	1656	1278	99.53	ENA_-_31.l15.c30.ctg.1	2218	946.8	0	.	p	.	0	K418M	NONSYN	1252	1254	AAG	1726	1728	ATG	919;905;911	A,G;T;G	918,1;905;911	.	Original name: ENA|EFY8685335|EFY8685335.1 Shigella sonnei colicin
18787_6#90	ENA_EGI20509_EGI20509.1	ENA_EGI20509_EGI20509.1	1	0	27	2174	ENA_-	1401	1401	100	ENA_-.l15.c17.ctg.1	3112	86.5	.	.	.	.	.	.	.	.	.	.	.	.	.	.	.	.	.	Original name: ENA|EGI20509|EGI20509.1 Escherichia coli M718 colicin I receptor
18787_6#90	ENA_QBJ61514_QBJ61514.1	ENA_QBJ61514_QBJ61514.1	1	0	27	24750	ENA_-_20	1746	1746	100	ENA_-_20.l15.c4.ctg.1	2799	1094.3	.	.	.	.	.	.	.	.	.	.	.	.	.	.	.	.	.	Original name: ENA|QBJ61514|QBJ61514.1 Shigella sonnei colicin
18787_6#90	ENA_QPR02973_QPR02973.1	ENA_QPR02973_QPR02973.1	1	0	19	1056	ENA_-_52	543	458	99.78	ENA_-_52.l15.c17.ctg.1	1437	79	.	.	.	.	.	.	.	.	.	.	.	.	.	.	.	.	.	Original name: ENA|QPR02973|QPR02973.1 Escherichia coli colicin
18787_6#90	ENA_TJQ31651_TJQ31651.1	ENA_TJQ31651_TJQ31651.1	1	0	528	230	ENA_-_54	420	145	95.17	ENA_-_54.l15.c4.ctg.1	769	29.9	0	.	p	.	0	D23E	NONSYN	67	69	GAC	222	224	GAG	54;52;49	G;A;G	54;52;49	.	Original name: ENA|TJQ31651|TJQ31651.1 Escherichia coli colicin
18787_6#90	ENA_TJQ31651_TJQ31651.1	ENA_TJQ31651_TJQ31651.1	1	0	528	230	ENA_-_54	420	145	95.17	ENA_-_54.l15.c4.ctg.1	769	29.9	0	.	p	.	0	I34T	NONSYN	100	102	ATA	255	257	ACA	37;37;37	A;C;A	37;37;37	.	Original name: ENA|TJQ31651|TJQ31651.1 Escherichia coli colicin
18787_6#90	ENA_TJQ31651_TJQ31651.1	ENA_TJQ31651_TJQ31651.1	1	0	528	230	ENA_-_54	420	145	95.17	ENA_-_54.l15.c4.ctg.1	769	29.9	0	.	p	.	0	S52A	NONSYN	154	156	TCC	309	311	GCC	4;4;4	G;C;C	4;4;4	.	Original name: ENA|TJQ31651|TJQ31651.1 Escherichia coli colicin
18787_6#90	ENA_TJQ31651_TJQ31651.1	ENA_TJQ31651_TJQ31651.1	1	0	528	230	ENA_-_54	420	145	95.17	ENA_-_54.l15.c4.ctg.1	769	29.9	0	.	p	.	0	D55G	NONSYN	163	165	GAT	318	320	GGT	5;5;6	G;G;T	5;5;6	.	Original name: ENA|TJQ31651|TJQ31651.1 Escherichia coli colicinSRR nukber	#ariba_ref_name	ref_name	gene	var_only	flag	reads	cluster	ref_len	ref_base_assembled	pc_ident	ctg	ctg_len	ctg_cov	known_var	var_type	var_seq_type	known_var_change	has_known_var
18787_6#91	ENA_CDU39502_CDU39502.1	ENA_CDU39502_CDU39502.1	1	0	27	770	ENA_CDU39502_CDU39502	429	429	100	ENA_CDU39502_CDU39502.l15.c17.ctg.1	1496	64.1	.	.	.	.	.	.	.	.	.	.	.	.	.	.	.	.	.	Original name: ENA|CDU39502|CDU39502.1 Escherichia coli Colicin import protein
18787_6#91	ENA_EGI20509_EGI20509.1	ENA_EGI20509_EGI20509.1	1	0	27	2170	ENA_-	1401	1401	100	ENA_-.l15.c4.ctg.1	3228	83.7	.	.	.	.	.	.	.	.	.	.	.	.	.	.	.	.	.	Original name: ENA|EGI20509|EGI20509.1 Escherichia coli M718 colicin I receptor
18787_6#91	ENA_MLO21192_MLO21192.1	ENA_MLO21192_MLO21192.1	1	0	27	14888	ENA_-_30	1395	1395	100	ENA_-_30.l15.c30.ctg.1	2589	712.5	.	.	.	.	.	.	.	.	.	.	.	.	.	.	.	.	.	Original name: ENA|MLO21192|MLO21192.1 Shigella flexneri colicin
18787_6#91	ENA_QPR02973_QPR02973.1	ENA_QPR02973_QPR02973.1	1	0	3	1160	ENA_-_52	543	458	99.78	ENA_-_52.l15.c4.ctg.1	1490	83.5	.	.	.	.	.	.	.	.	.	.	.	.	.	.	.	.	.	Original name: ENA|QPR02973|QPR02973.1 Escherichia coli colicin
18787_6#91	ENA_QPR02973_QPR02973.1	ENA_QPR02973_QPR02973.1	1	0	3	1160	ENA_-_52	543	90	100	ENA_-_52.l15.c4.ctg.3	179	56.4	.	.	.	.	.	.	.	.	.	.	.	.	.	.	.	.	.	Original name: ENA|QPR02973|QPR02973.1 Escherichia coli colicin
18787_6#91	ENA_TJQ31651_TJQ31651.1	ENA_TJQ31651_TJQ31651.1	1	0	528	214	ENA_-_54	420	145	95.17	ENA_-_54.l6.c4.ctg.1	1143	23.2	0	.	p	.	0	D23E	NONSYN	67	69	GAC	703	705	GAG	45;45;44	G;A;G	45;45;44	.	Original name: ENA|TJQ31651|TJQ31651.1 Escherichia coli colicin
18787_6#91	ENA_TJQ31651_TJQ31651.1	ENA_TJQ31651_TJQ31651.1	1	0	528	214	ENA_-_54	420	145	95.17	ENA_-_54.l6.c4.ctg.1	1143	23.2	0	.	p	.	0	I34T	NONSYN	100	102	ATA	736	738	ACA	30;30;30	A;C;A	30;30;30	.	Original name: ENA|TJQ31651|TJQ31651.1 Escherichia coli colicin
18787_6#91	ENA_TJQ31651_TJQ31651.1	ENA_TJQ31651_TJQ31651.1	1	0	528	214	ENA_-_54	420	145	95.17	ENA_-_54.l6.c4.ctg.1	1143	23.2	0	.	p	.	0	S52A	NONSYN	154	156	TCC	790	792	GCC	2;2;2	G;C;C	2;2;2	.	Original name: ENA|TJQ31651|TJQ31651.1 Escherichia coli colicin
18787_6#91	ENA_TJQ31651_TJQ31651.1	ENA_TJQ31651_TJQ31651.1	1	0	528	214	ENA_-_54	420	145	95.17	ENA_-_54.l6.c4.ctg.1	1143	23.2	0	.	p	.	0	D55G	NONSYN	163	165	GAT	799	801	GGT	4;4;4	G;G;T	4;4;4	.	Original name: ENA|TJQ31651|TJQ31651.1 Escherichia coli colicinSRR number	#ariba_ref_name	ref_name	gene	var_only	flag	reads	cluster	ref_len	ref_base_assembled	pc_ident	ctg	ctg_len	ctg_cov	known_var	var_type	var_seq_type	known_var_change	has_known_var
18787_6#92	ENA_AAK67298_AAK67298.1	ENA_AAK67298_AAK67298.1	1	0	27	12914	ENA_AAK67298_AAK67298	198	198	100	ENA_AAK67298_AAK67298.l15.c4.ctg.1	1327	1208.3	.	.	.	.	.	.	.	.	.	.	.	.	.	.	.	.	.	Original name: ENA|AAK67298|AAK67298.1 Shigella sonnei Cjl
18787_6#92	ENA_AAK67300_AAK67300.1	ENA_AAK67300_AAK67300.1	1	0	27	21336	ENA_AAK67300_AAK67300	390	390	100	ENA_AAK67300_AAK67300.l15.c17.ctg.1	1463	1808	.	.	.	.	.	.	.	.	.	.	.	.	.	.	.	.	.	Original name: ENA|AAK67300|AAK67300.1 Shigella sonnei Cji
18787_6#92	ENA_AAN28374_AAN28374.1	ENA_AAN28374_AAN28374.1	1	0	539	7754	ENA_AAN28374_AAN28374	261	261	98.46	ENA_AAN28374_AAN28374.l15.c4.ctg.1	1348	714.3	0	.	p	.	0	P81S	NONSYN	241	243	CCA	819	821	TCA	1043;1027;1017	T,G;C;A	1041,1;1026;1016	.	Original name: ENA|AAN28374|AAN28374.1 Escherichia coli colicin immunity protein
18787_6#92	ENA_AAN28375_AAN28375.1	ENA_AAN28375_AAN28375.1	1	0	539	4672	ENA_AAN28375_AAN28375	144	144	97.92	ENA_AAN28375_AAN28375.l15.c4.ctg.1	1399	415.4	0	.	p	.	0	A18S	NONSYN	52	54	GCT	729	731	TCT	1444;1443;1442	T;C;T,G	1444;1443;1441,1	.	Original name: ENA|AAN28375|AAN28375.1 Escherichia coli colicin lysis protein precursor
18787_6#92	ENA_CAC41014_CAC41014.1	ENA_CAC41014_CAC41014.1	1	0	27	17126	ENA_-_12	285	285	100	ENA_-_12.l15.c17.ctg.1	1384	1534.3	.	.	.	.	.	.	.	.	.	.	.	.	.	.	.	.	.	Original name: ENA|CAC41014|CAC41014.1 Shigella sonnei colicin type 7
18787_6#92	ENA_CDU39502_CDU39502.1	ENA_CDU39502_CDU39502.1	1	0	27	740	ENA_CDU39502_CDU39502	429	429	100	ENA_CDU39502_CDU39502.l15.c4.ctg.1	1571	58.4	.	.	.	.	.	.	.	.	.	.	.	.	.	.	.	.	.	Original name: ENA|CDU39502|CDU39502.1 Escherichia coli Colicin import protein
18787_6#92	ENA_EFY8685335_EFY8685335.1	ENA_EFY8685335_EFY8685335.1	1	0	528	19650	ENA_-_31	1656	1278	99.53	ENA_-_31.l6.c17.ctg.1	2264	1076.8	0	.	p	.	0	G69S	NONSYN	205	207	GGT	711	713	AGT	1173;1181;1183	A,C,G,T;G,T;T	1167,3,2,1;1180,1;1183	.	Original name: ENA|EFY8685335|EFY8685335.1 Shigella sonnei colicin
18787_6#92	ENA_EFY8685335_EFY8685335.1	ENA_EFY8685335_EFY8685335.1	1	0	528	19650	ENA_-_31	1656	1278	99.53	ENA_-_31.l6.c17.ctg.1	2264	1076.8	0	.	p	.	0	N376D	NONSYN	1126	1128	AAT	1632	1634	GAT	1827;1833;1825	G;A,C;T,A,G	1826;1831,1;1822,1,1	.	Original name: ENA|EFY8685335|EFY8685335.1 Shigella sonnei colicin
18787_6#92	ENA_EFY8685335_EFY8685335.1	ENA_EFY8685335_EFY8685335.1	1	0	528	19650	ENA_-_31	1656	1278	99.53	ENA_-_31.l6.c17.ctg.1	2264	1076.8	0	.	p	.	0	K418M	NONSYN	1252	1254	AAG	1758	1760	ATG	1062;1057;1060	A,G;T,A,G;G	1061,1;1054,2,1;1060	.	Original name: ENA|EFY8685335|EFY8685335.1 Shigella sonnei colicin
18787_6#92	ENA_EGI20509_EGI20509.1	ENA_EGI20509_EGI20509.1	1	0	27	2056	ENA_-	1401	1401	100	ENA_-.l15.c4.ctg.1	3195	80	.	.	.	.	.	.	.	.	.	.	.	.	.	.	.	.	.	Original name: ENA|EGI20509|EGI20509.1 Escherichia coli M718 colicin I receptor
18787_6#92	ENA_EGO7375789_EGO7375789.1	ENA_EGO7375789_EGO7375789.1	1	0	16	192	ENA_-_37	1089	92	98.91	ENA_-_37.l15.c17.ctg.2	184	44	.	.	.	.	.	.	.	.	.	.	.	.	.	.	.	.	.	Original name: ENA|EGO7375789|EGO7375789.1 Salmonella enterica colicin
18787_6#92	ENA_QBJ61514_QBJ61514.1	ENA_QBJ61514_QBJ61514.1	1	0	283	28886	ENA_-_20	1746	1746	100	ENA_-_20.l6.c30.ctg.1	3086	1162	.	.	.	.	.	.	.	.	.	.	.	.	.	.	.	.	.	Original name: ENA|QBJ61514|QBJ61514.1 Shigella sonnei colicin
18787_6#92	ENA_QPR02973_QPR02973.1	ENA_QPR02973_QPR02973.1	1	0	3	1120	ENA_-_52	543	458	99.78	ENA_-_52.l15.c4.ctg.1	1521	77.5	.	.	.	.	.	.	.	.	.	.	.	.	.	.	.	.	.	Original name: ENA|QPR02973|QPR02973.1 Escherichia coli colicin
18787_6#92	ENA_QPR02973_QPR02973.1	ENA_QPR02973_QPR02973.1	1	0	3	1120	ENA_-_52	543	90	100	ENA_-_52.l15.c4.ctg.4	179	60	.	.	.	.	.	.	.	.	.	.	.	.	.	.	.	.	.	Original name: ENA|QPR02973|QPR02973.1 Escherichia coli colicin
18787_6#92	ENA_RBY13381_RBY13381.1	ENA_RBY13381_RBY13381.1	1	0	16	106	ENA_-_18	147	70	100	ENA_-_18.l15.c4.ctg.3	169	39.7	.	.	.	.	.	.	.	.	.	.	.	.	.	.	.	.	.	Original name: ENA|RBY13381|RBY13381.1 Escherichia coli colicin
18787_6#92	ENA_TJQ31651_TJQ31651.1	ENA_TJQ31651_TJQ31651.1	1	0	528	256	ENA_-_54	420	145	95.17	ENA_-_54.l15.c4.ctg.1	1400	22.8	0	.	p	.	0	D23E	NONSYN	67	69	GAC	796	798	GAG	62;61;60	G;A;G	62;61;60	.	Original name: ENA|TJQ31651|TJQ31651.1 Escherichia coli colicin
18787_6#92	ENA_TJQ31651_TJQ31651.1	ENA_TJQ31651_TJQ31651.1	1	0	528	256	ENA_-_54	420	145	95.17	ENA_-_54.l15.c4.ctg.1	1400	22.8	0	.	p	.	0	I34T	NONSYN	100	102	ATA	829	831	ACA	42;42;42	A;C;A	42;42;42	.	Original name: ENA|TJQ31651|TJQ31651.1 Escherichia coli colicin
18787_6#92	ENA_TJQ31651_TJQ31651.1	ENA_TJQ31651_TJQ31651.1	1	0	528	256	ENA_-_54	420	145	95.17	ENA_-_54.l15.c4.ctg.1	1400	22.8	0	.	p	.	0	S52A	NONSYN	154	156	TCC	883	885	GCC	5;5;5	G;C;C	5;5;5	.	Original name: ENA|TJQ31651|TJQ31651.1 Escherichia coli colicin
18787_6#92	ENA_TJQ31651_TJQ31651.1	ENA_TJQ31651_TJQ31651.1	1	0	528	256	ENA_-_54	420	145	95.17	ENA_-_54.l15.c4.ctg.1	1400	22.8	0	.	p	.	0	D55G	NONSYN	163	165	GAT	892	894	GGT	5;6;7	G;G;T	5;6;7	.	Original name: ENA|TJQ31651|TJQ31651.1 Escherichia coli colicinSRR number	#ariba_ref_name	ref_name	gene	var_only	flag	reads	cluster	ref_len	ref_base_assembled	pc_ident	ctg	ctg_len	ctg_cov	known_var	var_type	var_seq_type	known_var_change	has_known_var
18787_6#93	ENA_AAK67298_AAK67298.1	ENA_AAK67298_AAK67298.1	1	0	27	7586	ENA_AAK67298_AAK67298	198	198	100	ENA_AAK67298_AAK67298.l15.c30.ctg.1	1376	685.3	.	.	.	.	.	.	.	.	.	.	.	.	.	.	.	.	.	Original name: ENA|AAK67298|AAK67298.1 Shigella sonnei Cjl
18787_6#93	ENA_AAK67300_AAK67300.1	ENA_AAK67300_AAK67300.1	1	0	27	12650	ENA_AAK67300_AAK67300	390	390	100	ENA_AAK67300_AAK67300.l15.c30.ctg.1	1558	1008.8	.	.	.	.	.	.	.	.	.	.	.	.	.	.	.	.	.	Original name: ENA|AAK67300|AAK67300.1 Shigella sonnei Cji
18787_6#93	ENA_AAN28374_AAN28374.1	ENA_AAN28374_AAN28374.1	1	0	539	5684	ENA_AAN28374_AAN28374	261	261	98.46	ENA_AAN28374_AAN28374.l15.c17.ctg.1	1406	502.3	0	.	p	.	0	P81S	NONSYN	241	243	CCA	901	903	TCA	771;755;749	T;C;A	770;755;749	.	Original name: ENA|AAN28374|AAN28374.1 Escherichia coli colicin immunity protein
18787_6#93	ENA_AAN28375_AAN28375.1	ENA_AAN28375_AAN28375.1	1	0	539	3390	ENA_AAN28375_AAN28375	144	144	97.92	ENA_AAN28375_AAN28375.l6.c30.ctg.1	1267	332.3	0	.	p	.	0	A18S	NONSYN	52	54	GCT	654	656	TCT	1046;1045;1051	T,G;C;T	1042,3;1044;1050	.	Original name: ENA|AAN28375|AAN28375.1 Escherichia coli colicin lysis protein precursor
18787_6#93	ENA_CAC41014_CAC41014.1	ENA_CAC41014_CAC41014.1	1	0	27	9888	ENA_-_12	285	285	100	ENA_-_12.l15.c4.ctg.1	1518	810.2	.	.	.	.	.	.	.	.	.	.	.	.	.	.	.	.	.	Original name: ENA|CAC41014|CAC41014.1 Shigella sonnei colicin type 7
18787_6#93	ENA_CDU39502_CDU39502.1	ENA_CDU39502_CDU39502.1	1	0	27	790	ENA_CDU39502_CDU39502	429	429	100	ENA_CDU39502_CDU39502.l15.c4.ctg.1	1414	69.1	.	.	.	.	.	.	.	.	.	.	.	.	.	.	.	.	.	Original name: ENA|CDU39502|CDU39502.1 Escherichia coli Colicin import protein
18787_6#93	ENA_EFY8685335_EFY8685335.1	ENA_EFY8685335_EFY8685335.1	1	0	528	14540	ENA_-_31	1656	1278	99.14	ENA_-_31.l15.c17.ctg.1	2208	814.1	0	.	p	.	0	N376E	NONSYN	1126	1128	AAT	1665	1667	GAA	1171;1173;1175	G;A;A,G	1170;1172;1173,1	.	Original name: ENA|EFY8685335|EFY8685335.1 Shigella sonnei colicin
18787_6#93	ENA_EFY8685335_EFY8685335.1	ENA_EFY8685335_EFY8685335.1	1	0	528	14540	ENA_-_31	1656	1278	99.14	ENA_-_31.l15.c17.ctg.1	2208	814.1	0	.	p	.	0	S419A	NONSYN	1255	1257	TCA	1794	1796	GCA	813;802;800	G,T;C;A	812,1;802;799	.	Original name: ENA|EFY8685335|EFY8685335.1 Shigella sonnei colicin
18787_6#93	ENA_EGI20509_EGI20509.1	ENA_EGI20509_EGI20509.1	1	0	27	2466	ENA_-	1401	1401	100	ENA_-.l15.c4.ctg.1	3205	95.1	.	.	.	.	.	.	.	.	.	.	.	.	.	.	.	.	.	Original name: ENA|EGI20509|EGI20509.1 Escherichia coli M718 colicin I receptor
18787_6#93	ENA_QPR02973_QPR02973.1	ENA_QPR02973_QPR02973.1	1	0	3	1212	ENA_-_52	543	458	99.78	ENA_-_52.l15.c4.ctg.1	1448	89.3	.	.	.	.	.	.	.	.	.	.	.	.	.	.	.	.	.	Original name: ENA|QPR02973|QPR02973.1 Escherichia coli colicin
18787_6#93	ENA_QPR02973_QPR02973.1	ENA_QPR02973_QPR02973.1	1	0	3	1212	ENA_-_52	543	90	100	ENA_-_52.l15.c4.ctg.3	172	61.2	.	.	.	.	.	.	.	.	.	.	.	.	.	.	.	.	.	Original name: ENA|QPR02973|QPR02973.1 Escherichia coli colicin
18787_6#93	ENA_TJQ31651_TJQ31651.1	ENA_TJQ31651_TJQ31651.1	1	0	528	294	ENA_-_54	420	145	95.17	ENA_-_54.l15.c17.ctg.1	1300	28.1	0	.	p	.	0	D23E	NONSYN	67	69	GAC	710	712	GAG	73;73;71	G;A;G	73;73;71	.	Original name: ENA|TJQ31651|TJQ31651.1 Escherichia coli colicin
18787_6#93	ENA_TJQ31651_TJQ31651.1	ENA_TJQ31651_TJQ31651.1	1	0	528	294	ENA_-_54	420	145	95.17	ENA_-_54.l15.c17.ctg.1	1300	28.1	0	.	p	.	0	I34T	NONSYN	100	102	ATA	743	745	ACA	52;52;52	A;C;A	52;52;52	.	Original name: ENA|TJQ31651|TJQ31651.1 Escherichia coli colicin
18787_6#93	ENA_TJQ31651_TJQ31651.1	ENA_TJQ31651_TJQ31651.1	1	0	528	294	ENA_-_54	420	145	95.17	ENA_-_54.l15.c17.ctg.1	1300	28.1	0	.	p	.	0	S52A	NONSYN	154	156	TCC	797	799	GCC	5;5;5	G;C;C	5;5;5	.	Original name: ENA|TJQ31651|TJQ31651.1 Escherichia coli colicin
18787_6#93	ENA_TJQ31651_TJQ31651.1	ENA_TJQ31651_TJQ31651.1	1	0	528	294	ENA_-_54	420	145	95.17	ENA_-_54.l15.c17.ctg.1	1300	28.1	0	.	p	.	0	D55G	NONSYN	163	165	GAT	806	808	GGT	6;6;6	G;G;T	6;6;6	.	Original name: ENA|TJQ31651|TJQ31651.1 Escherichia coli colicin
18787_6#93	ENA_TJT21250_TJT21250.1	ENA_TJT21250_TJT21250.1	1	0	27	21428	ENA_-_20	1746	1746	100	ENA_-_20.l15.c30.ctg.1	2805	945	.	.	.	.	.	.	.	.	.	.	.	.	.	.	.	.	.	Original name: ENA|TJT21250|TJT21250.1 Escherichia coli colicinSRR number	#ariba_ref_name	ref_name	gene	var_only	flag	reads	cluster	ref_len	ref_base_assembled	pc_ident	ctg	ctg_len	ctg_cov	known_var	var_type	var_seq_type	known_var_change	has_known_var
18787_6#94	ENA_AAK67298_AAK67298.1	ENA_AAK67298_AAK67298.1	1	0	27	154	ENA_AAK67298_AAK67298	198	198	100	ENA_AAK67298_AAK67298.l15.c4.ctg.1	1365	13.9	.	.	.	.	.	.	.	.	.	.	.	.	.	.	.	.	.	Original name: ENA|AAK67298|AAK67298.1 Shigella sonnei Cjl
18787_6#94	ENA_AAK67300_AAK67300.1	ENA_AAK67300_AAK67300.1	1	0	27	256	ENA_AAK67300_AAK67300	390	390	100	ENA_AAK67300_AAK67300.l15.c4.ctg.1	1451	22	.	.	.	.	.	.	.	.	.	.	.	.	.	.	.	.	.	Original name: ENA|AAK67300|AAK67300.1 Shigella sonnei Cji
18787_6#94	ENA_AAN28374_AAN28374.1	ENA_AAN28374_AAN28374.1	1	0	539	110	ENA_AAN28374_AAN28374	261	261	98.46	ENA_AAN28374_AAN28374.l15.c4.ctg.1	1243	11	0	.	p	.	0	P81S	NONSYN	241	243	CCA	805	807	TCA	14;14;14	T;C;A	14;14;14	.	Original name: ENA|AAN28374|AAN28374.1 Escherichia coli colicin immunity protein
18787_6#94	ENA_AAN28375_AAN28375.1	ENA_AAN28375_AAN28375.1	1	0	539	84	ENA_AAN28375_AAN28375	144	144	97.92	ENA_AAN28375_AAN28375.l15.c17.ctg.1	682	12.1	0	.	p	.	0	A18S	NONSYN	52	54	GCT	511	513	TCT	21;24;23	T;C;T	21;24;23	.	Original name: ENA|AAN28375|AAN28375.1 Escherichia coli colicin lysis protein precursor
18787_6#94	ENA_CAC41014_CAC41014.1	ENA_CAC41014_CAC41014.1	1	0	27	188	ENA_-_12	285	285	100	ENA_-_12.l15.c4.ctg.1	1368	17.1	.	.	.	.	.	.	.	.	.	.	.	.	.	.	.	.	.	Original name: ENA|CAC41014|CAC41014.1 Shigella sonnei colicin type 7
18787_6#94	ENA_CDU39502_CDU39502.1	ENA_CDU39502_CDU39502.1	1	0	27	726	ENA_CDU39502_CDU39502	429	429	100	ENA_CDU39502_CDU39502.l15.c4.ctg.1	1598	56.5	.	.	.	.	.	.	.	.	.	.	.	.	.	.	.	.	.	Original name: ENA|CDU39502|CDU39502.1 Escherichia coli Colicin import protein
18787_6#94	ENA_EBS7510679_EBS7510679.1	ENA_EBS7510679_EBS7510679.1	1	0	560	1890	ENA_-_43	777	549	97.63	ENA_-_43.l15.c30.ctg.4	922	5.1	0	.	p	.	0	N6K	NONSYN	16	18	AAC	384	386	AAG	6;6;6	A;A;G	6;6;6	.	Original name: ENA|EBS7510679|EBS7510679.1 Salmonella enterica colicin
18787_6#94	ENA_EBS7510679_EBS7510679.1	ENA_EBS7510679_EBS7510679.1	1	0	560	1890	ENA_-_43	777	549	97.63	ENA_-_43.l15.c30.ctg.4	922	5.1	0	.	p	.	0	L142V	NONSYN	424	426	CTC	792	794	GTC	4;4;4	G;T;C	4;4;4	.	Original name: ENA|EBS7510679|EBS7510679.1 Salmonella enterica colicin
18787_6#94	ENA_EBS7510679_EBS7510679.1	ENA_EBS7510679_EBS7510679.1	1	0	560	1890	ENA_-_43	777	549	97.63	ENA_-_43.l15.c30.ctg.4	922	5.1	0	.	p	.	0	N168S	NONSYN	502	504	AAC	870	872	AGC	5;5;5	A;G;C	5;5;5	.	Original name: ENA|EBS7510679|EBS7510679.1 Salmonella enterica colicin
18787_6#94	ENA_EBS7510679_EBS7510679.1	ENA_EBS7510679_EBS7510679.1	1	0	560	1890	ENA_-_43	777	549	97.63	ENA_-_43.l15.c30.ctg.4	922	5.1	0	.	p	.	0	G172D	NONSYN	514	516	GGC	882	884	GAC	5;5;5	G;A;C	5;5;5	.	Original name: ENA|EBS7510679|EBS7510679.1 Salmonella enterica colicin
18787_6#94	ENA_EFY8685335_EFY8685335.1	ENA_EFY8685335_EFY8685335.1	1	0	528	276	ENA_-_31	1656	1278	99.14	ENA_-_31.l15.c4.ctg.1	2119	16.1	0	.	p	.	0	N376E	NONSYN	1126	1128	AAT	1545	1547	GAA	19;19;19	G;A;A	19;19;19	.	Original name: ENA|EFY8685335|EFY8685335.1 Shigella sonnei colicin
18787_6#94	ENA_EFY8685335_EFY8685335.1	ENA_EFY8685335_EFY8685335.1	1	0	528	276	ENA_-_31	1656	1278	99.14	ENA_-_31.l15.c4.ctg.1	2119	16.1	0	.	p	.	0	S419A	NONSYN	1255	1257	TCA	1674	1676	GCA	18;18;18	G;C;A	18;18;18	.	Original name: ENA|EFY8685335|EFY8685335.1 Shigella sonnei colicin
18787_6#94	ENA_EGI20509_EGI20509.1	ENA_EGI20509_EGI20509.1	1	0	27	2122	ENA_-	1401	1401	100	ENA_-.l15.c17.ctg.1	3037	86.7	.	.	.	.	.	.	.	.	.	.	.	.	.	.	.	.	.	Original name: ENA|EGI20509|EGI20509.1 Escherichia coli M718 colicin I receptor
18787_6#94	ENA_EGO8915740_EGO8915740.1	ENA_EGO8915740_EGO8915740.1	1	0	27	240	ENA_-_18	147	147	100	ENA_-_18.l15.c17.ctg.1	399	37.4	.	.	.	.	.	.	.	.	.	.	.	.	.	.	.	.	.	Original name: ENA|EGO8915740|EGO8915740.1 Escherichia coli colicin
18787_6#94	ENA_MJC27672_MJC27672.1	ENA_MJC27672_MJC27672.1	1	0	27	17888	ENA_-_39	543	543	100	ENA_-_39.l15.c17.ctg.1	1614	1223	.	.	.	.	.	.	.	.	.	.	.	.	.	.	.	.	.	Original name: ENA|MJC27672|MJC27672.1 Shigella sonnei colicin
18787_6#94	ENA_QPR02973_QPR02973.1	ENA_QPR02973_QPR02973.1	1	0	3	1086	ENA_-_52	543	458	99.78	ENA_-_52.l15.c4.ctg.1	1527	73.7	.	.	.	.	.	.	.	.	.	.	.	.	.	.	.	.	.	Original name: ENA|QPR02973|QPR02973.1 Escherichia coli colicin
18787_6#94	ENA_QPR02973_QPR02973.1	ENA_QPR02973_QPR02973.1	1	0	3	1086	ENA_-_52	543	90	100	ENA_-_52.l15.c4.ctg.3	182	62.2	.	.	.	.	.	.	.	.	.	.	.	.	.	.	.	.	.	Original name: ENA|QPR02973|QPR02973.1 Escherichia coli colicin
18787_6#94	ENA_TEZ24252_TEZ24252.1	ENA_TEZ24252_TEZ24252.1	1	0	27	464	ENA_-_37	1104	1104	100	ENA_-_37.l15.c30.ctg.1	1965	5.6	.	.	.	.	.	.	.	.	.	.	.	.	.	.	.	.	.	Original name: ENA|TEZ24252|TEZ24252.1 Escherichia coli colicin
18787_6#94	ENA_TJT21250_TJT21250.1	ENA_TJT21250_TJT21250.1	1	0	27	448	ENA_-_20	1746	1746	100	ENA_-_20.l15.c4.ctg.1	2673	18.9	.	.	.	.	.	.	.	.	.	.	.	.	.	.	.	.	.	Original name: ENA|TJT21250|TJT21250.1 Escherichia coli colicinSRR number	#ariba_ref_name	ref_name	gene	var_only	flag	reads	cluster	ref_len	ref_base_assembled	pc_ident	ctg	ctg_len	ctg_cov	known_var	var_type	var_seq_type	known_var_change	has_known_var
18787_7#1	ENA_CDU39502_CDU39502.1	ENA_CDU39502_CDU39502.1	1	0	27	662	ENA_CDU39502_CDU39502	429	429	100	ENA_CDU39502_CDU39502.l15.c17.ctg.1	1411	57.9	.	.	.	.	.	.	.	.	.	.	.	.	.	.	.	.	.	Original name: ENA|CDU39502|CDU39502.1 Escherichia coli Colicin import protein
18787_7#1	ENA_EGI20509_EGI20509.1	ENA_EGI20509_EGI20509.1	1	0	27	1772	ENA_-	1401	1401	100	ENA_-.l15.c30.ctg.1	3049	72.1	.	.	.	.	.	.	.	.	.	.	.	.	.	.	.	.	.	Original name: ENA|EGI20509|EGI20509.1 Escherichia coli M718 colicin I receptor
18787_7#1	ENA_HAL4276437_HAL4276437.1	ENA_HAL4276437_HAL4276437.1	1	0	528	832	ENA_-_48	1332	664	98.34	ENA_-_48.l6.c30.ctg.1	1635	63	0	.	p	.	0	R22Q	NONSYN	64	66	CGG	553	555	CAG	99;101;101	C;A;G	99;101;101	.	Original name: ENA|HAL4276437|HAL4276437.1 Escherichia coli colicin
18787_7#1	ENA_HAL4276437_HAL4276437.1	ENA_HAL4276437_HAL4276437.1	1	0	528	832	ENA_-_48	1332	664	98.34	ENA_-_48.l6.c30.ctg.1	1635	63	0	.	p	.	0	E78G	NONSYN	232	234	GAG	721	723	GGG	98;96;96	G;G;G	98;96;96	.	Original name: ENA|HAL4276437|HAL4276437.1 Escherichia coli colicin
18787_7#1	ENA_HAL4276437_HAL4276437.1	ENA_HAL4276437_HAL4276437.1	1	0	528	832	ENA_-_48	1332	664	98.34	ENA_-_48.l6.c30.ctg.1	1635	63	0	.	p	.	0	N132K	NONSYN	394	396	AAT	883	885	AAA	101;101;101	A;A;A	101;101;101	.	Original name: ENA|HAL4276437|HAL4276437.1 Escherichia coli colicin
18787_7#1	ENA_HAL4276437_HAL4276437.1	ENA_HAL4276437_HAL4276437.1	1	0	528	832	ENA_-_48	1332	664	98.34	ENA_-_48.l6.c30.ctg.1	1635	63	0	.	p	.	0	C166R	NONSYN	496	498	TGT	985	987	CGT	99;98;99	C;G;T	99;98;99	.	Original name: ENA|HAL4276437|HAL4276437.1 Escherichia coli colicin
18787_7#1	ENA_MLO21192_MLO21192.1	ENA_MLO21192_MLO21192.1	1	0	27	12592	ENA_-_30	1395	1395	100	ENA_-_30.l15.c4.ctg.1	2666	586	.	.	.	.	.	.	.	.	.	.	.	.	.	.	.	.	.	Original name: ENA|MLO21192|MLO21192.1 Shigella flexneri colicin
18787_7#1	ENA_QPR02973_QPR02973.1	ENA_QPR02973_QPR02973.1	1	0	3	1044	ENA_-_52	543	458	99.78	ENA_-_52.l15.c17.ctg.1	1364	80.5	.	.	.	.	.	.	.	.	.	.	.	.	.	.	.	.	.	Original name: ENA|QPR02973|QPR02973.1 Escherichia coli colicin
18787_7#1	ENA_QPR02973_QPR02973.1	ENA_QPR02973_QPR02973.1	1	0	3	1044	ENA_-_52	543	90	100	ENA_-_52.l15.c17.ctg.3	173	52.2	.	.	.	.	.	.	.	.	.	.	.	.	.	.	.	.	.	Original name: ENA|QPR02973|QPR02973.1 Escherichia coli colicin
18787_7#1	ENA_QRO75857_QRO75857.1	ENA_QRO75857_QRO75857.1	1	0	19	2650	ENA_-_37	1554	1473	100	ENA_-_37.l15.c30.ctg.1	2370	119.5	.	.	.	.	.	.	.	.	.	.	.	.	.	.	.	.	.	Original name: ENA|QRO75857|QRO75857.1 Escherichia coli colicin
18787_7#1	ENA_QRO75883_QRO75883.1	ENA_QRO75883_QRO75883.1	1	0	27	3608	ENA_-_43	360	360	100	ENA_-_43.l15.c4.ctg.1	3063	133.2	.	.	.	.	.	.	.	.	.	.	.	.	.	.	.	.	.	Original name: ENA|QRO75883|QRO75883.1 Escherichia coli colicin
18787_7#1	ENA_RBY13381_RBY13381.1	ENA_RBY13381_RBY13381.1	1	0	19	290	ENA_-_18	147	107	100	ENA_-_18.l15.c30.ctg.2	201	68.8	.	.	.	.	.	.	.	.	.	.	.	.	.	.	.	.	.	Original name: ENA|RBY13381|RBY13381.1 Escherichia coli colicin
18787_7#1	ENA_TJQ31651_TJQ31651.1	ENA_TJQ31651_TJQ31651.1	1	0	528	230	ENA_-_54	420	145	95.17	ENA_-_54.l15.c30.ctg.1	1359	21	0	.	p	.	0	D23E	NONSYN	67	69	GAC	750	752	GAG	51;49;49	G;A;G	51;49;49	.	Original name: ENA|TJQ31651|TJQ31651.1 Escherichia coli colicin
18787_7#1	ENA_TJQ31651_TJQ31651.1	ENA_TJQ31651_TJQ31651.1	1	0	528	230	ENA_-_54	420	145	95.17	ENA_-_54.l15.c30.ctg.1	1359	21	0	.	p	.	0	I34T	NONSYN	100	102	ATA	783	785	ACA	41;41;41	A;C;A	41;41;41	.	Original name: ENA|TJQ31651|TJQ31651.1 Escherichia coli colicin
18787_7#1	ENA_TJQ31651_TJQ31651.1	ENA_TJQ31651_TJQ31651.1	1	0	528	230	ENA_-_54	420	145	95.17	ENA_-_54.l15.c30.ctg.1	1359	21	0	.	p	.	0	S52A	NONSYN	154	156	TCC	837	839	GCC	6;6;7	G;C;C	6;6;7	.	Original name: ENA|TJQ31651|TJQ31651.1 Escherichia coli colicin
18787_7#1	ENA_TJQ31651_TJQ31651.1	ENA_TJQ31651_TJQ31651.1	1	0	528	230	ENA_-_54	420	145	95.17	ENA_-_54.l15.c30.ctg.1	1359	21	0	.	p	.	0	D55G	NONSYN	163	165	GAT	846	848	GGT	10;10;10	G;G;T	10;10;10	.	Original name: ENA|TJQ31651|TJQ31651.1 Escherichia coli colicinSRR number	#ariba_ref_name	ref_name	gene	var_only	flag	reads	cluster	ref_len	ref_base_assembled	pc_ident	ctg	ctg_len	ctg_cov	known_var	var_type	var_seq_type	known_var_change	has_known_var
18787_7#10	ENA_AAK67300_AAK67300.1	ENA_AAK67300_AAK67300.1	1	0	1	14	ENA_AAK67300_AAK67300	390	103	100	ENA_AAK67300_AAK67300.l15.c4.ctg.1	188	2.6	.	.	.	.	.	.	.	.	.	.	.	.	.	.	.	.	.	Original name: ENA|AAK67300|AAK67300.1 Shigella sonnei Cji
18787_7#10	ENA_AAK67300_AAK67300.1	ENA_AAK67300_AAK67300.1	1	0	1	14	ENA_AAK67300_AAK67300	390	286	100	ENA_AAK67300_AAK67300.l15.c4.ctg.2	459	2.4	.	.	.	.	.	.	.	.	.	.	.	.	.	.	.	.	.	Original name: ENA|AAK67300|AAK67300.1 Shigella sonnei Cji
18787_7#10	ENA_CAC41014_CAC41014.1	ENA_CAC41014_CAC41014.1	1	0	27	10	ENA_-_12	285	285	100	ENA_-_12.l15.c4.ctg.1	321	1.9	.	.	.	.	.	.	.	.	.	.	.	.	.	.	.	.	.	Original name: ENA|CAC41014|CAC41014.1 Shigella sonnei colicin type 7
18787_7#10	ENA_CDU39502_CDU39502.1	ENA_CDU39502_CDU39502.1	1	0	27	826	ENA_CDU39502_CDU39502	429	429	100	ENA_CDU39502_CDU39502.l15.c4.ctg.1	1598	64.3	.	.	.	.	.	.	.	.	.	.	.	.	.	.	.	.	.	Original name: ENA|CDU39502|CDU39502.1 Escherichia coli Colicin import protein
18787_7#10	ENA_EFZ6297481_EFZ6297481.1	ENA_EFZ6297481_EFZ6297481.1	1	0	528	18	ENA_-_31	1419	472	99.79	ENA_-_31.l6.c4.ctg.1	472	1.8	0	.	p	.	0	N296D	NONSYN	886	888	AAT	464	466	GAT	1;1;1	G;A;T	1;1;1	.	Original name: ENA|EFZ6297481|EFZ6297481.1 Shigella boydii colicin
18787_7#10	ENA_EGI20509_EGI20509.1	ENA_EGI20509_EGI20509.1	1	0	27	2172	ENA_-	1401	1401	100	ENA_-.l6.c17.ctg.1	3118	86.1	.	.	.	.	.	.	.	.	.	.	.	.	.	.	.	.	.	Original name: ENA|EGI20509|EGI20509.1 Escherichia coli M718 colicin I receptor
18787_7#10	ENA_EGI48000_EGI48000.1	ENA_EGI48000_EGI48000.1	1	0	539	16612	ENA_-_40	1566	1566	99.94	ENA_-_40.l15.c17.ctg.1	2511	819.4	0	.	p	.	0	A148S	NONSYN	442	444	GCT	907	909	TCT	940;941;942	T,G;C;T,G	939,1;941;941,1	.	Original name: ENA|EGI48000|EGI48000.1 Escherichia coli H299 colicin-E1*
18787_7#10	ENA_QPR02973_QPR02973.1	ENA_QPR02973_QPR02973.1	1	0	3	1398	ENA_-_52	543	458	99.78	ENA_-_52.l15.c17.ctg.1	1415	102.4	.	.	.	.	.	.	.	.	.	.	.	.	.	.	.	.	.	Original name: ENA|QPR02973|QPR02973.1 Escherichia coli colicin
18787_7#10	ENA_QPR02973_QPR02973.1	ENA_QPR02973_QPR02973.1	1	0	3	1398	ENA_-_52	543	83	100	ENA_-_52.l15.c17.ctg.3	162	85.9	.	.	.	.	.	.	.	.	.	.	.	.	.	.	.	.	.	Original name: ENA|QPR02973|QPR02973.1 Escherichia coli colicin
18787_7#10	ENA_TJQ31651_TJQ31651.1	ENA_TJQ31651_TJQ31651.1	1	0	528	320	ENA_-_54	420	145	95.17	ENA_-_54.l15.c4.ctg.1	1379	28.9	0	.	p	.	0	D23E	NONSYN	67	69	GAC	753	755	GAG	79;79;77	G;A;G	79;79;77	.	Original name: ENA|TJQ31651|TJQ31651.1 Escherichia coli colicin
18787_7#10	ENA_TJQ31651_TJQ31651.1	ENA_TJQ31651_TJQ31651.1	1	0	528	320	ENA_-_54	420	145	95.17	ENA_-_54.l15.c4.ctg.1	1379	28.9	0	.	p	.	0	I34T	NONSYN	100	102	ATA	786	788	ACA	58;58;58	A;C;A	58;58;58	.	Original name: ENA|TJQ31651|TJQ31651.1 Escherichia coli colicin
18787_7#10	ENA_TJQ31651_TJQ31651.1	ENA_TJQ31651_TJQ31651.1	1	0	528	320	ENA_-_54	420	145	95.17	ENA_-_54.l15.c4.ctg.1	1379	28.9	0	.	p	.	0	S52A	NONSYN	154	156	TCC	840	842	GCC	5;5;5	G;C;C	5;5;5	.	Original name: ENA|TJQ31651|TJQ31651.1 Escherichia coli colicin
18787_7#10	ENA_TJQ31651_TJQ31651.1	ENA_TJQ31651_TJQ31651.1	1	0	528	320	ENA_-_54	420	145	95.17	ENA_-_54.l15.c4.ctg.1	1379	28.9	0	.	p	.	0	D55G	NONSYN	163	165	GAT	849	851	GGT	6;6;6	G;G;T	6;6;6	.	Original name: ENA|TJQ31651|TJQ31651.1 Escherichia coli colicin
18787_7#10	ENA_TYF46196_TYF46196.1	ENA_TYF46196_TYF46196.1	1	0	27	9860	ENA_-_39	525	525	100	ENA_-_39.l15.c4.ctg.1	2714	451.8	.	.	.	.	.	.	.	.	.	.	.	.	.	.	.	.	.	Original name: ENA|TYF46196|TYF46196.1 Enterobacter hormaechei colicinSRR number	#ariba_ref_name	ref_name	gene	var_only	flag	reads	cluster	ref_len	ref_base_assembled	pc_ident	ctg	ctg_len	ctg_cov	known_var	var_type	var_seq_type	known_var_change	has_known_var
18787_7#11	ENA_CDU39502_CDU39502.1	ENA_CDU39502_CDU39502.1	1	0	27	300	ENA_CDU39502_CDU39502	429	429	100	ENA_CDU39502_CDU39502.l15.c4.ctg.1	1591	23.5	.	.	.	.	.	.	.	.	.	.	.	.	.	.	.	.	.	Original name: ENA|CDU39502|CDU39502.1 Escherichia coli Colicin import protein
18787_7#11	ENA_EGI20509_EGI20509.1	ENA_EGI20509_EGI20509.1	1	0	27	936	ENA_-	1401	1401	100	ENA_-.l15.c30.ctg.1	3100	37.4	.	.	.	.	.	.	.	.	.	.	.	.	.	.	.	.	.	Original name: ENA|EGI20509|EGI20509.1 Escherichia coli M718 colicin I receptor
18787_7#11	ENA_QPR02973_QPR02973.1	ENA_QPR02973_QPR02973.1	1	0	3	518	ENA_-_52	543	458	99.78	ENA_-_52.l15.c4.ctg.1	1507	37	.	.	.	.	.	.	.	.	.	.	.	.	.	.	.	.	.	Original name: ENA|QPR02973|QPR02973.1 Escherichia coli colicin
18787_7#11	ENA_QPR02973_QPR02973.1	ENA_QPR02973_QPR02973.1	1	0	3	518	ENA_-_52	543	90	100	ENA_-_52.l15.c4.ctg.2	178	23.8	.	.	.	.	.	.	.	.	.	.	.	.	.	.	.	.	.	Original name: ENA|QPR02973|QPR02973.1 Escherichia coli colicin
18787_7#11	ENA_TJQ31651_TJQ31651.1	ENA_TJQ31651_TJQ31651.1	1	0	528	106	ENA_-_54	420	145	95.17	ENA_-_54.l15.c30.ctg.1	1243	10.5	0	.	p	.	0	D23E	NONSYN	67	69	GAC	694	696	GAG	28;27;26	G;A;G	28;27;26	.	Original name: ENA|TJQ31651|TJQ31651.1 Escherichia coli colicin
18787_7#11	ENA_TJQ31651_TJQ31651.1	ENA_TJQ31651_TJQ31651.1	1	0	528	106	ENA_-_54	420	145	95.17	ENA_-_54.l15.c30.ctg.1	1243	10.5	0	.	p	.	0	I34T	NONSYN	100	102	ATA	727	729	ACA	24;24;24	A;C;A	24;24;24	.	Original name: ENA|TJQ31651|TJQ31651.1 Escherichia coli colicin
18787_7#11	ENA_TJQ31651_TJQ31651.1	ENA_TJQ31651_TJQ31651.1	1	0	528	106	ENA_-_54	420	145	95.17	ENA_-_54.l15.c30.ctg.1	1243	10.5	0	.	p	.	0	S52A	NONSYN	154	156	TCC	781	783	GCC	2;2;2	G;C;C	2;2;2	.	Original name: ENA|TJQ31651|TJQ31651.1 Escherichia coli colicin
18787_7#11	ENA_TJQ31651_TJQ31651.1	ENA_TJQ31651_TJQ31651.1	1	0	528	106	ENA_-_54	420	145	95.17	ENA_-_54.l15.c30.ctg.1	1243	10.5	0	.	p	.	0	D55G	NONSYN	163	165	GAT	790	792	GGT	3;3;3	G;G;T	3;3;3	.	Original name: ENA|TJQ31651|TJQ31651.1 Escherichia coli colicinSRR number	#ariba_ref_name	ref_name	gene	var_only	flag	reads	cluster	ref_len	ref_base_assembled	pc_ident	ctg	ctg_len	ctg_cov	known_var	var_type	var_seq_type	known_var_change	has_known_var
18787_7#12	ENA_AAK67298_AAK67298.1	ENA_AAK67298_AAK67298.1	1	0	27	3114	ENA_AAK67298_AAK67298	198	198	100	ENA_AAK67298_AAK67298.l15.c30.ctg.1	1376	281.3	.	.	.	.	.	.	.	.	.	.	.	.	.	.	.	.	.	Original name: ENA|AAK67298|AAK67298.1 Shigella sonnei Cjl
18787_7#12	ENA_AAK67300_AAK67300.1	ENA_AAK67300_AAK67300.1	1	0	27	5006	ENA_AAK67300_AAK67300	390	390	100	ENA_AAK67300_AAK67300.l15.c30.ctg.1	1534	405.3	.	.	.	.	.	.	.	.	.	.	.	.	.	.	.	.	.	Original name: ENA|AAK67300|AAK67300.1 Shigella sonnei Cji
18787_7#12	ENA_ATH91132_ATH91132.1	ENA_ATH91132_ATH91132.1	1	0	528	5512	ENA_-_31	1656	1329	98.8	ENA_-_31.l15.c4.ctg.1	2409	284.1	0	.	p	.	0	N376E	NONSYN	1126	1128	AAT	1692	1694	GAA	497;496;495	G,A;A;A	496,1;496;495	.	Original name: ENA|ATH91132|ATH91132.1 Shigella sonnei colicin
18787_7#12	ENA_ATH91132_ATH91132.1	ENA_ATH91132_ATH91132.1	1	0	528	5512	ENA_-_31	1656	1329	98.8	ENA_-_31.l15.c4.ctg.1	2409	284.1	0	.	p	.	0	S419A	NONSYN	1255	1257	TCA	1821	1823	GCA	326;324;326	G;C,A;A	326;323,1;326	.	Original name: ENA|ATH91132|ATH91132.1 Shigella sonnei colicin
18787_7#12	ENA_ATH91132_ATH91132.1	ENA_ATH91132_ATH91132.1	1	0	528	5512	ENA_-_31	1656	1329	98.8	ENA_-_31.l15.c4.ctg.1	2409	284.1	0	.	p	.	0	S427T	NONSYN	1279	1281	TCT	1845	1847	ACT	285;281;280	A;C,A;T,G	285;279,2;279,1	.	Original name: ENA|ATH91132|ATH91132.1 Shigella sonnei colicin
18787_7#12	ENA_ATH91132_ATH91132.1	ENA_ATH91132_ATH91132.1	1	0	528	5512	ENA_-_31	1656	1329	98.8	ENA_-_31.l15.c4.ctg.1	2409	284.1	0	.	p	.	0	K438N	NONSYN	1312	1314	AAG	1878	1880	AAT	249;249;240	A;A;T,A	249;249;239,1	.	Original name: ENA|ATH91132|ATH91132.1 Shigella sonnei colicin
18787_7#12	ENA_ATH91132_ATH91132.1	ENA_ATH91132_ATH91132.1	1	0	528	5512	ENA_-_31	1656	1329	98.8	ENA_-_31.l15.c4.ctg.1	2409	284.1	0	.	p	.	0	N441D	NONSYN	1321	1323	AAC	1887	1889	GAT	223;221;222	G;A;T,A	223;221;221,1	.	Original name: ENA|ATH91132|ATH91132.1 Shigella sonnei colicin
18787_7#12	ENA_CAC41014_CAC41014.1	ENA_CAC41014_CAC41014.1	1	0	27	4052	ENA_-_12	285	285	100	ENA_-_12.l15.c4.ctg.1	1530	329.5	.	.	.	.	.	.	.	.	.	.	.	.	.	.	.	.	.	Original name: ENA|CAC41014|CAC41014.1 Shigella sonnei colicin type 7
18787_7#12	ENA_CDU39502_CDU39502.1	ENA_CDU39502_CDU39502.1	1	0	27	340	ENA_CDU39502_CDU39502	429	429	100	ENA_CDU39502_CDU39502.l6.c17.ctg.1	1392	30.3	.	.	.	.	.	.	.	.	.	.	.	.	.	.	.	.	.	Original name: ENA|CDU39502|CDU39502.1 Escherichia coli Colicin import protein
18787_7#12	ENA_EGI20509_EGI20509.1	ENA_EGI20509_EGI20509.1	1	0	27	850	ENA_-	1401	1401	100	ENA_-.l15.c30.ctg.1	2951	35.2	.	.	.	.	.	.	.	.	.	.	.	.	.	.	.	.	.	Original name: ENA|EGI20509|EGI20509.1 Escherichia coli M718 colicin I receptor
18787_7#12	ENA_HAO0105385_HAO0105385.1	ENA_HAO0105385_HAO0105385.1	1	0	528	86	ENA_-_54	528	254	96.06	ENA_-_54.l15.c4.ctg.3	301	17.8	0	.	p	.	0	V12F	NONSYN	34	36	GTT	78	80	TTT	15;15;15	T;T;T	15;15;15	.	Original name: ENA|HAO0105385|HAO0105385.1 Escherichia coli colicin
18787_7#12	ENA_HAO0105385_HAO0105385.1	ENA_HAO0105385_HAO0105385.1	1	0	528	86	ENA_-_54	528	254	96.06	ENA_-_54.l15.c4.ctg.3	301	17.8	0	.	p	.	0	V29A	NONSYN	85	87	GTT	129	131	GCA	27;27;27	G;C;A	27;27;27	.	Original name: ENA|HAO0105385|HAO0105385.1 Escherichia coli colicin
18787_7#12	ENA_HAO0105385_HAO0105385.1	ENA_HAO0105385_HAO0105385.1	1	0	528	86	ENA_-_54	528	254	96.06	ENA_-_54.l15.c4.ctg.3	301	17.8	0	.	p	.	0	F36L	NONSYN	106	108	TTC	150	152	CTC	24;24;24	C;T;C	24;24;24	.	Original name: ENA|HAO0105385|HAO0105385.1 Escherichia coli colicin
18787_7#12	ENA_HAO0105385_HAO0105385.1	ENA_HAO0105385_HAO0105385.1	1	0	528	86	ENA_-_54	528	254	96.06	ENA_-_54.l15.c4.ctg.3	301	17.8	0	.	p	.	0	D59E	NONSYN	175	177	GAC	219	221	GAG	20;20;19	G;A;G	20;20;19	.	Original name: ENA|HAO0105385|HAO0105385.1 Escherichia coli colicin
18787_7#12	ENA_HAO0105385_HAO0105385.1	ENA_HAO0105385_HAO0105385.1	1	0	528	86	ENA_-_54	528	254	96.06	ENA_-_54.l15.c4.ctg.3	301	17.8	0	.	p	.	0	I70T	NONSYN	208	210	ATA	252	254	ACA	15;15;15	A;C;A	15;15;15	.	Original name: ENA|HAO0105385|HAO0105385.1 Escherichia coli colicin
18787_7#12	ENA_MMX53677_MMX53677.1	ENA_MMX53677_MMX53677.1	1	0	27	7534	ENA_-_29	1671	1671	100	ENA_-_29.l15.c4.ctg.1	2867	326.6	.	.	.	.	.	.	.	.	.	.	.	.	.	.	.	.	.	Original name: ENA|MMX53677|MMX53677.1 Shigella sonnei colicin
18787_7#12	ENA_QPR02973_QPR02973.1	ENA_QPR02973_QPR02973.1	1	0	19	418	ENA_-_52	543	458	99.78	ENA_-_52.l15.c30.ctg.1	1466	29.7	.	.	.	.	.	.	.	.	.	.	.	.	.	.	.	.	.	Original name: ENA|QPR02973|QPR02973.1 Escherichia coli colicinSRR number	#ariba_ref_name	ref_name	gene	var_only	flag	reads	cluster	ref_len	ref_base_assembled	pc_ident	ctg	ctg_len	ctg_cov	known_var	var_type	var_seq_type	known_var_change	has_known_var
18787_7#13	ENA_CDU39502_CDU39502.1	ENA_CDU39502_CDU39502.1	1	0	27	742	ENA_CDU39502_CDU39502	429	429	100	ENA_CDU39502_CDU39502.l6.c4.ctg.1	1597	57.6	.	.	.	.	.	.	.	.	.	.	.	.	.	.	.	.	.	Original name: ENA|CDU39502|CDU39502.1 Escherichia coli Colicin import protein
18787_7#13	ENA_EFB3735259_EFB3735259.1	ENA_EFB3735259_EFB3735259.1	1	0	27	682	ENA_-_37	126	126	100	ENA_-_37.l15.c30.ctg.1	2479	31.6	.	.	.	.	.	.	.	.	.	.	.	.	.	.	.	.	.	Original name: ENA|EFB3735259|EFB3735259.1 Escherichia coli colicin
18787_7#13	ENA_EGI20509_EGI20509.1	ENA_EGI20509_EGI20509.1	1	0	27	2044	ENA_-	1401	1401	100	ENA_-.l15.c17.ctg.1	3076	82.4	.	.	.	.	.	.	.	.	.	.	.	.	.	.	.	.	.	Original name: ENA|EGI20509|EGI20509.1 Escherichia coli M718 colicin I receptor
18787_7#13	ENA_HAL4276437_HAL4276437.1	ENA_HAL4276437_HAL4276437.1	1	0	528	208	ENA_-_48	1332	664	98.04	ENA_-_48.l15.c4.ctg.1	1652	15.7	0	.	p	.	0	R22Q	NONSYN	64	66	CGG	518	520	CAG	16;17;17	C;A;G	16;17;17	.	Original name: ENA|HAL4276437|HAL4276437.1 Escherichia coli colicin
18787_7#13	ENA_HAL4276437_HAL4276437.1	ENA_HAL4276437_HAL4276437.1	1	0	528	208	ENA_-_48	1332	664	98.04	ENA_-_48.l15.c4.ctg.1	1652	15.7	0	.	p	.	0	E78G	NONSYN	232	234	GAG	686	688	GGG	19;19;19	G;G;G	19;19;19	.	Original name: ENA|HAL4276437|HAL4276437.1 Escherichia coli colicin
18787_7#13	ENA_HAL4276437_HAL4276437.1	ENA_HAL4276437_HAL4276437.1	1	0	528	208	ENA_-_48	1332	664	98.04	ENA_-_48.l15.c4.ctg.1	1652	15.7	0	.	p	.	0	N132K	NONSYN	394	396	AAT	848	850	AAA	23;23;23	A;A;A	23;23;23	.	Original name: ENA|HAL4276437|HAL4276437.1 Escherichia coli colicin
18787_7#13	ENA_HAL4276437_HAL4276437.1	ENA_HAL4276437_HAL4276437.1	1	0	528	208	ENA_-_48	1332	664	98.04	ENA_-_48.l15.c4.ctg.1	1652	15.7	0	.	p	.	0	C166R	NONSYN	496	498	TGT	950	952	CGT	20;21;23	C;G;T	20;21;23	.	Original name: ENA|HAL4276437|HAL4276437.1 Escherichia coli colicin
18787_7#13	ENA_HAL4276437_HAL4276437.1	ENA_HAL4276437_HAL4276437.1	1	0	528	208	ENA_-_48	1332	664	98.04	ENA_-_48.l15.c4.ctg.1	1652	15.7	0	.	p	.	0	T174S	NONSYN	520	522	ACC	974	976	AGC	31;31;32	A;G;C	31;31;32	.	Original name: ENA|HAL4276437|HAL4276437.1 Escherichia coli colicin
18787_7#13	ENA_MLO21192_MLO21192.1	ENA_MLO21192_MLO21192.1	1	0	27	15942	ENA_-_30	1395	1395	100	ENA_-_30.l15.c30.ctg.1	2624	746.5	.	.	.	.	.	.	.	.	.	.	.	.	.	.	.	.	.	Original name: ENA|MLO21192|MLO21192.1 Shigella flexneri colicin
18787_7#13	ENA_OJL53369_OJL53369.1	ENA_OJL53369_OJL53369.1	1	0	19	28	ENA_OJL53369_OJL53369	126	93	100	ENA_OJL53369_OJL53369.l15.c4.ctg.1	183	9.5	.	.	.	.	.	.	.	.	.	.	.	.	.	.	.	.	.	Original name: ENA|OJL53369|OJL53369.1 Escherichia coli colicin
18787_7#13	ENA_QPR02973_QPR02973.1	ENA_QPR02973_QPR02973.1	1	0	19	1100	ENA_-_52	543	458	99.78	ENA_-_52.l6.c30.ctg.2	1639	71.5	.	.	.	.	.	.	.	.	.	.	.	.	.	.	.	.	.	Original name: ENA|QPR02973|QPR02973.1 Escherichia coli colicin
18787_7#13	ENA_QRO75883_QRO75883.1	ENA_QRO75883_QRO75883.1	1	0	27	1338	ENA_-_43	360	360	100	ENA_-_43.l15.c30.ctg.1	3022	32.6	.	.	.	.	.	.	.	.	.	.	.	.	.	.	.	.	.	Original name: ENA|QRO75883|QRO75883.1 Escherichia coli colicin
18787_7#13	ENA_RBY13381_RBY13381.1	ENA_RBY13381_RBY13381.1	1	0	27	126	ENA_-_18	147	147	100	ENA_-_18.l15.c30.ctg.1	566	18.8	.	.	.	.	.	.	.	.	.	.	.	.	.	.	.	.	.	Original name: ENA|RBY13381|RBY13381.1 Escherichia coli colicin
18787_7#13	ENA_TJQ31651_TJQ31651.1	ENA_TJQ31651_TJQ31651.1	1	0	528	240	ENA_-_54	420	145	95.17	ENA_-_54.l15.c4.ctg.1	1305	22.6	0	.	p	.	0	D23E	NONSYN	67	69	GAC	704	706	GAG	59;55;54	G;A;G	59;55;54	.	Original name: ENA|TJQ31651|TJQ31651.1 Escherichia coli colicin
18787_7#13	ENA_TJQ31651_TJQ31651.1	ENA_TJQ31651_TJQ31651.1	1	0	528	240	ENA_-_54	420	145	95.17	ENA_-_54.l15.c4.ctg.1	1305	22.6	0	.	p	.	0	I34T	NONSYN	100	102	ATA	737	739	ACA	43;43;43	A;C;A	43;43;43	.	Original name: ENA|TJQ31651|TJQ31651.1 Escherichia coli colicin
18787_7#13	ENA_TJQ31651_TJQ31651.1	ENA_TJQ31651_TJQ31651.1	1	0	528	240	ENA_-_54	420	145	95.17	ENA_-_54.l15.c4.ctg.1	1305	22.6	0	.	p	.	0	S52A	NONSYN	154	156	TCC	791	793	GCC	5;5;5	G;C;C	5;5;5	.	Original name: ENA|TJQ31651|TJQ31651.1 Escherichia coli colicin
18787_7#13	ENA_TJQ31651_TJQ31651.1	ENA_TJQ31651_TJQ31651.1	1	0	528	240	ENA_-_54	420	145	95.17	ENA_-_54.l15.c4.ctg.1	1305	22.6	0	.	p	.	0	D55G	NONSYN	163	165	GAT	800	802	GGT	5;5;5	G;G;T	5;5;5	.	Original name: ENA|TJQ31651|TJQ31651.1 Escherichia coli colicinSRR number	#ariba_ref_name	ref_name	gene	var_only	flag	reads	cluster	ref_len	ref_base_assembled	pc_ident	ctg	ctg_len	ctg_cov	known_var	var_type	var_seq_type	known_var_change	has_known_var
18787_7#14	ENA_AAN28374_AAN28374.1	ENA_AAN28374_AAN28374.1	1	0	539	9254	ENA_AAN28374_AAN28374	261	261	98.46	ENA_AAN28374_AAN28374.l15.c4.ctg.1	1446	793.8	0	.	p	.	0	P81S	NONSYN	241	243	CCA	832	834	TCA	1213;1196;1180	T,C;C;A,C	1212,1;1196;1179,1	.	Original name: ENA|AAN28374|AAN28374.1 Escherichia coli colicin immunity protein
18787_7#14	ENA_AAN28375_AAN28375.1	ENA_AAN28375_AAN28375.1	1	0	539	5440	ENA_AAN28375_AAN28375	144	144	97.92	ENA_AAN28375_AAN28375.l15.c4.ctg.1	1408	480.2	0	.	p	.	0	A18S	NONSYN	52	54	GCT	700	702	TCT	1697;1682;1689	T,G;C;T,G	1693,4;1682;1688,1	.	Original name: ENA|AAN28375|AAN28375.1 Escherichia coli colicin lysis protein precursor
18787_7#14	ENA_CDU39502_CDU39502.1	ENA_CDU39502_CDU39502.1	1	0	27	728	ENA_CDU39502_CDU39502	429	429	100	ENA_CDU39502_CDU39502.l15.c4.ctg.1	1572	57.2	.	.	.	.	.	.	.	.	.	.	.	.	.	.	.	.	.	Original name: ENA|CDU39502|CDU39502.1 Escherichia coli Colicin import protein
18787_7#14	ENA_EFY8685335_EFY8685335.1	ENA_EFY8685335_EFY8685335.1	1	0	528	22146	ENA_-_31	1656	1278	99.53	ENA_-_31.l15.c4.ctg.1	2519	1092.3	0	.	p	.	0	G69S	NONSYN	205	207	GGT	807	809	AGT	1246;1260;1263	A,C,G;G;T,G	1243,2,1;1260;1262,1	.	Original name: ENA|EFY8685335|EFY8685335.1 Shigella sonnei colicin
18787_7#14	ENA_EFY8685335_EFY8685335.1	ENA_EFY8685335_EFY8685335.1	1	0	528	22146	ENA_-_31	1656	1278	99.53	ENA_-_31.l15.c4.ctg.1	2519	1092.3	0	.	p	.	0	N376D	NONSYN	1126	1128	AAT	1728	1730	GAT	2054;2064;2059	G,T;A,T;T,G,A	2053,1;2063,1;2053,5,1	.	Original name: ENA|EFY8685335|EFY8685335.1 Shigella sonnei colicin
18787_7#14	ENA_EFY8685335_EFY8685335.1	ENA_EFY8685335_EFY8685335.1	1	0	528	22146	ENA_-_31	1656	1278	99.53	ENA_-_31.l15.c4.ctg.1	2519	1092.3	0	.	p	.	0	K418M	NONSYN	1252	1254	AAG	1854	1856	ATG	1216;1212;1209	A,G,C;T,G,A;G	1214,1,1;1208,3,1;1209	.	Original name: ENA|EFY8685335|EFY8685335.1 Shigella sonnei colicin
18787_7#14	ENA_EGI20509_EGI20509.1	ENA_EGI20509_EGI20509.1	1	0	27	2068	ENA_-	1401	1401	100	ENA_-.l6.c4.ctg.1	3313	77.6	.	.	.	.	.	.	.	.	.	.	.	.	.	.	.	.	.	Original name: ENA|EGI20509|EGI20509.1 Escherichia coli M718 colicin I receptor
18787_7#14	ENA_QBJ61514_QBJ61514.1	ENA_QBJ61514_QBJ61514.1	1	0	27	32864	ENA_-_20	1746	1746	100	ENA_-_20.l15.c4.ctg.1	2918	1396.5	.	.	.	.	.	.	.	.	.	.	.	.	.	.	.	.	.	Original name: ENA|QBJ61514|QBJ61514.1 Shigella sonnei colicin
18787_7#14	ENA_QPR02973_QPR02973.1	ENA_QPR02973_QPR02973.1	1	0	3	1116	ENA_-_52	543	458	99.78	ENA_-_52.l15.c4.ctg.1	1657	70.2	.	.	.	.	.	.	.	.	.	.	.	.	.	.	.	.	.	Original name: ENA|QPR02973|QPR02973.1 Escherichia coli colicin
18787_7#14	ENA_QPR02973_QPR02973.1	ENA_QPR02973_QPR02973.1	1	0	3	1116	ENA_-_52	543	90	100	ENA_-_52.l15.c4.ctg.3	180	62.1	.	.	.	.	.	.	.	.	.	.	.	.	.	.	.	.	.	Original name: ENA|QPR02973|QPR02973.1 Escherichia coli colicin
18787_7#14	ENA_TJQ31651_TJQ31651.1	ENA_TJQ31651_TJQ31651.1	1	0	528	234	ENA_-_54	420	145	95.17	ENA_-_54.l15.c30.ctg.2	826	27.3	0	.	p	.	0	D23E	NONSYN	67	69	GAC	223	225	GAG	54;53;52	G;A,G;G	54;52,1;52	.	Original name: ENA|TJQ31651|TJQ31651.1 Escherichia coli colicin
18787_7#14	ENA_TJQ31651_TJQ31651.1	ENA_TJQ31651_TJQ31651.1	1	0	528	234	ENA_-_54	420	145	95.17	ENA_-_54.l15.c30.ctg.2	826	27.3	0	.	p	.	0	I34T	NONSYN	100	102	ATA	256	258	ACA	28;28;28	A;C;A	28;28;28	.	Original name: ENA|TJQ31651|TJQ31651.1 Escherichia coli colicin
18787_7#14	ENA_TJQ31651_TJQ31651.1	ENA_TJQ31651_TJQ31651.1	1	0	528	234	ENA_-_54	420	145	95.17	ENA_-_54.l15.c30.ctg.2	826	27.3	0	.	p	.	0	S52A	NONSYN	154	156	TCC	310	312	GCC	2;2;2	G;C;C	2;2;2	.	Original name: ENA|TJQ31651|TJQ31651.1 Escherichia coli colicin
18787_7#14	ENA_TJQ31651_TJQ31651.1	ENA_TJQ31651_TJQ31651.1	1	0	528	234	ENA_-_54	420	145	95.17	ENA_-_54.l15.c30.ctg.2	826	27.3	0	.	p	.	0	D55G	NONSYN	163	165	GAT	319	321	GGT	3;3;3	G;G;T	3;3;3	.	Original name: ENA|TJQ31651|TJQ31651.1 Escherichia coli colicinSRR number	#ariba_ref_name	ref_name	gene	var_only	flag	reads	cluster	ref_len	ref_base_assembled	pc_ident	ctg	ctg_len	ctg_cov	known_var	var_type	var_seq_type	known_var_change	has_known_var
18787_7#15	ENA_CDU39502_CDU39502.1	ENA_CDU39502_CDU39502.1	1	0	27	644	ENA_CDU39502_CDU39502	429	429	100	ENA_CDU39502_CDU39502.l15.c4.ctg.1	1713	46.8	.	.	.	.	.	.	.	.	.	.	.	.	.	.	.	.	.	Original name: ENA|CDU39502|CDU39502.1 Escherichia coli Colicin import protein
18787_7#15	ENA_EGI20509_EGI20509.1	ENA_EGI20509_EGI20509.1	1	0	27	1868	ENA_-	1401	1401	100	ENA_-.l15.c30.ctg.1	3104	74.7	.	.	.	.	.	.	.	.	.	.	.	.	.	.	.	.	.	Original name: ENA|EGI20509|EGI20509.1 Escherichia coli M718 colicin I receptor
18787_7#15	ENA_EGO7375789_EGO7375789.1	ENA_EGO7375789_EGO7375789.1	1	0	16	270	ENA_-_37	1089	92	98.91	ENA_-_37.l15.c30.ctg.2	581	32.6	.	.	.	.	.	.	.	.	.	.	.	.	.	.	.	.	.	Original name: ENA|EGO7375789|EGO7375789.1 Salmonella enterica colicin
18787_7#15	ENA_QKF40137_QKF40137.1	ENA_QKF40137_QKF40137.1	1	0	27	16232	ENA_-_30	1638	1638	100	ENA_-_30.l15.c30.ctg.1	2763	730.6	.	.	.	.	.	.	.	.	.	.	.	.	.	.	.	.	.	Original name: ENA|QKF40137|QKF40137.1 Shigella sonnei colicin
18787_7#15	ENA_QPR02973_QPR02973.1	ENA_QPR02973_QPR02973.1	1	0	3	1052	ENA_-_52	543	458	99.78	ENA_-_52.l15.c17.ctg.1	1480	75.6	.	.	.	.	.	.	.	.	.	.	.	.	.	.	.	.	.	Original name: ENA|QPR02973|QPR02973.1 Escherichia coli colicin
18787_7#15	ENA_QPR02973_QPR02973.1	ENA_QPR02973_QPR02973.1	1	0	3	1052	ENA_-_52	543	90	100	ENA_-_52.l15.c17.ctg.3	179	53.7	.	.	.	.	.	.	.	.	.	.	.	.	.	.	.	.	.	Original name: ENA|QPR02973|QPR02973.1 Escherichia coli colicin
18787_7#15	ENA_TJQ31651_TJQ31651.1	ENA_TJQ31651_TJQ31651.1	1	0	528	272	ENA_-_54	420	145	95.17	ENA_-_54.l15.c17.ctg.1	1300	26.1	0	.	p	.	0	D23E	NONSYN	67	69	GAC	748	750	GAG	60;59;58	G;A;G	60;59;58	.	Original name: ENA|TJQ31651|TJQ31651.1 Escherichia coli colicin
18787_7#15	ENA_TJQ31651_TJQ31651.1	ENA_TJQ31651_TJQ31651.1	1	0	528	272	ENA_-_54	420	145	95.17	ENA_-_54.l15.c17.ctg.1	1300	26.1	0	.	p	.	0	I34T	NONSYN	100	102	ATA	781	783	ACA	37;37;37	A;C;A	37;37;37	.	Original name: ENA|TJQ31651|TJQ31651.1 Escherichia coli colicin
18787_7#15	ENA_TJQ31651_TJQ31651.1	ENA_TJQ31651_TJQ31651.1	1	0	528	272	ENA_-_54	420	145	95.17	ENA_-_54.l15.c17.ctg.1	1300	26.1	0	.	p	.	0	S52A	NONSYN	154	156	TCC	835	837	GCC	6;6;7	G;C;C	6;6;7	.	Original name: ENA|TJQ31651|TJQ31651.1 Escherichia coli colicin
18787_7#15	ENA_TJQ31651_TJQ31651.1	ENA_TJQ31651_TJQ31651.1	1	0	528	272	ENA_-_54	420	145	95.17	ENA_-_54.l15.c17.ctg.1	1300	26.1	0	.	p	.	0	D55G	NONSYN	163	165	GAT	844	846	GGT	7;7;7	G;G;T	7;7;7	.	Original name: ENA|TJQ31651|TJQ31651.1 Escherichia coli colicinSRR number	#ariba_ref_name	ref_name	gene	var_only	flag	reads	cluster	ref_len	ref_base_assembled	pc_ident	ctg	ctg_len	ctg_cov	known_var	var_type	var_seq_type	known_var_change	has_known_var
18787_7#16	ENA_AAK67298_AAK67298.1	ENA_AAK67298_AAK67298.1	1	0	27	3272	ENA_AAK67298_AAK67298	198	198	100	ENA_AAK67298_AAK67298.l15.c17.ctg.1	1423	286	.	.	.	.	.	.	.	.	.	.	.	.	.	.	.	.	.	Original name: ENA|AAK67298|AAK67298.1 Shigella sonnei Cjl
18787_7#16	ENA_AAK67300_AAK67300.1	ENA_AAK67300_AAK67300.1	1	0	27	5432	ENA_AAK67300_AAK67300	390	390	100	ENA_AAK67300_AAK67300.l15.c4.ctg.1	1498	450.2	.	.	.	.	.	.	.	.	.	.	.	.	.	.	.	.	.	Original name: ENA|AAK67300|AAK67300.1 Shigella sonnei Cji
18787_7#16	ENA_AAN28375_AAN28375.1	ENA_AAN28375_AAN28375.1	1	0	539	2126	ENA_AAN28375_AAN28375	144	144	95.83	ENA_AAN28375_AAN28375.l15.c17.ctg.1	1286	205.7	0	.	p	.	0	V14A	NONSYN	40	42	GTC	626	628	GCC	636;631;618	G;C,A;C	636;630,1;618	.	Original name: ENA|AAN28375|AAN28375.1 Escherichia coli colicin lysis protein precursor
18787_7#16	ENA_AAN28375_AAN28375.1	ENA_AAN28375_AAN28375.1	1	0	539	2126	ENA_AAN28375_AAN28375	144	144	95.83	ENA_AAN28375_AAN28375.l15.c17.ctg.1	1286	205.7	0	.	p	.	0	T38S	NONSYN	112	114	ACA	698	700	TCA	553;542;531	T,A;C;A	552,1;542;531	.	Original name: ENA|AAN28375|AAN28375.1 Escherichia coli colicin lysis protein precursor
18787_7#16	ENA_AAN28375_AAN28375.1	ENA_AAN28375_AAN28375.1	1	0	539	2126	ENA_AAN28375_AAN28375	144	144	95.83	ENA_AAN28375_AAN28375.l15.c17.ctg.1	1286	205.7	0	.	p	.	0	V41L	NONSYN	121	123	GTG	707	709	CTG	479;472;469	C,G;T;G	478,1;472;469	.	Original name: ENA|AAN28375|AAN28375.1 Escherichia coli colicin lysis protein precursor
18787_7#16	ENA_ATH91132_ATH91132.1	ENA_ATH91132_ATH91132.1	1	0	528	11764	ENA_-_31	1656	1329	98.87	ENA_-_31.l15.c17.ctg.1	2408	606.8	0	.	p	.	0	N376E	NONSYN	1126	1128	AAT	1710	1712	GAA	995;1004;1009	G;A;A	995;1004;1009	.	Original name: ENA|ATH91132|ATH91132.1 Shigella sonnei colicin
18787_7#16	ENA_ATH91132_ATH91132.1	ENA_ATH91132_ATH91132.1	1	0	528	11764	ENA_-_31	1656	1329	98.87	ENA_-_31.l15.c17.ctg.1	2408	606.8	0	.	p	.	0	S419A	NONSYN	1255	1257	TCA	1839	1841	GCA	736;721;719	G;C,T,A;A,G	736;719,1,1;717,2	.	Original name: ENA|ATH91132|ATH91132.1 Shigella sonnei colicin
18787_7#16	ENA_ATH91132_ATH91132.1	ENA_ATH91132_ATH91132.1	1	0	528	11764	ENA_-_31	1656	1329	98.87	ENA_-_31.l15.c17.ctg.1	2408	606.8	0	.	p	.	0	S427T	NONSYN	1279	1281	TCT	1863	1865	ACT	640;631;631	A;C,A;T,A	640;630,1;630,1	.	Original name: ENA|ATH91132|ATH91132.1 Shigella sonnei colicin
18787_7#16	ENA_ATH91132_ATH91132.1	ENA_ATH91132_ATH91132.1	1	0	528	11764	ENA_-_31	1656	1329	98.87	ENA_-_31.l15.c17.ctg.1	2408	606.8	0	.	p	.	0	K438N	NONSYN	1312	1314	AAG	1896	1898	AAT	501;496;482	A;A;T,A,G	501;496;477,3,2	.	Original name: ENA|ATH91132|ATH91132.1 Shigella sonnei colicin
18787_7#16	ENA_ATH91132_ATH91132.1	ENA_ATH91132_ATH91132.1	1	0	528	11764	ENA_-_31	1656	1329	98.87	ENA_-_31.l15.c17.ctg.1	2408	606.8	0	.	p	.	0	N441D	NONSYN	1321	1323	AAC	1905	1907	GAT	449;453;451	G,T;A,G;T,G,A	448,1;452,1;449,1,1	.	Original name: ENA|ATH91132|ATH91132.1 Shigella sonnei colicin
18787_7#16	ENA_CAC41014_CAC41014.1	ENA_CAC41014_CAC41014.1	1	0	27	4472	ENA_-_12	285	285	100	ENA_-_12.l15.c30.ctg.1	1528	364.3	.	.	.	.	.	.	.	.	.	.	.	.	.	.	.	.	.	Original name: ENA|CAC41014|CAC41014.1 Shigella sonnei colicin type 7
18787_7#16	ENA_CDU39502_CDU39502.1	ENA_CDU39502_CDU39502.1	1	0	27	768	ENA_CDU39502_CDU39502	429	429	100	ENA_CDU39502_CDU39502.l15.c4.ctg.1	1536	61.9	.	.	.	.	.	.	.	.	.	.	.	.	.	.	.	.	.	Original name: ENA|CDU39502|CDU39502.1 Escherichia coli Colicin import protein
18787_7#16	ENA_EGA7312526_EGA7312526.1	ENA_EGA7312526_EGA7312526.1	1	0	27	16276	ENA_-_29	1671	1671	100	ENA_-_29.l15.c17.ctg.1	2716	744	.	.	.	.	.	.	.	.	.	.	.	.	.	.	.	.	.	Original name: ENA|EGA7312526|EGA7312526.1 Shigella sonnei colicin
18787_7#16	ENA_EGI20509_EGI20509.1	ENA_EGI20509_EGI20509.1	1	0	27	1958	ENA_-	1401	1401	100	ENA_-.l15.c4.ctg.1	3199	76.1	.	.	.	.	.	.	.	.	.	.	.	.	.	.	.	.	.	Original name: ENA|EGI20509|EGI20509.1 Escherichia coli M718 colicin I receptor
18787_7#16	ENA_QPR02973_QPR02973.1	ENA_QPR02973_QPR02973.1	1	0	3	1092	ENA_-_52	543	458	99.78	ENA_-_52.l15.c17.ctg.1	1497	76.6	.	.	.	.	.	.	.	.	.	.	.	.	.	.	.	.	.	Original name: ENA|QPR02973|QPR02973.1 Escherichia coli colicin
[truncated: 1,149 more rows]
[truncated: 13 more columns]
