# Supplementary material for: Escherichia coli killing by epidemiologically successful sublineages of Shigella sonnei is mediated by colicins
Source: eBioMedicine. 2023 Oct 6;97:104822. doi: 10.1016/j.ebiom.2023.104822 (PMC10579285; doi:10.1016/j.ebiom.2023.104822)
Supplement: Supplementary Table S6 [file mmc7.xlsx]

## Sheet: Sheet1
E. coli strain	SRR number	SEQUENCE	START	END	STRAND	GENE	COVERAGE	COVERAGE_MAP	GAPS	%COVERAGE	%IDENTITY	DATABASE	ACCESSION	PRODUCT
E. coli MG1655
MG1655_U00096	N/A	U00096.3	775849	776277	+	ENA|CDU39502|CDU39502.1	1-429/429	===============	0/0	100	100	fullcoll		ENA|CDU39502|CDU39502.1 Escherichia coli Colicin import protein
MG1655_U00096	N/A	U00096.3	2244778	2246851	-	ENA|EGI15668|EGI15668.1	1-2073/2073	========/======	1/1	100	98.89	fullcoll		ENA|EGI15668|EGI15668.1 Escherichia coli M605 colicin I receptor
E. coli LAE31441672004 (O15:H16) ST10
LAE31441672004	SRR24804390	NODE_1_length_410560_cov_3.05859	203307	203735	-	ENA|CDU39502|CDU39502.1	1-429/429	===============	0/0	100	100	fullcoll		ENA|CDU39502|CDU39502.1 Escherichia coli Colicin import protein
LAE31441672004	SRR24804390	NODE_3_length_263915_cov_2.78917	15502	17575	-	ENA|EGI15668|EGI15668.1	1-2073/2073	========/======	1/1	100	98.84	fullcoll		ENA|EGI15668|EGI15668.1 Escherichia coli M605 colicin I receptor
E. coli LAES2471692004 (O1:H7) ST6199
LAES2471692004	SRR24805176	NODE_108_length_6748_cov_35.0255	550	891	+	ENA|AAB59122|AAB59122.1	1-342/342	===============	0/0	100	93.57	fullcoll		ENA|AAB59122|AAB59122.1 Escherichia coli colicin E1 immunity protein (imm)
LAES2471692004	SRR24805176	NODE_108_length_6748_cov_35.0255	888	2459	-	ENA|EGI48000|EGI48000.1	1-1566/1566	========/======	1/1	100	98.86	fullcoll		ENA|EGI48000|EGI48000.1 Escherichia coli H299 colicin-E1*
LAES2471692004	SRR24805176	NODE_34_length_64731_cov_3.04429	41372	43445	+	ENA|EGI15668|EGI15668.1	1-2073/2073	========/======	1/1	100	98.41	fullcoll		ENA|EGI15668|EGI15668.1 Escherichia coli M605 colicin I receptor
LAES2471692004	SRR24805176	NODE_57_length_28763_cov_3.87342	26177	26467	-	ENA|EGI24245|EGI24245.1	1-291/291	===============	0/0	100	99.31	fullcoll		ENA|EGI24245|EGI24245.1 Escherichia coli TA206 colicin immunity protein
LAES2471692004	SRR24805176	NODE_57_length_28763_cov_3.87342	26876	27166	-	ENA|EGI24242|EGI24242.1	1-291/291	===============	0/0	100	99.31	fullcoll		ENA|EGI24242|EGI24242.1 Escherichia coli TA206 colicin immunity protein
LAES2471692004	SRR24805176	NODE_57_length_28763_cov_3.87342	27574	27858	-	ENA|EGI24240|EGI24240.1	1-285/285	===============	0/0	100	97.54	fullcoll		ENA|EGI24240|EGI24240.1 Escherichia coli TA206 colicin immunity protein
LAES2471692004	SRR24805176	NODE_96_length_10686_cov_3.72151	5451	5879	+	ENA|CDU39502|CDU39502.1	1-429/429	===============	0/0	100	100	fullcoll		ENA|CDU39502|CDU39502.1 Escherichia coli Colicin import protein
E. coli LAE3140732004 (O25:H4) ST131
LAE3140732004	SRR24804388	NODE_11_length_160650_cov_1.26966	4732	5160	-	ENA|CDU39502|CDU39502.1	1-429/429	===============	0/0	100	100	fullcoll		ENA|CDU39502|CDU39502.1 Escherichia coli Colicin import protein
LAE3140732004	SRR24804388	NODE_18_length_117748_cov_1.42422	83	367	-	ENA|EGI18100|EGI18100.1	1-285/285	===============	0/0	100	100	fullcoll		ENA|EGI18100|EGI18100.1 Escherichia coli M605 colicin immunity protein
LAE3140732004	SRR24804388	NODE_18_length_117748_cov_1.42422	370	2151	-	ENA|CTZ99876|CTZ99876.1	1-1782/1782	========/======	2/4	99.89	94.51	fullcoll		ENA|CTZ99876|CTZ99876.1 Escherichia coli colicin
LAE3140732004	SRR24804388	NODE_20_length_107225_cov_1.40492	445	741	+	ENA|EGI18103|EGI18103.1	1-297/297	===============	0/0	100	100	fullcoll		ENA|EGI18103|EGI18103.1 Escherichia coli M605 colicin immunity protein
LAE3140732004	SRR24804388	NODE_20_length_107225_cov_1.40492	1149	1439	+	ENA|EGI18105|EGI18105.1	1-291/291	===============	0/0	100	100	fullcoll		ENA|EGI18105|EGI18105.1 Escherichia coli M605 colicin immunity protein
LAE3140732004	SRR24804388	NODE_24_length_76871_cov_2.87866	12537	14417	-	ENA|ALI92692|ALI92692.1	1-1881/1881	===============	0/0	100	99.95	fullcoll		ENA|ALI92692|ALI92692.1 Escherichia coli colicin
LAE3140732004	SRR24804388	NODE_2_length_363020_cov_1.2036	219008	221080	+	ENA|EGI15668|EGI15668.1	1-2073/2073	===============	0/0	100	99.81	fullcoll		ENA|EGI15668|EGI15668.1 Escherichia coli M605 colicin I receptor
